# Supplementary material for: Individualized genetic network analysis reveals new therapeutic vulnerabilities in 6,700 cancer genomes
Source: PLoS Comput Biol. 2020 Feb 26;16(2):e1007701. doi: 10.1371/journal.pcbi.1007701 (PMC7062285; doi:10.1371/journal.pcbi.1007701)
Supplement: S2 Table — All genetic interactions were identified by experimental assays in organisms or human cells or models. (XLSX) [file pcbi.1007701.s009.xlsx]

## Sheet: Note
S2 Table. The cancer type-specifically co-expressed genetic interactions for 14 cancer types. All genetic interactions were identified by experimental assays in organisms or human cells or models. (.xlsx, free available at https://github.com/ChengF-Lab/INCM)

## Sheet: BLCA
Interaction_A (Entrez Gene_ID)	Interaction_B (Entrez Gene_ID)	Interaction A (Gene Symbol)	Interaction B (Gene Symbol)	Correlation (Pearson correlation coefficient)	P value (F-statistics)
3481	7157	IGF2	TP53	0.136669	0.00569049
25836	142	NIPBL	PARP1	0.114456	0.0207554
9564	1956	BCAR1	EGFR	0.0705014	0.155183
1849	1956	DUSP7	EGFR	0.188023	0.000133261
1659	3845	DHX8	KRAS	0.0950512	0.0550609
9181	7157	ARHGEF2	TP53	0.106289	0.0318386
4486	6194	MST1R	RPS6	0.105938	0.0324111
56935	8883	SMCO4	NAE1	-0.114246	0.0209915
51011	8883	FAHD2A	NAE1	0.00728397	0.883385
26164	8883	MTG2	NAE1	-0.0416994	0.400871
11321	8883	GPN1	NAE1	0.206409	2.64815e-05
9283	8883	GPR37L1	NAE1	-0.0829401	0.0943171
4616	8883	GADD45B	NAE1	-0.195908	6.78583e-05
2074	8883	ERCC6	NAE1	0.070084	0.157649
414061	8883	DNAJB3	NAE1	-0.0149826	0.762864
166979	8883	CDC20B	NAE1	0.0571387	0.249508
94235	8883	GNG8	NAE1	0.0223113	0.653186
84332	8883	DYDC2	NAE1	0.144764	0.00338351
80306	8883	MED28	NAE1	0.221708	6.15664e-06
57135	8883	DAZ4	NAE1	0.0714874	0.149475
30850	8883	CDR2L	NAE1	-0.0525369	0.289751
666	8883	BOK	NAE1	-0.237698	1.19593e-06
2287	8883	FKBP3	NAE1	0.135775	0.00601736
353135	8883	LCE1E	NAE1	-0.0121018	0.80746
260436	8883	FDCSP	NAE1	-0.0798064	0.107478
146956	8883	EME1	NAE1	0.223723	5.04069e-06
84541	8883	KBTBD8	NAE1	0.0287635	0.562366
84445	8883	LZTS2	NAE1	-0.0987274	0.046267
80162	8883	ATHL1	NAE1	-0.0185939	0.708064
57054	8883	DAZ3	NAE1	0.0407629	0.411541
55259	8883	CASC1	NAE1	0.0314349	0.526627
54584	8883	GNB1L	NAE1	-0.00651591	0.895607
51009	8883	DERL2	NAE1	-0.158883	0.00128227
28976	8883	ACAD9	NAE1	0.0433131	0.382878
22900	8883	CARD8	NAE1	-0.161812	0.00103789
10299	8883	2018-03-06	NAE1	0.149008	0.00254921
10296	8883	MAEA	NAE1	0.131145	0.00799367
10116	8883	FEM1B	NAE1	0.0793557	0.109484
9973	8883	CCS	NAE1	-0.105683	0.0328321
9538	8883	EI24	NAE1	0.0285732	0.564955
8943	8883	AP3D1	NAE1	0.0064117	0.897267
8535	8883	CBX4	NAE1	0.149377	0.00248633
8348	8883	HIST1H2BO	NAE1	0.000558177	0.991032
3936	8883	LCP1	NAE1	-0.154701	0.00172376
3354	8883	HTR1E	NAE1	-0.00829709	0.867306
3091	8883	HIF1A	NAE1	0.0275171	0.57943
2730	8883	GCLM	NAE1	0.014285	0.773597
2073	8883	ERCC5	NAE1	-0.116748	0.0183222
1773	8883	DNASE1	NAE1	-0.00627925	0.899378
388759	8883	C1orf229	NAE1	-0.00217477	0.965069
341640	8883	FREM2	NAE1	0.0568403	0.251994
255252	8883	LRRC57	NAE1	0.0149368	0.763567
137797	8883	LYPD2	NAE1	-0.0467547	0.346184
137075	8883	CLDN23	NAE1	-0.0347553	0.483877
114897	8883	C1QTNF1	NAE1	-0.1556	0.00161857
91750	8883	LIN52	NAE1	0.116237	0.0188418
91319	8883	DERL3	NAE1	-0.148891	0.00256935
1018	8883	CDK3	NAE1	-0.049865	0.315013
3916	8883	LAMP1	NAE1	-0.11715	0.0179225
222611	8883	GPR111	NAE1	-0.0311608	0.53024
79852	8883	EPHX3	NAE1	0.0299006	0.547011
51390	8883	AIG1	NAE1	-0.0610649	0.218392
2355	8883	FOSL2	NAE1	0.0247678	0.617901
1973	8883	EIF4A1	NAE1	0.0276929	0.577008
1852	8883	DUSP9	NAE1	-0.0380954	0.44284
143244	8883	EIF5AL1	NAE1	0.0363129	0.464489
125972	8883	CALR3	NAE1	0.0339857	0.493616
84253	8883	GARNL3	NAE1	-0.076828	0.12129
56605	8883	ERO1LB	NAE1	0.0378215	0.446128
958	8883	CD40	NAE1	-0.199814	4.80911e-05
27113	8883	BBC3	NAE1	-0.0781918	0.114803
917	8883	CD3G	NAE1	-0.173476	0.000431503
57472	8883	CNOT6	NAE1	0.157836	0.00138184
57055	8883	DAZ2	NAE1	0.0266282	0.591746
55173	8883	MRPS10	NAE1	0.045682	0.357374
53942	8883	CNTN5	NAE1	0.0289081	0.560401
51237	8883	MZB1	NAE1	-0.123106	0.0128295
29933	8883	GPR132	NAE1	-0.257543	1.3247e-07
940	8883	CD28	NAE1	-0.174636	0.000394217
23591	8883	FAM215A	NAE1	-0.00433943	0.930366
23148	8883	NACAD	NAE1	-0.0688438	0.16515
10913	8883	EDAR	NAE1	0.0194308	0.695565
10281	8883	DSCR4	NAE1	0.130999	0.00806465
10120	8883	ACTR1B	NAE1	-0.109006	0.0276917
9747	8883	FAM115A	NAE1	0.00589332	0.905533
9721	8883	GPRIN2	NAE1	0.0148136	0.765461
9529	8883	BAG5	NAE1	0.0467991	0.345726
8850	8883	KAT2B	NAE1	0.00517673	0.916975
8739	8883	HRK	NAE1	-0.010977	0.825053
8357	8883	HIST1H3H	NAE1	0.109136	0.0275064
8352	8883	HIST1H3C	NAE1	0.0800995	0.106189
664	8883	BNIP3	NAE1	0.187752	0.000136322
575	8883	BAI1	NAE1	0.04443	0.370718
5606	8883	MAP2K3	NAE1	-0.117093	0.0179795
4054	8883	LTBP3	NAE1	-0.175898	0.00035706
3934	8883	LCN2	NAE1	-0.120689	0.0147179
3727	8883	JUND	NAE1	-0.133072	0.00710977
3726	8883	JUNB	NAE1	-0.157657	0.00139954
3605	8883	IL17A	NAE1	-0.0303284	0.541289
3553	8883	IL1B	NAE1	0.0167264	0.736234
3004	8883	GZMM	NAE1	-0.200735	4.42945e-05
3001	8883	GZMA	NAE1	-0.0830181	0.0940066
1974	8883	EIF4A2	NAE1	0.00490458	0.921325
1848	8883	DUSP6	NAE1	0.0354049	0.475738
1613	8883	DAPK3	NAE1	-0.0923677	0.062322
401250	8883	MCCD1	NAE1	-0.0348881	0.482207
389320	8883	C5orf48	NAE1	0.048579	0.327671
388125	8883	C2CD4B	NAE1	-0.0536771	0.279395
374393	8883	FAM111B	NAE1	0.0298135	0.548181
1459	8883	CSNK2A2	NAE1	0.380423	1.69383e-15
339184	8883	CCDC144NL	NAE1	0.0889041	0.072842
246176	8883	GAS2L2	NAE1	-0.0326163	0.5112
162989	8883	DEDD2	NAE1	0.065348	0.18773
148362	8883	BROX	NAE1	0.142784	0.00385157
146723	8883	C17orf77	NAE1	-0.0497337	0.316291
1212	8883	CLTB	NAE1	-0.0359413	0.469075
140625	8883	ACTRT2	NAE1	-0.0357488	0.47146
139324	8883	HDX	NAE1	0.00485446	0.922127
130916	8883	MTERFD2	NAE1	-0.0965794	0.0512498
127428	8883	TCEANC2	NAE1	0.212262	1.5344e-05
119032	8883	C10orf32	NAE1	-0.0995054	0.0445655
113655	8883	MFSD3	NAE1	-0.0343752	0.488674
92196	8883	DAPL1	NAE1	0.00605689	0.902924
84939	8883	MUM1	NAE1	-0.0633394	0.20169
84318	8883	CCDC77	NAE1	0.248705	3.61185e-07
84317	8883	CCDC115	NAE1	0.050515	0.308738
83933	8883	HDAC10	NAE1	-0.14552	0.00321862
79885	8883	HDAC11	NAE1	-0.129913	0.0086088
79370	8883	BCL2L14	NAE1	-0.136053	0.00591386
79086	8883	SMIM7	NAE1	-0.143242	0.00373825
79065	8883	ATG9A	NAE1	-0.147248	0.00286935
9447	4609	AIM2	MYC	0.279911	8.82127e-09
79577	4893	CDC73	NRAS	0.290826	2.14743e-09
79577	3845	CDC73	KRAS	0.175456	0.000369689
79577	3265	CDC73	HRAS	-0.248775	3.58403e-07
2946	8883	GSTM2	NAE1	-0.025779	0.603622
2071	8883	ERCC3	NAE1	0.144033	0.00354998
414301	8883	DDI1	NAE1	-0.0236616	0.633688
347516	8883	DGAT2L6	NAE1	0.0495923	0.317671
201895	8883	SMIM14	NAE1	0.00375216	0.939771
83641	8883	FAM107B	NAE1	-0.0325056	0.512636
65123	8883	INTS3	NAE1	-0.12389	0.0122647
64976	8883	MRPL40	NAE1	-0.0528236	0.287123
63901	8883	FAM111A	NAE1	-0.114248	0.0209887
57596	8883	BEGAIN	NAE1	0.0174034	0.725978
57102	8883	C12orf4	NAE1	0.0975315	0.0489886
1538	8883	CYLC1	NAE1	-0.0103346	0.835141
54955	8883	C1orf109	NAE1	0.334193	4.21125e-12
54014	8883	BRWD1	NAE1	0.101685	0.0400771
30844	8883	EHD4	NAE1	0.0230628	0.642305
25901	8883	CCDC28A	NAE1	0.0108095	0.827681
23254	8883	KAZN	NAE1	-0.0162798	0.743026
23172	8883	FAM175B	NAE1	0.168924	0.000611906
3119	8883	HLA-DQB1	NAE1	-0.151405	0.00216548
3065	8883	HDAC1	NAE1	0.158076	0.00135843
3029	8883	HAGH	NAE1	0.0917498	0.0641011
2717	8883	GLA	NAE1	0.0693594	0.162
2668	8883	GDNF	NAE1	-0.00706094	0.886931
1815	8883	DRD4	NAE1	-0.0707017	0.154011
1676	8883	DFFA	NAE1	0.18993	0.000113469
286	8883	ANK1	NAE1	0.0166356	0.737614
123103	8883	KLHL33	NAE1	0.152098	0.00206479
112401	8883	BIRC8	NAE1	0.0568225	0.252142
84311	8883	MRPL45	NAE1	0.116519	0.0185538
1134	8883	CHRNA1	NAE1	0.0041177	0.933916
81618	8883	ITM2C	NAE1	-0.00579237	0.907144
1039	8883	CDR2	NAE1	0.170266	0.000552542
79444	8883	BIRC7	NAE1	-0.0694579	0.161403
55973	8883	BCAP29	NAE1	-0.135263	0.00621206
952	8883	CD38	NAE1	-0.127624	0.0098647
26999	8883	CYFIP2	NAE1	0.012811	0.796417
23641	8883	LDOC1	NAE1	-0.0512665	0.301587
10912	8883	GADD45G	NAE1	-0.0345304	0.486712
837	8883	CASP4	NAE1	-0.0988417	0.0460137
10134	8883	BCAP31	NAE1	0.0499885	0.313815
10017	8883	BCL2L10	NAE1	0.0597886	0.228186
8738	8883	CRADD	NAE1	0.14004	0.0045974
8453	8883	CUL2	NAE1	0.161786	0.00103981
638	8883	BIK	NAE1	0.0254956	0.607609
6349	8883	CCL3L1	NAE1	-0.104857	0.0342299
33	8883	ACADL	NAE1	0.011059	0.823768
57099	8883	AVEN	NAE1	-0.00529899	0.915022
55379	8883	LRRC59	NAE1	0.0987415	0.0462358
728642	8883	CDK11A	NAE1	0.0757364	0.126686
54991	8883	C1orf159	NAE1	0.0141598	0.775529
970	8883	CD70	NAE1	-0.0163987	0.741215
51122	8883	COMMD2	NAE1	0.169834	0.000571024
27141	8883	CIDEB	NAE1	0.0126466	0.798974
23514	8883	KIAA0146	NAE1	0.177282	0.000320095
914	8883	CD2	NAE1	-0.197704	5.79709e-05
883	8883	CCBL1	NAE1	0.000417398	0.993294
9140	8883	ATG12	NAE1	0.125617	0.0110974
8988	8883	HSPB3	NAE1	-0.0905958	0.0675357
665	8883	BNIP3L	NAE1	0.020333	0.682182
7915	8883	ALDH5A1	NAE1	0.138475	0.00507896
663	8883	BNIP2	NAE1	0.0845935	0.0879109
624	8883	BDKRB2	NAE1	-0.13045	0.00833562
475	8883	ATOX1	NAE1	-0.109563	0.026902
4615	8883	MYD88	NAE1	-0.0605412	0.222374
4199	8883	ME1	NAE1	0.0352092	0.478183
4049	8883	LTA	NAE1	-0.193376	8.45279e-05
3963	8883	LGALS7	NAE1	-0.0171772	0.7294
3838	8883	KPNA2	NAE1	0.275881	1.46379e-08
3550	8883	IK	NAE1	0.0641655	0.19586
3214	8883	HOXB4	NAE1	-0.0356384	0.472831
3141	8883	HLCS	NAE1	0.0470578	0.343063
2846	8883	LPAR4	NAE1	-0.0931691	0.0600751
2785	8883	GNG3	NAE1	0.158128	0.00135338
2620	8883	GAS2	NAE1	0.0775769	0.117694
2308	8883	FOXO1	NAE1	-0.086604	0.080597
1965	8883	EIF2S1	NAE1	0.148446	0.0026477
1892	8883	ECHS1	NAE1	0.0540742	0.275849
1847	8883	DUSP5	NAE1	-0.0765628	0.122584
1776	8883	DNASE1L3	NAE1	-0.0160728	0.746181
245972	8883	ATP6V0D2	NAE1	-0.0521769	0.293073
1439	8883	CSF2RB	NAE1	-0.175259	0.000375456
218	8883	ALDH3A1	NAE1	-0.00347542	0.944206
200008	8883	CDCP2	NAE1	0.0767799	0.121525
170691	8883	ADAMTS17	NAE1	-0.0240509	0.628113
1339	8883	COX6A2	NAE1	0.0246717	0.619267
151313	8883	FAHD2B	NAE1	0.0539135	0.27728
139760	8883	GPR119	NAE1	0.0803155	0.105247
134353	8883	LSM11	NAE1	-0.0789583	0.111278
84883	8883	AIFM2	NAE1	-0.0931231	0.0602023
84303	8883	CHCHD6	NAE1	0.154547	0.00174247
81610	8883	FAM83D	NAE1	0.0521522	0.293302
80314	8883	EPC1	NAE1	0.0762061	0.124342
80199	8883	FUZ	NAE1	-0.0555255	0.263147
80168	8883	MOGAT2	NAE1	-0.0777652	0.116802
80034	8883	CSRNP3	NAE1	0.0631953	0.20272
59082	8883	CARD18	NAE1	0.0373782	0.451481
8536	3177	CAMK1	SLC29A2	-0.00142937	0.977037
8536	9154	CAMK1	SLC28A1	0.00771386	0.876556
8536	2030	CAMK1	SLC29A1	0.0512192	0.302034
8536	51727	CAMK1	CMPK1	-0.122444	0.0133243
8536	7298	CAMK1	TYMS	0.285384	4.37656e-09
8536	6240	CAMK1	RRM1	0.0646066	0.192798
8536	1633	CAMK1	DCK	0.0468615	0.345083
8536	978	CAMK1	CDA	0.0551652	0.266263
29899	4609	GPSM2	MYC	0.127196	0.0101173
10611	6582	PDLIM5	SLC22A2	-0.0170105	0.731926
10611	6580	PDLIM5	SLC22A1	0.113337	0.0220415
10611	5979	PDLIM5	RET	-0.0117113	0.813558
10611	5742	PDLIM5	PTGS1	0.258913	1.13005e-07
1453	3177	CSNK1D	SLC29A2	0.00756315	0.878949
1453	9154	CSNK1D	SLC28A1	-0.0544176	0.272807
1453	2030	CSNK1D	SLC29A1	-0.0542329	0.274441
1453	7298	CSNK1D	TYMS	-0.056651	0.253579
1453	6240	CSNK1D	RRM1	-0.142383	0.00395323
1453	1633	CSNK1D	DCK	0.000964107	0.984511
4601	8883	MXI1	NAE1	0.172315	0.000472113
3988	8883	LIPA	NAE1	-0.0736962	0.137267
359	8883	AQP2	NAE1	0.0934986	0.059171
3242	8883	HPD	NAE1	-0.0368777	0.457567
2574	8883	GAGE2C	NAE1	-0.0346957	0.484628
2178	8883	FANCE	NAE1	0.0499486	0.314201
2151	8883	F2RL2	NAE1	-0.0266036	0.592088
445328	8883	ARHGEF35	NAE1	-0.0663852	0.180806
348980	8883	HCN1	NAE1	0.179533	0.000267477
205428	8883	C3orf58	NAE1	0.0902704	0.068531
151636	8883	DTX3L	NAE1	-0.0713102	0.150489
149297	8883	FAM78B	NAE1	0.0978384	0.0482776
146909	8883	KIF18B	NAE1	0.127179	0.010127
135458	8883	HUS1B	NAE1	0.155171	0.001668
313	8883	AOAH	NAE1	-0.166754	0.000720558
130589	8883	GALM	NAE1	0.00762933	0.877898
117154	8883	DACH2	NAE1	0.0925876	0.0616987
116093	8883	DIRC1	NAE1	-0.0852239	0.0855624
112849	8883	L3HYPDH	NAE1	-0.0865965	0.0806235
94160	8883	ABCC12	NAE1	0.0952348	0.054591
83417	8883	FCRL4	NAE1	-0.0898016	0.069986
79068	8883	FTO	NAE1	0.270155	2.9644e-08
64799	8883	IQCH	NAE1	0.15048	0.00230684
64210	8883	MMS19	NAE1	0.0538916	0.277476
1591	8883	CYP24A1	NAE1	0.00209495	0.96635
1573	8883	CYP2J2	NAE1	0.0359527	0.468934
55554	8883	KLK15	NAE1	0.024057	0.628026
55320	8883	MIS18BP1	NAE1	0.192826	8.86226e-05
1535	8883	CYBA	NAE1	-0.173139	0.000442969
55210	8883	ATAD3A	NAE1	0.144727	0.00339171
54890	8883	ALKBH5	NAE1	0.00687735	0.889852
54841	8883	BIVM	NAE1	0.0766095	0.122356
54785	8883	C17orf59	NAE1	-0.149735	0.00242671
51179	8883	HAO2	NAE1	-0.00499993	0.919801
29086	8883	BABAM1	NAE1	0.0464967	0.348855
26270	8883	FBXO6	NAE1	-0.0997691	0.044001
23464	8883	GCAT	NAE1	0.0923862	0.0622693
9955	8883	HS3ST3A1	NAE1	-0.0377476	0.447018
9633	8883	MTL5	NAE1	0.125187	0.0113781
9557	8883	CHD1L	NAE1	0.187993	0.000133594
869	8883	CBLN1	NAE1	0.147079	0.00290188
8314	8883	BAP1	NAE1	-0.226034	3.99841e-06
3543	8883	IGLL1	NAE1	-0.0766246	0.122282
3268	8883	AGFG2	NAE1	-0.129889	0.00862154
3162	8883	HMOX1	NAE1	-0.0183105	0.712314
1978	4609	EIF4EBP1	MYC	0.0505424	0.308476
1978	8883	EIF4EBP1	NAE1	-0.0305328	0.538565
1636	8883	ACE	NAE1	-0.128162	0.00955607
1611	8883	DAP	NAE1	-0.0299983	0.545702
391356	8883	PTRHD1	NAE1	0.0104715	0.832988
349149	8883	GJC3	NAE1	0.0280097	0.572657
337974	8883	KRTAP19-7	NAE1	0.00187052	0.969953
285973	8883	ATG9B	NAE1	-0.0100441	0.83971
285331	8883	CCDC66	NAE1	-0.0260043	0.60046
284325	8883	C19orf54	NAE1	0.104388	0.0350463
253959	8883	RALGAPA1	NAE1	-0.0274713	0.580061
199221	8883	DZIP1L	NAE1	-0.0821281	0.097597
1286	8883	COL4A4	NAE1	-0.0659847	0.183457
1211	6582	CLTA	SLC22A2	0.121912	0.013734
1211	6580	CLTA	SLC22A1	-0.00549903	0.911827
1211	5159	CLTA	PDGFRB	0.017794	0.720084
1211	780	CLTA	DDR1	-0.239832	9.52474e-07
1211	5156	CLTA	PDGFRA	-0.0206306	0.677788
1211	1436	CLTA	CSF1R	0.269348	3.27013e-08
1211	4914	CLTA	NTRK1	0.0226665	0.648034
1211	5979	CLTA	RET	0.00125575	0.979826
1211	3815	CLTA	KIT	-0.0945813	0.0562791
1211	5742	CLTA	PTGS1	-0.0610373	0.218601
1211	1557	CLTA	CYP2C19	-0.126963	0.0102564
1211	1565	CLTA	CYP2D6	0.0440121	0.375239
1211	1559	CLTA	CYP2C9	-0.111152	0.0247533
1211	1544	CLTA	CYP1A2	0.0413393	0.404954
1211	1551	CLTA	CYP3A7	-0.0457721	0.356426
1211	1577	CLTA	CYP3A5	-0.1304	0.00836074
1211	1576	CLTA	CYP3A4	-0.0383445	0.439861
1211	5004	CLTA	ORM1	0.0228409	0.645511
1211	8883	CLTA	NAE1	-0.051753	0.297018
132141	8883	IQCF1	NAE1	-0.0146998	0.76721
124817	8883	CNTD1	NAE1	0.0151845	0.759765
116349	8883	C5orf55	NAE1	0.0362811	0.46488
112399	8883	EGLN3	NAE1	0.0131141	0.79171
84674	8883	CARD6	NAE1	-0.210389	1.83019e-05
83734	8883	ATG10	NAE1	0.0936609	0.0587299
1103	8883	CHAT	NAE1	-0.0258405	0.602758
81025	8883	GJA9	NAE1	-0.0945277	0.0564193
1080	8883	CFTR	NAE1	0.0223075	0.653242
79092	8883	CARD14	NAE1	-0.0368649	0.457722
64170	8883	CARD9	NAE1	-0.094263	0.0571168
57626	8883	KLHL1	NAE1	0.168781	0.000618575
55603	8883	FAM46A	NAE1	-0.0409477	0.409422
55179	8883	FAIM	NAE1	0.027633	0.577833
984	8883	CDK11B	NAE1	0.0835017	0.0921007
54619	8883	CCNJ	NAE1	0.344181	8.65126e-13
54468	8883	MIOS	NAE1	0.0372074	0.453552
51606	8883	ATP6V1H	NAE1	0.0395196	0.425963
51008	8883	ASCC1	NAE1	0.113983	0.0212903
27429	8883	HTRA2	NAE1	0.02558	0.60642
26119	8883	LDLRAP1	NAE1	-0.0114033	0.818374
23588	8883	KLHDC2	NAE1	0.104409	0.0350094
23266	8883	LPHN2	NAE1	-0.0803547	0.105076
916	8883	CD3E	NAE1	-0.207771	2.33547e-05
11144	8883	DMC1	NAE1	0.198439	5.4329e-05
10669	8883	CGREF1	NAE1	0.0304915	0.539115
10598	8883	AHSA1	NAE1	0.169485	0.000586388
839	8883	CASP6	NAE1	0.156424	0.0015273
10319	8883	LAMC3	NAE1	-0.139079	0.00488781
10297	8883	APC2	NAE1	0.21661	1.01293e-05
694	8883	BTG1	NAE1	0.0356947	0.472132
9459	8883	ARHGEF6	NAE1	-0.108493	0.0284377
9023	8883	CH25H	NAE1	-0.17088	0.000527181
8841	8883	HDAC3	NAE1	0.141593	0.00416078
8747	8883	ADAM21	NAE1	-0.0793872	0.109343
8525	8883	DGKZ	NAE1	-0.0744882	0.133082
8477	8883	GPR65	NAE1	-0.215163	1.16415e-05
662	8883	BNIP1	NAE1	-0.0310206	0.532094
5977	8883	DPF2	NAE1	0.148845	0.00257742
4294	8883	MAP3K10	NAE1	0.0712672	0.150736
358	8883	AQP1	NAE1	-0.148929	0.00256277
3906	8883	LALBA	NAE1	0.0494789	0.318779
3687	8883	ITGAX	NAE1	-0.156754	0.00149208
57448	8883	BIRC6	NAE1	0.0795583	0.108579
56851	8883	EMC7	NAE1	0.0526628	0.288595
53353	8883	LRP1B	NAE1	0.033375	0.501417
51454	8883	GULP1	NAE1	-0.0707704	0.15361
51272	8883	BET1L	NAE1	-0.229392	2.84283e-06
51207	8883	DUSP13	NAE1	0.0447279	0.367515
28986	8883	MAGEH1	NAE1	-0.137488	0.00540559
932	8883	MS4A3	NAE1	0.0683329	0.168317
23581	8883	CASP14	NAE1	-0.125934	0.0108942
23071	8883	ERP44	NAE1	-0.0101101	0.838672
10933	8883	MORF4L1	NAE1	0.0573494	0.247763
10884	8883	MRPS30	NAE1	0.158991	0.00127244
9844	8883	ELMO1	NAE1	-0.133637	0.00686797
8558	8883	CDK10	NAE1	-0.0258557	0.602546
8515	8883	ITGA10	NAE1	-0.1225	0.0132817
4303	8883	FOXO4	NAE1	-0.0454381	0.359949
3586	8883	IL10	NAE1	-0.185408	0.0001657
3559	8883	IL2RA	NAE1	-0.152788	0.00196893
3064	8883	HTT	NAE1	-0.00314405	0.949518
3002	8883	GZMB	NAE1	-0.054916	0.268432
2319	8883	FLOT2	NAE1	-0.0131634	0.790945
2250	8883	FGF5	NAE1	0.00307592	0.950611
317	8883	APAF1	NAE1	0.0514724	0.299648
93621	8883	MRFAP1	NAE1	0.173057	0.00044579
84433	8883	CARD11	NAE1	-0.0664692	0.180254
64112	8883	MOAP1	NAE1	0.117919	0.0171785
63916	8883	ELMO2	NAE1	-0.073029	0.140871
1415	6582	CRYBB2	SLC22A2	-0.00735416	0.882269
1415	6580	CRYBB2	SLC22A1	-0.00899218	0.856305
1415	5159	CRYBB2	PDGFRB	-0.0810297	0.102177
1415	780	CRYBB2	DDR1	0.0342877	0.489782
1415	5156	CRYBB2	PDGFRA	-0.0622079	0.209879
1415	1436	CRYBB2	CSF1R	-0.0579519	0.242822
1415	4914	CRYBB2	NTRK1	-0.0172257	0.728666
1415	5979	CRYBB2	RET	0.0112913	0.820127
1415	3815	CRYBB2	KIT	-0.0057078	0.908493
1415	5742	CRYBB2	PTGS1	-0.0659079	0.183968
1415	1557	CRYBB2	CYP2C19	-0.0211868	0.669607
1415	1565	CRYBB2	CYP2D6	0.102739	0.0380468
1415	1559	CRYBB2	CYP2C9	-0.0048525	0.922158
1415	1544	CRYBB2	CYP1A2	-0.00459289	0.926311
1415	1551	CRYBB2	CYP3A7	-0.017454	0.725215
1415	1577	CRYBB2	CYP3A5	0.0135546	0.784882
1415	1576	CRYBB2	CYP3A4	0.00718759	0.884917
1415	5004	CRYBB2	ORM1	-0.00168696	0.972901
4139	3177	MARK1	SLC29A2	0.00733855	0.882517
4139	9154	MARK1	SLC28A1	-0.0534959	0.281024
4139	2030	MARK1	SLC29A1	0.0102027	0.837215
4139	7298	MARK1	TYMS	-0.0463496	0.350383
4139	6240	MARK1	RRM1	-0.0390522	0.43146
199731	6582	CADM4	SLC22A2	-0.0465513	0.348289
199731	6580	CADM4	SLC22A1	-0.0720983	0.146019
199731	5159	CADM4	PDGFRB	-0.172763	0.000456034
199731	780	CADM4	DDR1	0.0926477	0.0615291
199731	5156	CADM4	PDGFRA	-0.122109	0.0135809
199731	1436	CADM4	CSF1R	-0.218704	8.26753e-06
199731	4914	CADM4	NTRK1	0.00412138	0.933857
199731	5979	CADM4	RET	0.00314739	0.949464
199731	3815	CADM4	KIT	0.136212	0.0058556
199731	5742	CADM4	PTGS1	-0.0933592	0.0595522
199731	1557	CADM4	CYP2C19	-0.0592805	0.232171
199731	1565	CADM4	CYP2D6	0.190461	0.000108478
199731	1559	CADM4	CYP2C9	-0.0241085	0.62729
199731	1544	CADM4	CYP1A2	0.112394	0.0231781
199731	1551	CADM4	CYP3A7	0.0360912	0.467222
199731	1577	CADM4	CYP3A5	-0.080582	0.104093
199731	1576	CADM4	CYP3A4	0.00591271	0.905224
199731	5004	CADM4	ORM1	-0.0261674	0.598177
80025	3177	PANK2	SLC29A2	-0.0321031	0.517872
80025	9154	PANK2	SLC28A1	-0.0713646	0.150177
80025	2030	PANK2	SLC29A1	-0.0286834	0.563455
80025	7298	PANK2	TYMS	0.290904	2.12527e-09
80025	6240	PANK2	RRM1	0.347781	4.82226e-13
1555	6582	CYP2B6	SLC22A2	-0.00739151	0.881676
1555	6580	CYP2B6	SLC22A1	-0.0128166	0.79633
1555	5159	CYP2B6	PDGFRB	0.0043794	0.929727
1555	780	CYP2B6	DDR1	-0.0584185	0.239043
1555	5156	CYP2B6	PDGFRA	0.0364793	0.462443
1555	4914	CYP2B6	NTRK1	-0.0088816	0.858053
1555	5979	CYP2B6	RET	-0.0124896	0.801418
1555	3815	CYP2B6	KIT	0.0120973	0.807531
1555	5742	CYP2B6	PTGS1	-0.036911	0.457159
1555	1557	CYP2B6	CYP2C19	0.0220699	0.656698
1555	1565	CYP2B6	CYP2D6	0.0386165	0.43662
1555	1559	CYP2B6	CYP2C9	-0.0125238	0.800884
1555	1551	CYP2B6	CYP3A7	-0.0158506	0.749571
1555	1577	CYP2B6	CYP3A5	-0.0386907	0.435739
1555	1576	CYP2B6	CYP3A4	-0.0178949	0.718564
1555	5004	CYP2B6	ORM1	-0.00788553	0.873831
260425	3177	MAGI3	SLC29A2	-0.0233432	0.638264
260425	9154	MAGI3	SLC28A1	-0.0257873	0.603505
260425	2030	MAGI3	SLC29A1	-0.0620039	0.211381
260425	7298	MAGI3	TYMS	0.188788	0.000124963
260425	6240	MAGI3	RRM1	0.331518	6.37308e-12
55127	4893	HEATR1	NRAS	0.37193	7.84471e-15
55127	3845	HEATR1	KRAS	0.183575	0.000192703
55127	3265	HEATR1	HRAS	-0.145651	0.00319091
5918	6188	RARRES1	RPS3	-0.108298	0.0287246
355	8883	FAS	NAE1	-0.162213	0.00100796
2736	5290	GLI2	PIK3CA	0.19568	6.92239e-05
2736	2475	GLI2	MTOR	0.00710985	0.886153
2735	5290	GLI1	PIK3CA	-0.0305328	0.538565
2735	2475	GLI1	MTOR	-0.0495357	0.318223
407975	7157	MIR17HG	TP53	0.0502663	0.31113
2261	3690	FGFR3	ITGB3	-0.187206	0.000142695
695	8883	BTK	NAE1	-0.190233	0.000110598
695	3662	BTK	IRF4	0.853539	5.14645e-117
1499	2321	CTNNB1	FLT1	0.121031	0.0144367
84934	7157	C12orf52	TP53	-0.0361857	0.466055
328	472	APEX1	ATM	-0.0411939	0.406609
682	2335	BSG	FN1	-0.0683216	0.168387
682	836	BSG	CASP3	-0.12655	0.0105082
27347	8115	STK39	TCL1A	0.0167738	0.735515
2294	7157	FOXF1	TP53	-0.085536	0.0844184
2322	3815	FLT3	KIT	-0.0199761	0.687464
2322	5599	FLT3	MAPK8	-0.0582295	0.240569
1606	3177	DGKA	SLC29A2	-0.0559215	0.259752
1606	9154	DGKA	SLC28A1	-0.0588328	0.235722
1606	2030	DGKA	SLC29A1	-0.144409	0.00346331
1606	7298	DGKA	TYMS	-0.30077	5.61906e-10
1606	6240	DGKA	RRM1	-0.314843	7.70712e-11
80321	4609	CEP70	MYC	-0.25049	2.95853e-07
124801	4609	LSM12	MYC	0.156322	0.00153834
10109	4893	ARPC2	NRAS	0.0403989	0.415732
10109	3845	ARPC2	KRAS	0.115536	0.0195761
10109	3265	ARPC2	HRAS	0.153485	0.00187616
83694	3177	RPS6KL1	SLC29A2	0.143538	0.00366687
83694	9154	RPS6KL1	SLC28A1	0.100402	0.0426709
83694	2030	RPS6KL1	SLC29A1	-0.0395683	0.425393
83694	7298	RPS6KL1	TYMS	0.0834806	0.0921831
83694	6240	RPS6KL1	RRM1	-0.126199	0.0107268
144132	4609	DNHD1	MYC	-0.000270984	0.995646
79585	4609	CORO7	MYC	-0.0715382	0.149185
8621	4893	CDK13	NRAS	0.18845	0.000128562
8621	3845	CDK13	KRAS	0.021858	0.659787
8621	3265	CDK13	HRAS	-0.293358	1.53374e-09
8621	4609	CDK13	MYC	-0.0477263	0.336243
10943	4609	MSL3	MYC	-0.0157835	0.750597
375449	4609	MAST4	MYC	0.0135886	0.784356
51451	4609	LCMT1	MYC	-0.0248985	0.616048
83999	4609	KREMEN1	MYC	0.0476268	0.337252
653519	4609	GPR89A	MYC	-0.0516411	0.298064
132789	4609	GNPDA2	MYC	-0.0188012	0.70496
2766	4609	GMPR	MYC	-0.0704281	0.155615
8521	4609	GCM1	MYC	-0.0458511	0.355595
55454	4609	CSGALNACT2	MYC	0.130339	0.00839179
22858	4893	ICK	NRAS	0.00388542	0.937636
22858	3845	ICK	KRAS	0.0338977	0.494736
10097	4893	ACTR2	NRAS	0.358497	8.09505e-14
10097	3845	ACTR2	KRAS	0.253916	2.0084e-07
10097	3265	ACTR2	HRAS	-0.316834	5.76908e-11
84976	4609	DISP1	MYC	-0.278763	1.01995e-08
1730	4609	DIAPH2	MYC	0.284578	4.8571e-09
1630	8883	DCC	NAE1	-0.01908	0.700793
1630	4609	DCC	MYC	-0.0425361	0.391479
51805	4609	COQ3	MYC	0.263567	6.54254e-08
56994	4609	CHPT1	MYC	-0.157829	0.00138251
941	4609	CD80	MYC	0.245902	4.92637e-07
24141	4609	LAMP5	MYC	-0.0720562	0.146255
51093	4609	RRNAD1	MYC	-0.234351	1.70188e-06
284424	4609	MIR7-3HG	MYC	-0.0433584	0.382379
123811	4609	FOPNL	MYC	0.189391	0.00011877
8548	4609	BLZF1	MYC	0.111385	0.0244509
10282	4609	BET1	MYC	-0.0460862	0.353131
604	4609	BCL6	MYC	-0.164132	0.000875545
395	4609	ARHGAP6	MYC	-0.127933	0.00968609
3787	4609	KCNS1	MYC	0.0686767	0.166181
1176	4609	AP3S1	MYC	0.41832	1.02821e-18
9358	4609	ITGBL1	MYC	-0.0272288	0.58341
3361	4609	HTR5A	MYC	-0.0589104	0.235104
3236	4609	HOXD10	MYC	0.173714	0.000423609
3069	4609	HDLBP	MYC	0.162733	0.000970358
253018	4609	HCG27	MYC	-0.0899028	0.0696698
26610	4609	ELP4	MYC	0.234932	1.60143e-06
55531	8883	ELMOD1	NAE1	0.133743	0.00682332
55531	4609	ELMOD1	MYC	0.0165862	0.738364
9166	8883	EBAG9	NAE1	0.0968182	0.0506745
9166	4609	EBAG9	MYC	0.135969	0.00594505
3991	6582	LIPE	SLC22A2	-0.0681459	0.169487
3991	6580	LIPE	SLC22A1	-0.0906896	0.0672512
3991	5159	LIPE	PDGFRB	-0.0878352	0.076367
3991	5156	LIPE	PDGFRA	0.0161092	0.745625
3991	4914	LIPE	NTRK1	-0.0501964	0.311804
3991	5979	LIPE	RET	-0.0695314	0.160959
3991	5742	LIPE	PTGS1	-0.130355	0.00838368
3991	5004	LIPE	ORM1	0.44414	3.75287e-21
9775	4893	EIF4A3	NRAS	0.285007	4.59556e-09
9775	3845	EIF4A3	KRAS	0.0571886	0.249094
9775	3265	EIF4A3	HRAS	0.00294759	0.952669
51347	7298	TAOK3	TYMS	-0.0390854	0.431068
79132	4609	DHX58	MYC	-0.111115	0.0248012
1314	4609	COPA	MYC	-0.026889	0.58812
440508	4609	CLEC4GP1	MYC	-0.0718971	0.14715
112609	4609	MRAP2	MYC	0.00768595	0.876999
23200	4609	ATP11B	MYC	0.0412669	0.405778
4604	4609	MYBPC1	MYC	-0.0254133	0.608769
10335	4609	MRVI1	MYC	-0.0988784	0.0459326
9355	8883	LHX2	NAE1	0.0938541	0.0582083
9355	4609	LHX2	MYC	0.0182806	0.712762
51166	4609	AADAT	MYC	-0.261257	8.59334e-08
3821	4609	KLRC1	MYC	-0.00747284	0.880384
166348	4609	KBTBD12	MYC	-0.162775	0.000967377
55709	8883	KBTBD4	NAE1	-0.0147632	0.766235
55709	4609	KBTBD4	MYC	-0.106506	0.0314892
55721	4609	IQCC	MYC	-0.175101	0.000380138
2694	4609	GIF	MYC	-0.0367858	0.458688
259282	4609	BOD1L1	MYC	0.00632333	0.898676
407738	4609	FAM19A1	MYC	-0.0556088	0.262431
54920	4609	DUS2L	MYC	-0.0398312	0.422321
2180	6582	ACSL1	SLC22A2	-0.00900295	0.856135
2180	6580	ACSL1	SLC22A1	-0.0375376	0.449552
2180	5159	ACSL1	PDGFRB	-0.0279019	0.574136
2180	780	ACSL1	DDR1	0.00977869	0.843891
2180	5156	ACSL1	PDGFRA	0.0446217	0.368654
2180	1436	ACSL1	CSF1R	-0.0320856	0.518102
2180	4914	ACSL1	NTRK1	-0.0568178	0.252181
2180	5979	ACSL1	RET	-0.0213414	0.66734
2180	3815	ACSL1	KIT	-0.0115465	0.816134
2180	613	ACSL1	BCR	-0.123471	0.0125638
2180	5742	ACSL1	PTGS1	-0.0329313	0.507127
2180	1557	ACSL1	CYP2C19	0.00999778	0.84044
2180	1565	ACSL1	CYP2D6	-0.0553921	0.264298
2180	1559	ACSL1	CYP2C9	-0.00200193	0.967844
2180	1544	ACSL1	CYP1A2	0.0394248	0.427075
2180	1551	ACSL1	CYP3A7	0.0706045	0.154579
2180	1577	ACSL1	CYP3A5	0.0738312	0.136547
2180	1576	ACSL1	CYP3A4	0.0349393	0.481564
2180	5004	ACSL1	ORM1	0.333026	5.04845e-12
2180	213	ACSL1	ALB	0.042023	0.397222
8701	4609	DNAH11	MYC	0.146819	0.00295262
57609	4609	DIP2B	MYC	0.173925	0.000416705
286828	4609	CSN1S2AP	MYC	0.0102477	0.836507
1178	4609	CLC	MYC	0.0472411	0.341184
26249	4609	KLHL3	MYC	-0.240882	8.50874e-07
29100	4609	TMEM208	MYC	-0.0764452	0.123162
51170	4609	HSD17B11	MYC	-0.119971	0.0153246
55437	4609	STRADB	MYC	-0.050305	0.310757
56850	4609	GRIPAP1	MYC	-0.216245	1.04918e-05
241	4609	ALOX5AP	MYC	0.1762	0.000348666
2768	4609	GNA12	MYC	0.148382	0.00265901
79187	4609	FSD1	MYC	-0.0590311	0.234145
572	6582	BAD	SLC22A2	0.0255265	0.607174
572	6580	BAD	SLC22A1	-0.00975436	0.844275
572	5159	BAD	PDGFRB	-0.00487425	0.92181
572	780	BAD	DDR1	-0.145383	0.00324807
572	5156	BAD	PDGFRA	-0.0387824	0.434652
572	1436	BAD	CSF1R	0.107044	0.0306371
572	4914	BAD	NTRK1	0.00315109	0.949405
572	5979	BAD	RET	-0.0319555	0.5198
572	3815	BAD	KIT	-0.0816558	0.0995462
572	613	BAD	BCR	0.132751	0.00725059
572	5742	BAD	PTGS1	-0.081916	0.0984688
572	1557	BAD	CYP2C19	-0.0661894	0.182098
572	1565	BAD	CYP2D6	0.101564	0.0403158
572	1559	BAD	CYP2C9	-0.00408048	0.934512
572	1544	BAD	CYP1A2	0.0767621	0.121611
572	1551	BAD	CYP3A7	-0.0216602	0.662675
572	1577	BAD	CYP3A5	-0.00766461	0.877338
572	1576	BAD	CYP3A4	-0.0687885	0.165491
572	5004	BAD	ORM1	-0.0092626	0.852033
54069	4893	MIS18A	NRAS	0.118283	0.0168362
54069	3265	MIS18A	HRAS	-0.124093	0.0121219
56474	4609	CTPS2	MYC	-0.268273	3.7246e-08
1690	4609	COCH	MYC	0.0915767	0.0646071
79630	4609	C1orf54	MYC	0.0335159	0.499612
256646	4609	NUTM1	MYC	0.154493	0.00174903
221060	4609	C10orf111	MYC	-0.170014	0.000563258
7975	4609	MAFK	MYC	0.129589	0.00877781
8284	4609	KDM5D	MYC	-0.138308	0.00513275
3557	4609	IL1RN	MYC	-0.0253294	0.609952
3198	4609	HOXA1	MYC	-0.0547855	0.269573
9630	4609	GNA14	MYC	-0.173963	0.000415482
116828	4609	N4BP2L2-IT2	MYC	-0.190246	0.00011047
64897	4609	C12orf43	MYC	0.0521024	0.293763
539	4609	ATP5O	MYC	-0.0588214	0.235814
80059	4609	LRRTM4	MYC	0.0547851	0.269576
9470	4609	EIF4E2	MYC	0.100403	0.0426675
92675	4609	DTD1	MYC	0.205092	2.98768e-05
113189	4609	CHST14	MYC	-0.22505	4.41399e-06
711	4609	ERC2-IT1	MYC	-0.073687	0.137317
6833	4609	ABCC8	MYC	-0.059401	0.231222
79772	4609	MCTP1	MYC	0.291802	1.88675e-09
284348	4609	LYPD5	MYC	0.188093	0.000132479
115557	4609	ARHGEF25	MYC	-0.0846689	0.0876271
1285	4609	COL4A3	MYC	-0.0928928	0.060842
56948	4609	SDR39U1	MYC	-0.211848	1.59562e-05
131375	4609	LYZL4	MYC	-0.153685	0.00185017
342574	4609	KRT27	MYC	0.000769213	0.987642
83473	4609	KATNAL2	MYC	-0.100237	0.0430144
3588	4609	IL10RB	MYC	-0.132657	0.00729225
90268	4609	FAM105B	MYC	0.175539	0.000367295
10094	4609	ARPC3	MYC	-0.159613	0.00121683
10094	4893	ARPC3	NRAS	-0.312209	1.12697e-10
10094	3845	ARPC3	KRAS	-0.0308024	0.534983
10094	3265	ARPC3	HRAS	0.284817	4.70977e-09
90134	4893	KCNH7	NRAS	0.00512686	0.917772
90134	3845	KCNH7	KRAS	-0.0248952	0.616094
2627	4893	GATA6	NRAS	0.00713865	0.885696
2627	3845	GATA6	KRAS	-0.0353357	0.476601
2627	3265	GATA6	HRAS	-0.180985	0.000237955
51265	4893	CDKL3	NRAS	-0.114229	0.0210105
51265	3845	CDKL3	KRAS	-0.00529505	0.915085
51265	3265	CDKL3	HRAS	-0.0155033	0.754882
51138	3845	COPS4	KRAS	0.104081	0.0355885
51138	4893	COPS4	NRAS	0.183718	0.000190464
51138	3265	COPS4	HRAS	-0.0772492	0.119257
51138	4609	COPS4	MYC	0.151913	0.0020913
55785	4609	FGD6	MYC	0.330326	7.65447e-12
2166	4609	FAAH	MYC	-0.310332	1.47387e-10
6144	6582	RPL21	SLC22A2	-0.00764387	0.877667
6144	6580	RPL21	SLC22A1	-0.007581	0.878666
1478	4609	CSTF2	MYC	0.10757	0.0298217
56955	4609	MEPE	MYC	-0.110534	0.0255701
9817	7296	KEAP1	TXNRD1	0.206734	2.56995e-05
9817	4609	KEAP1	MYC	0.0070081	0.887772
64841	4609	GNPNAT1	MYC	0.35925	7.12245e-14
9718	4609	ECE2	MYC	0.344192	8.63602e-13
816	6582	CAMK2B	SLC22A2	0.0108012	0.82781
816	6580	CAMK2B	SLC22A1	-0.013487	0.78593
816	5159	CAMK2B	PDGFRB	-0.0292376	0.555938
816	780	CAMK2B	DDR1	-0.0324165	0.513793
816	5156	CAMK2B	PDGFRA	-0.0455602	0.358659
816	1436	CAMK2B	CSF1R	-0.0305605	0.538196
816	4914	CAMK2B	NTRK1	0.0245594	0.620863
816	5979	CAMK2B	RET	0.0970017	0.0502364
816	3815	CAMK2B	KIT	0.143264	0.00373302
816	5742	CAMK2B	PTGS1	-0.0384483	0.438622
816	1557	CAMK2B	CYP2C19	-0.0155017	0.754905
816	1565	CAMK2B	CYP2D6	-0.00551218	0.911617
816	1559	CAMK2B	CYP2C9	-0.0166804	0.736933
816	1544	CAMK2B	CYP1A2	-0.00962595	0.846299
816	1551	CAMK2B	CYP3A7	-0.0151551	0.760217
816	1577	CAMK2B	CYP3A5	-0.061342	0.216306
816	1576	CAMK2B	CYP3A4	-0.0152829	0.758256
816	5004	CAMK2B	ORM1	-0.00933999	0.850811
55974	6582	SLC50A1	SLC22A2	-0.0221555	0.655452
55974	6580	SLC50A1	SLC22A1	-0.0546604	0.270669
55974	5979	SLC50A1	RET	-0.067625	0.172779
8547	6582	FCN3	SLC22A2	0.0193632	0.69657
8547	6580	FCN3	SLC22A1	0.00806509	0.870983
8547	5159	FCN3	PDGFRB	0.298089	8.10665e-10
8547	5156	FCN3	PDGFRA	0.206819	2.54991e-05
8547	4914	FCN3	NTRK1	-0.0103056	0.835596
8547	5979	FCN3	RET	-0.00594571	0.904697
8547	3815	FCN3	KIT	-0.0948682	0.0555328
8547	5742	FCN3	PTGS1	0.0774242	0.11842
8547	5004	FCN3	ORM1	-0.0242009	0.625971
10865	4893	ARID5A	NRAS	-0.0485171	0.328289
10865	3845	ARID5A	KRAS	-0.128408	0.00941776
10865	3265	ARID5A	HRAS	0.0654056	0.187341
84100	8883	ARL6	NAE1	0.163753	0.000900381
84100	4609	ARL6	MYC	0.0816775	0.0994559
160492	8883	IFLTD1	NAE1	0.036345	0.464094
160492	4609	IFLTD1	MYC	-0.050323	0.310583
29945	3845	ANAPC4	KRAS	-0.0471714	0.341898
29945	4893	ANAPC4	NRAS	-0.210463	1.81746e-05
29945	3265	ANAPC4	HRAS	0.189593	0.000116751
10075	4893	HUWE1	NRAS	0.250519	2.94878e-07
10075	3845	HUWE1	KRAS	0.096715	0.0509225
2516	4893	NR5A1	NRAS	-0.038456	0.438531
25802	4609	LMOD1	MYC	-0.04407	0.37461
2880	4609	GPX5	MYC	-0.0211391	0.670307
763	6582	CA5A	SLC22A2	-0.0115288	0.81641
763	6580	CA5A	SLC22A1	0.0378713	0.445529
763	5159	CA5A	PDGFRB	0.0974378	0.0492073
763	780	CA5A	DDR1	-0.0186954	0.706543
763	5156	CA5A	PDGFRA	-0.0471517	0.3421
763	1436	CA5A	CSF1R	0.0565812	0.254165
763	4914	CA5A	NTRK1	-0.00483456	0.922445
763	5979	CA5A	RET	0.0322708	0.515688
763	3815	CA5A	KIT	0.093989	0.0578464
763	5742	CA5A	PTGS1	-0.0284875	0.566123
763	1557	CA5A	CYP2C19	-0.0255226	0.607229
763	1565	CA5A	CYP2D6	0.0967873	0.0507487
763	1559	CA5A	CYP2C9	-0.0190546	0.701172
763	1544	CA5A	CYP1A2	0.0055864	0.910431
763	1551	CA5A	CYP3A7	0.00451115	0.927618
763	1577	CA5A	CYP3A5	-0.0563402	0.256197
763	1576	CA5A	CYP3A4	-0.00894779	0.857007
763	5004	CA5A	ORM1	0.0034311	0.944916
22809	6582	ATF5	SLC22A2	0.0118206	0.81185
22809	6580	ATF5	SLC22A1	-0.00960379	0.846649
22809	5159	ATF5	PDGFRB	0.018184	0.714214
22809	780	ATF5	DDR1	-0.0686558	0.16631
22809	5156	ATF5	PDGFRA	-0.0254142	0.608756
22809	1436	ATF5	CSF1R	0.0629074	0.204789
22809	4914	ATF5	NTRK1	0.019872	0.689008
22809	5979	ATF5	RET	0.038535	0.43759
22809	3815	ATF5	KIT	0.132036	0.0075736
22809	613	ATF5	BCR	0.0141065	0.776351
22809	5742	ATF5	PTGS1	-0.0201653	0.684661
22809	1557	ATF5	CYP2C19	-0.0194845	0.694765
22809	1565	ATF5	CYP2D6	0.0395062	0.42612
22809	1559	ATF5	CYP2C9	-0.028581	0.564849
22809	1544	ATF5	CYP1A2	-0.00828675	0.86747
22809	1551	ATF5	CYP3A7	-0.0386062	0.436743
22809	1577	ATF5	CYP3A5	-0.0900085	0.0693409
22809	1576	ATF5	CYP3A4	-0.0347274	0.484229
22809	5004	ATF5	ORM1	-0.00569812	0.908648
9466	6582	IL27RA	SLC22A2	0.149132	0.0025279
9466	6580	IL27RA	SLC22A1	-0.00608909	0.90241
9466	5159	IL27RA	PDGFRB	0.168867	0.000614551
9466	5156	IL27RA	PDGFRA	0.11081	0.0252021
9466	4914	IL27RA	NTRK1	0.040196	0.41808
9466	5979	IL27RA	RET	0.0673432	0.17458
9466	3815	IL27RA	KIT	-0.108052	0.0290924
9466	5742	IL27RA	PTGS1	0.130961	0.00808302
9466	5004	IL27RA	ORM1	0.120091	0.0152217
3428	6582	IFI16	SLC22A2	-0.0025129	0.959642
3428	6580	IFI16	SLC22A1	0.207809	2.32718e-05
3428	5159	IFI16	PDGFRB	0.017715	0.721275
3428	5156	IFI16	PDGFRA	-0.0674374	0.173976
3428	4914	IFI16	NTRK1	-0.0356643	0.47251
3428	5979	IFI16	RET	0.0450478	0.364095
3428	3815	IFI16	KIT	-0.0601024	0.22575
3428	5742	IFI16	PTGS1	0.100484	0.0425012
3428	5004	IFI16	ORM1	0.0331367	0.50448
8661	4893	EIF3A	NRAS	0.357904	8.95211e-14
8661	3845	EIF3A	KRAS	0.15957	0.00122067
8661	3265	EIF3A	HRAS	-0.202484	3.78552e-05
23536	4609	ADAT1	MYC	0.0103461	0.834959
6346	4609	CCL1	MYC	0.104983	0.0340145
3749	4609	KCNC4	MYC	0.213437	1.37268e-05
3182	4609	HNRNPAB	MYC	0.14991	0.00239807
51704	4609	GPRC5B	MYC	-0.126466	0.01056
1281	6582	COL3A1	SLC22A2	0.039672	0.42418
1281	6580	COL3A1	SLC22A1	-0.0139141	0.779322
1281	5159	COL3A1	PDGFRB	0.770021	2.96735e-81
1281	780	COL3A1	DDR1	-0.16797	0.000657652
1281	5156	COL3A1	PDGFRA	0.616035	5.40517e-44
1281	1436	COL3A1	CSF1R	0.262166	7.72172e-08
1281	4914	COL3A1	NTRK1	0.0167088	0.736501
1281	5979	COL3A1	RET	0.0557396	0.261308
1281	3815	COL3A1	KIT	-0.0136784	0.782967
1281	5742	COL3A1	PTGS1	0.217458	9.33114e-06
1281	1557	COL3A1	CYP2C19	-0.0886803	0.073569
1281	1565	COL3A1	CYP2D6	-0.194031	7.98807e-05
1281	1559	COL3A1	CYP2C9	-0.0809164	0.10266
1281	1544	COL3A1	CYP1A2	-0.0326198	0.511154
1281	1551	COL3A1	CYP3A7	0.00892457	0.857374
1281	1577	COL3A1	CYP3A5	-0.141106	0.00429329
1281	1576	COL3A1	CYP3A4	-0.0251418	0.612603
1281	5004	COL3A1	ORM1	-0.027628	0.577901
5588	6582	PRKCQ	SLC22A2	-0.0152184	0.759245
5588	6580	PRKCQ	SLC22A1	-0.0472813	0.340773
5588	5979	PRKCQ	RET	0.0532665	0.283096
5588	5742	PRKCQ	PTGS1	0.00962175	0.846365
3769	6582	KCNJ13	SLC22A2	-0.0175997	0.723013
3769	6580	KCNJ13	SLC22A1	-0.0286998	0.563231
3769	5159	KCNJ13	PDGFRB	-0.0217469	0.661408
3769	5156	KCNJ13	PDGFRA	0.0798106	0.10746
3769	4914	KCNJ13	NTRK1	-0.0138747	0.779932
3769	5979	KCNJ13	RET	-0.0218968	0.659221
3769	3815	KCNJ13	KIT	0.137211	0.00550038
3769	5742	KCNJ13	PTGS1	0.100538	0.0423882
3769	5004	KCNJ13	ORM1	-0.0156631	0.752437
64344	6582	HIF3A	SLC22A2	-0.0139366	0.778974
64344	6580	HIF3A	SLC22A1	-0.0374204	0.45097
64344	5159	HIF3A	PDGFRB	0.0197639	0.690612
64344	5156	HIF3A	PDGFRA	0.0528426	0.286949
64344	4914	HIF3A	NTRK1	-0.00306266	0.950823
64344	5979	HIF3A	RET	0.0579759	0.242627
64344	3815	HIF3A	KIT	0.0517861	0.296708
64344	5742	HIF3A	PTGS1	0.22006	7.2411e-06
64344	5004	HIF3A	ORM1	-0.0134742	0.786128
2262	6582	GPC5	SLC22A2	-0.0122972	0.804414
2262	6580	GPC5	SLC22A1	-0.0170574	0.731214
2262	5159	GPC5	PDGFRB	-0.0318222	0.521544
2262	5156	GPC5	PDGFRA	-0.00204327	0.96718
2262	4914	GPC5	NTRK1	0.014745	0.766515
2262	5979	GPC5	RET	0.109535	0.026941
2262	3815	GPC5	KIT	0.393942	1.34403e-16
2262	5742	GPC5	PTGS1	-0.0161069	0.745661
2262	5004	GPC5	ORM1	0.0212813	0.668221
79954	4893	NOL10	NRAS	0.21096	1.73469e-05
6173	6582	RPL36A	SLC22A2	0.0582496	0.240406
6173	6580	RPL36A	SLC22A1	0.0674953	0.173606
2323	6582	FLT3LG	SLC22A2	0.0891172	0.0721556
2323	6580	FLT3LG	SLC22A1	-0.0475207	0.338332
2323	5159	FLT3LG	PDGFRB	0.122576	0.0132245
2323	5156	FLT3LG	PDGFRA	0.113173	0.0222359
2323	4914	FLT3LG	NTRK1	-0.00293395	0.952887
2323	5979	FLT3LG	RET	0.0501857	0.311907
2323	3815	FLT3LG	KIT	-0.126037	0.0108289
2323	5742	FLT3LG	PTGS1	0.136901	0.00560863
2323	5004	FLT3LG	ORM1	-0.0157023	0.751838
1960	6582	EGR3	SLC22A2	-0.00769874	0.876796
1960	6580	EGR3	SLC22A1	-0.0137668	0.7816
1960	5159	EGR3	PDGFRB	0.241868	7.64919e-07
1960	5156	EGR3	PDGFRA	0.371771	8.06976e-15
1960	4914	EGR3	NTRK1	0.0080679	0.870939
1960	5979	EGR3	RET	0.0318309	0.52143
1960	3815	EGR3	KIT	-0.0322472	0.515994
1960	5742	EGR3	PTGS1	0.159204	0.00125311
1960	5004	EGR3	ORM1	-0.0197501	0.690816
8533	3845	COPS3	KRAS	0.0973486	0.0494163
8533	4893	COPS3	NRAS	0.265857	4.98091e-08
8533	3265	COPS3	HRAS	0.0915123	0.0647961
8925	4609	HERC1	MYC	-0.0906944	0.0672366
10659	6582	CELF2	SLC22A2	0.0154835	0.755185
10659	6580	CELF2	SLC22A1	-0.0605445	0.222349
10659	5159	CELF2	PDGFRB	0.444254	3.6568e-21
10659	780	CELF2	DDR1	-0.328955	9.44201e-12
10659	5156	CELF2	PDGFRA	0.424581	2.75438e-19
10659	4914	CELF2	NTRK1	0.0253325	0.609909
10659	5979	CELF2	RET	0.102572	0.0383632
10659	3815	CELF2	KIT	0.00308101	0.950529
10659	5742	CELF2	PTGS1	0.425729	2.1571e-19
10659	1557	CELF2	CYP2C19	-0.0926869	0.0614189
10659	1565	CELF2	CYP2D6	-0.155491	0.00163095
10659	1559	CELF2	CYP2C9	-0.0979195	0.0480914
10659	1544	CELF2	CYP1A2	-0.0576944	0.244926
10659	1551	CELF2	CYP3A7	-0.0197949	0.690151
10659	1577	CELF2	CYP3A5	-0.167685	0.000671902
10659	1576	CELF2	CYP3A4	0.0194603	0.695124
10659	5004	CELF2	ORM1	0.0950223	0.0551353
91404	6582	SESTD1	SLC22A2	-0.0573945	0.247391
91404	6580	SESTD1	SLC22A1	-0.0501038	0.312699
23576	6582	DDAH1	SLC22A2	-0.0248696	0.616457
23576	6580	DDAH1	SLC22A1	-0.0998798	0.0437658
23576	5159	DDAH1	PDGFRB	0.0105591	0.831611
23576	780	DDAH1	DDR1	-0.130809	0.00815735
23576	5156	DDAH1	PDGFRA	0.121234	0.0142722
23576	4914	DDAH1	NTRK1	-0.024637	0.619759
23576	5979	DDAH1	RET	0.047455	0.339
23576	3815	DDAH1	KIT	0.0976892	0.0486221
23576	5742	DDAH1	PTGS1	-0.00283067	0.954544
23576	5004	DDAH1	ORM1	-0.0387492	0.435046
657	4893	BMPR1A	NRAS	0.150517	0.00230099
657	3845	BMPR1A	KRAS	0.0516106	0.298351
657	3265	BMPR1A	HRAS	-0.284574	4.85957e-09
81887	4893	LAS1L	NRAS	-0.00278759	0.955235
779	4609	CACNA1S	MYC	-0.0602844	0.224346
3458	4609	IFNG	MYC	0.181349	0.000231032
8369	4609	HIST1H4G	MYC	0.00750785	0.879827
10217	6582	CTDSPL	SLC22A2	0.0345797	0.48609
10217	6580	CTDSPL	SLC22A1	-0.0129827	0.793751
10217	5159	CTDSPL	PDGFRB	-0.00839404	0.86577
10217	780	CTDSPL	DDR1	0.045406	0.360289
10217	5156	CTDSPL	PDGFRA	0.0407109	0.412139
10217	4914	CTDSPL	NTRK1	-0.0259946	0.600597
10217	5979	CTDSPL	RET	0.0374051	0.451155
10217	3815	CTDSPL	KIT	-0.0420027	0.39745
10217	5742	CTDSPL	PTGS1	0.128649	0.00928362
10217	1557	CTDSPL	CYP2C19	-0.038281	0.440619
10217	1565	CTDSPL	CYP2D6	-0.134631	0.00645964
10217	1559	CTDSPL	CYP2C9	-0.039834	0.422288
10217	1544	CTDSPL	CYP1A2	0.0990352	0.0455876
10217	1551	CTDSPL	CYP3A7	0.0396652	0.424259
10217	1577	CTDSPL	CYP3A5	-0.00203981	0.967236
10217	1576	CTDSPL	CYP3A4	0.0862549	0.0818304
10217	5004	CTDSPL	ORM1	0.00241313	0.961243
27297	6582	CRCP	SLC22A2	-0.0267263	0.590381
27297	6580	CRCP	SLC22A1	-0.0145277	0.769859
27297	5159	CRCP	PDGFRB	-0.144031	0.00355039
27297	780	CRCP	DDR1	0.0906632	0.067331
27297	5156	CRCP	PDGFRA	-0.144293	0.00348986
27297	1436	CRCP	CSF1R	-0.210701	1.77746e-05
27297	4914	CRCP	NTRK1	-0.072575	0.143364
27297	5979	CRCP	RET	-0.0558645	0.26024
27297	3815	CRCP	KIT	-0.0451936	0.362542
27297	5742	CRCP	PTGS1	-0.0740606	0.135329
27297	1557	CRCP	CYP2C19	-0.00634214	0.898376
27297	1565	CRCP	CYP2D6	-0.0462986	0.350914
27297	1559	CRCP	CYP2C9	-0.0607348	0.220896
27297	1544	CRCP	CYP1A2	0.0264506	0.59422
27297	1551	CRCP	CYP3A7	-0.0357368	0.471609
27297	1577	CRCP	CYP3A5	-0.103653	0.0363584
27297	1576	CRCP	CYP3A4	0.00478894	0.923175
27297	5004	CRCP	ORM1	-0.0166822	0.736906
6303	6582	SAT1	SLC22A2	0.093973	0.0578892
6303	6580	SAT1	SLC22A1	0.00515949	0.917251
7994	6582	KAT6A	SLC22A2	-0.0783353	0.114137
7994	6580	KAT6A	SLC22A1	0.0977707	0.0484337
7994	5159	KAT6A	PDGFRB	-0.0973724	0.0493604
7994	5156	KAT6A	PDGFRA	-0.000324173	0.994792
7994	4914	KAT6A	NTRK1	-0.0549185	0.26841
7994	5979	KAT6A	RET	0.0118085	0.812039
7994	5742	KAT6A	PTGS1	-0.0757225	0.126756
7994	5004	KAT6A	ORM1	-0.0505395	0.308504
80852	4893	GRIP2	NRAS	0.125022	0.0114878
80852	3845	GRIP2	KRAS	-0.0853144	0.0852293
80852	3265	GRIP2	HRAS	-0.0114658	0.817397
55821	4893	ALLC	NRAS	-0.0525903	0.28926
55821	3845	ALLC	KRAS	-0.0261887	0.597879
55821	3265	ALLC	HRAS	-0.00091786	0.985254
1180	4893	CLCN1	NRAS	0.0130948	0.79201
1180	3845	CLCN1	KRAS	-0.0521338	0.293472
1180	3265	CLCN1	HRAS	0.118483	0.0166509
3508	27033	IGHMBP2	ZBTB32	-0.0140559	0.777133
3508	55135	IGHMBP2	WRAP53	0.0478733	0.334755
3508	9978	IGHMBP2	RBX1	0.0676228	0.172793
3508	5887	IGHMBP2	RAD23B	-0.0642725	0.195114
3508	5424	IGHMBP2	POLD1	0.0406292	0.413078
3508	142	IGHMBP2	PARP1	-0.022943	0.644034
3508	55651	IGHMBP2	NHP2	0.106496	0.0315055
3508	7374	IGHMBP2	UNG	-0.0136331	0.783667
3508	8795	IGHMBP2	TNFRSF10B	0.0138475	0.780352
3508	5970	IGHMBP2	RELA	0.0693	0.16236
3508	83667	IGHMBP2	SESN2	-0.0134029	0.787231
3508	5395	IGHMBP2	PMS2	0.0381571	0.4421
3508	6300	IGHMBP2	MAPK12	0.0155147	0.754707
3508	3791	IGHMBP2	KDR	-0.0648188	0.191337
3508	8493	IGHMBP2	PPM1D	-0.0389377	0.432813
3508	5426	IGHMBP2	POLE	0.222615	5.6279e-06
3508	4193	IGHMBP2	MDM2	0.00325837	0.947685
3508	27434	IGHMBP2	POLM	0.0746474	0.132252
3508	5430	IGHMBP2	POLR2A	-0.0865374	0.0808312
3508	4501	IGHMBP2	MT1X	-0.00433476	0.930441
3508	6742	IGHMBP2	SSBP1	-0.043986	0.375523
3508	5888	IGHMBP2	RAD51	0.126985	0.0102435
3508	57804	IGHMBP2	POLD4	0.0311198	0.530782
3508	6240	IGHMBP2	RRM1	-0.057411	0.247256
3508	5883	IGHMBP2	RAD9A	0.295471	1.15533e-09
3508	2475	IGHMBP2	MTOR	0.0145186	0.769999
3508	7398	IGHMBP2	USP1	-0.0350278	0.480454
3508	23521	IGHMBP2	RPL13A	0.0631955	0.202719
23195	4609	MDN1	MYC	0.226452	3.83328e-06
2961	4609	GTF2E2	MYC	0.208379	2.20753e-05
2833	6582	CXCR3	SLC22A2	0.0303076	0.541567
2833	6580	CXCR3	SLC22A1	-0.0357149	0.471882
2833	5159	CXCR3	PDGFRB	0.193125	8.63723e-05
2833	780	CXCR3	DDR1	-0.291825	1.88101e-09
2833	5156	CXCR3	PDGFRA	0.140764	0.00438904
2833	4914	CXCR3	NTRK1	0.0212058	0.669328
2833	5979	CXCR3	RET	0.123329	0.0126664
2833	3815	CXCR3	KIT	-0.0996961	0.0441567
2833	5742	CXCR3	PTGS1	0.113315	0.0220674
2833	1557	CXCR3	CYP2C19	-0.063004	0.204093
2833	1565	CXCR3	CYP2D6	-0.0826171	0.0956111
2833	1559	CXCR3	CYP2C9	-0.0701605	0.157195
2833	1544	CXCR3	CYP1A2	-0.0303807	0.540592
2833	1551	CXCR3	CYP3A7	-0.0497473	0.316158
2833	1577	CXCR3	CYP3A5	-0.180643	0.000244621
2833	1576	CXCR3	CYP3A4	-0.0367286	0.459388
2833	5004	CXCR3	ORM1	0.181229	0.000233296
634	6582	CEACAM1	SLC22A2	-0.0346403	0.485325
634	6580	CEACAM1	SLC22A1	-0.0484444	0.329014
634	5159	CEACAM1	PDGFRB	-0.0887269	0.0734171
634	780	CEACAM1	DDR1	0.146776	0.00296115
634	5156	CEACAM1	PDGFRA	0.00968434	0.845378
634	1436	CEACAM1	CSF1R	-0.108326	0.028683
634	4914	CEACAM1	NTRK1	-0.0384542	0.438552
634	5979	CEACAM1	RET	-0.046678	0.346977
634	3815	CEACAM1	KIT	-0.00402968	0.935326
634	5742	CEACAM1	PTGS1	-0.0870602	0.079008
634	1557	CEACAM1	CYP2C19	0.00179036	0.97124
634	1565	CEACAM1	CYP2D6	-0.0255601	0.6067
634	1559	CEACAM1	CYP2C9	0.00527279	0.91544
634	1544	CEACAM1	CYP1A2	-0.0307534	0.535634
634	1551	CEACAM1	CYP3A7	0.0291815	0.556698
634	1577	CEACAM1	CYP3A5	0.0795274	0.108717
634	1576	CEACAM1	CYP3A4	0.00901128	0.856003
634	5004	CEACAM1	ORM1	-0.040965	0.409224
760	6582	CA2	SLC22A2	-0.0099512	0.841173
760	6580	CA2	SLC22A1	0.0598422	0.227769
760	5159	CA2	PDGFRB	-0.0185621	0.70854
760	780	CA2	DDR1	-0.0603266	0.224021
760	5156	CA2	PDGFRA	-0.0905967	0.0675331
760	1436	CA2	CSF1R	0.00614288	0.901552
760	4914	CA2	NTRK1	-0.0154908	0.755073
760	5979	CA2	RET	0.00346698	0.944341
760	3815	CA2	KIT	-0.0582934	0.240053
760	5742	CA2	PTGS1	0.0140121	0.777809
760	1557	CA2	CYP2C19	0.0391058	0.430828
760	1565	CA2	CYP2D6	-0.0344079	0.48826
760	1559	CA2	CYP2C9	0.0145189	0.769993
760	1544	CA2	CYP1A2	-0.00685333	0.890235
760	1551	CA2	CYP3A7	-0.0342256	0.490569
760	1577	CA2	CYP3A5	-0.0951592	0.0547841
760	1576	CA2	CYP3A4	-0.0135267	0.785314
760	5004	CA2	ORM1	-0.0173569	0.726683
10058	9429	ABCB6	ABCG2	0.0449468	0.365172
10058	6582	ABCB6	SLC22A2	-0.00921137	0.852842
10058	6580	ABCB6	SLC22A1	-0.0277476	0.576255
10058	5159	ABCB6	PDGFRB	-0.124538	0.0118147
10058	25	ABCB6	ABL1	-0.0591885	0.232898
10058	780	ABCB6	DDR1	0.191223	0.000101663
10058	5156	ABCB6	PDGFRA	-0.0497342	0.316286
10058	1436	ABCB6	CSF1R	-0.0340602	0.492669
10058	4914	ABCB6	NTRK1	0.259	1.1187e-07
10058	5979	ABCB6	RET	0.0293886	0.553899
10058	3815	ABCB6	KIT	0.181663	0.00022523
10058	613	ABCB6	BCR	0.0873956	0.0778559
10058	5742	ABCB6	PTGS1	-0.0545313	0.271805
10058	1557	ABCB6	CYP2C19	-0.0640432	0.196715
10058	1565	ABCB6	CYP2D6	0.145072	0.00331541
10058	1559	ABCB6	CYP2C9	-0.0260844	0.599338
10058	1544	ABCB6	CYP1A2	-0.0198937	0.688685
10058	1551	ABCB6	CYP3A7	-0.0128295	0.796131
10058	1577	ABCB6	CYP3A5	0.0787619	0.112173
10058	1576	ABCB6	CYP3A4	0.0638389	0.19815
10058	5004	ABCB6	ORM1	-0.0159058	0.74873
10058	213	ABCB6	ALB	-0.0141606	0.775516
9794	6582	MAML1	SLC22A2	-0.0429488	0.386896
9794	6580	MAML1	SLC22A1	0.00908798	0.854791
9794	5159	MAML1	PDGFRB	-0.0309868	0.532541
9794	5156	MAML1	PDGFRA	-0.0357268	0.471733
9794	4914	MAML1	NTRK1	0.0230176	0.642957
9794	5979	MAML1	RET	0.0897811	0.0700502
9794	5742	MAML1	PTGS1	-0.00541281	0.913203
9794	5004	MAML1	ORM1	0.0325321	0.512291
2597	6582	GAPDH	SLC22A2	0.0204712	0.680139
2597	6580	GAPDH	SLC22A1	0.19146	9.96265e-05
2597	5159	GAPDH	PDGFRB	-0.132194	0.00750128
2597	5156	GAPDH	PDGFRA	-0.188215	0.000131128
2597	4914	GAPDH	NTRK1	0.149428	0.00247782
2597	5979	GAPDH	RET	-0.0789159	0.111471
2597	3815	GAPDH	KIT	0.188015	0.000133348
2597	5742	GAPDH	PTGS1	-0.138475	0.00507896
2597	5004	GAPDH	ORM1	-0.0258669	0.602387
27315	6582	PGAP2	SLC22A2	-0.0317924	0.521934
27315	6580	PGAP2	SLC22A1	0.00716074	0.885344
27315	5159	PGAP2	PDGFRB	-0.292695	1.67553e-09
27315	5156	PGAP2	PDGFRA	-0.251449	2.65599e-07
27315	4914	PGAP2	NTRK1	0.00873774	0.860329
27315	5979	PGAP2	RET	0.0231638	0.640849
27315	3815	PGAP2	KIT	-0.00896064	0.856804
27315	5742	PGAP2	PTGS1	-0.170654	0.00053638
27315	5004	PGAP2	ORM1	-0.0402087	0.417933
230	6582	ALDOC	SLC22A2	-0.0278059	0.575454
230	6580	ALDOC	SLC22A1	0.134802	0.00639201
230	5159	ALDOC	PDGFRB	-0.187727	0.00013661
230	780	ALDOC	DDR1	0.191093	0.000102795
230	5156	ALDOC	PDGFRA	-0.191594	9.84965e-05
230	1436	ALDOC	CSF1R	-0.196342	6.53324e-05
230	4914	ALDOC	NTRK1	0.0605675	0.222173
230	5979	ALDOC	RET	-0.0219849	0.657936
230	3815	ALDOC	KIT	0.240156	9.19949e-07
230	613	ALDOC	BCR	-0.0455842	0.358405
230	5742	ALDOC	PTGS1	-0.100669	0.0421187
230	1557	ALDOC	CYP2C19	0.0465468	0.348335
230	1565	ALDOC	CYP2D6	0.0965371	0.0513522
230	1559	ALDOC	CYP2C9	0.06797	0.170593
230	1544	ALDOC	CYP1A2	0.103902	0.0359083
230	1551	ALDOC	CYP3A7	0.0772389	0.119307
230	1577	ALDOC	CYP3A5	0.138758	0.00498874
230	1576	ALDOC	CYP3A4	0.046252	0.351401
230	5004	ALDOC	ORM1	-0.0482332	0.331131
29116	4893	MYLIP	NRAS	-0.188163	0.000131709
79183	4893	TTPAL	NRAS	0.346844	5.61894e-13
79183	3845	TTPAL	KRAS	0.0247389	0.618311
79183	3265	TTPAL	HRAS	0.0749598	0.130637
130888	4893	FBXO36	NRAS	0.0709012	0.152849
130888	3845	FBXO36	KRAS	-0.070842	0.153193
130888	3265	FBXO36	HRAS	-0.131582	0.00778487
81608	4893	FIP1L1	NRAS	0.212691	1.47331e-05
81608	3845	FIP1L1	KRAS	0.111745	0.0239896
81608	3265	FIP1L1	HRAS	-0.203191	3.55146e-05
29094	4893	LGALSL	NRAS	0.0723554	0.144583
29094	3845	LGALSL	KRAS	0.000817468	0.986866
1593	4893	CYP27A1	NRAS	-0.074441	0.133329
1593	3845	CYP27A1	KRAS	-0.0513108	0.30117
1593	3265	CYP27A1	HRAS	-0.0481294	0.332173
7852	8883	CXCR4	NAE1	-0.160479	0.00114324
7852	6582	CXCR4	SLC22A2	0.00588347	0.90569
7852	6580	CXCR4	SLC22A1	-0.0344544	0.487672
7852	5159	CXCR4	PDGFRB	0.273752	1.90661e-08
7852	780	CXCR4	DDR1	-0.31208	1.14791e-10
7852	5156	CXCR4	PDGFRA	0.284517	4.89549e-09
7852	4914	CXCR4	NTRK1	0.0208327	0.674811
7852	5979	CXCR4	RET	0.100526	0.0424126
7852	3815	CXCR4	KIT	0.00648712	0.896066
7852	5742	CXCR4	PTGS1	0.217739	9.08119e-06
7852	1557	CXCR4	CYP2C19	-0.0271111	0.585041
7852	1565	CXCR4	CYP2D6	-0.066515	0.179953
7852	1559	CXCR4	CYP2C9	-0.0369399	0.456808
7852	1544	CXCR4	CYP1A2	-0.0347715	0.483673
7852	1551	CXCR4	CYP3A7	-0.0138759	0.779913
7852	1577	CXCR4	CYP3A5	-0.13942	0.00478306
7852	1576	CXCR4	CYP3A4	-0.0151968	0.759577
7852	5004	CXCR4	ORM1	0.0389751	0.432371
1472	6582	CST4	SLC22A2	-0.0176354	0.722475
1472	6580	CST4	SLC22A1	-0.0271004	0.585188
1472	5159	CST4	PDGFRB	-0.01447	0.770747
1472	780	CST4	DDR1	0.00887148	0.858213
1472	5156	CST4	PDGFRA	0.00610806	0.902108
1472	4914	CST4	NTRK1	0.00119079	0.980869
1472	5979	CST4	RET	0.0390894	0.43102
1472	3815	CST4	KIT	-0.00307881	0.950564
1472	5742	CST4	PTGS1	0.00492509	0.920997
1472	1557	CST4	CYP2C19	0.0178446	0.719322
1472	1565	CST4	CYP2D6	0.110279	0.0259143
1472	1559	CST4	CYP2C9	0.0207717	0.67571
1472	1544	CST4	CYP1A2	-0.0208079	0.675176
1472	1551	CST4	CYP3A7	0.0175956	0.723076
1472	1577	CST4	CYP3A5	0.144406	0.00346408
1472	1576	CST4	CYP3A4	-0.0185324	0.708985
1472	5004	CST4	ORM1	-0.016891	0.733736
1268	6582	CNR1	SLC22A2	-0.00842466	0.865285
1268	6580	CNR1	SLC22A1	-0.0258367	0.602812
1268	5159	CNR1	PDGFRB	-0.0552816	0.265254
1268	780	CNR1	DDR1	-0.083493	0.0921347
1268	5156	CNR1	PDGFRA	6.39571e-05	0.998972
1268	1436	CNR1	CSF1R	-0.0462471	0.351451
1268	4914	CNR1	NTRK1	-0.00478348	0.923262
1268	5979	CNR1	RET	0.0606641	0.221435
1268	3815	CNR1	KIT	0.240081	9.2732e-07
1268	5742	CNR1	PTGS1	0.000349908	0.994378
1268	1557	CNR1	CYP2C19	-0.0136625	0.783213
1268	1565	CNR1	CYP2D6	0.0835577	0.0918818
1268	1559	CNR1	CYP2C9	-0.0126985	0.798167
1268	1544	CNR1	CYP1A2	-0.00187532	0.969876
1268	1551	CNR1	CYP3A7	-0.0255428	0.606945
1268	1577	CNR1	CYP3A5	-0.0568164	0.252193
1268	1576	CNR1	CYP3A4	-0.0123952	0.802888
1268	5004	CNR1	ORM1	-0.0151662	0.760046
6368	6582	CCL23	SLC22A2	0.0442295	0.372883
6368	6580	CCL23	SLC22A1	-0.0324808	0.512958
6368	5159	CCL23	PDGFRB	0.263811	6.35593e-08
6368	780	CCL23	DDR1	-0.306495	2.53633e-10
6368	5156	CCL23	PDGFRA	0.375404	4.21302e-15
6368	1436	CCL23	CSF1R	0.482346	3.65924e-25
6368	4914	CCL23	NTRK1	0.0110362	0.824125
6368	5979	CCL23	RET	0.0383839	0.43939
6368	3815	CCL23	KIT	-0.020154	0.684829
6368	5742	CCL23	PTGS1	0.344936	7.65818e-13
6368	1557	CCL23	CYP2C19	-0.0551027	0.266806
6368	1565	CCL23	CYP2D6	-0.109207	0.0274041
6368	1559	CCL23	CYP2C9	-0.056937	0.251186
6368	1544	CCL23	CYP1A2	-0.0342856	0.489809
6368	1551	CCL23	CYP3A7	-0.0374318	0.450832
6368	1577	CCL23	CYP3A5	-0.134726	0.00642195
6368	1576	CCL23	CYP3A4	-0.0126286	0.799253
6368	5004	CCL23	ORM1	0.105429	0.0332571
827	6582	CAPN6	SLC22A2	-0.0113843	0.818671
827	6580	CAPN6	SLC22A1	-0.023371	0.637864
827	5159	CAPN6	PDGFRB	0.0061049	0.902158
827	780	CAPN6	DDR1	-0.0406138	0.413255
827	5156	CAPN6	PDGFRA	0.325641	1.56134e-11
827	1436	CAPN6	CSF1R	0.0214383	0.665921
827	4914	CAPN6	NTRK1	0.0155803	0.753703
827	5979	CAPN6	RET	0.150313	0.00233323
827	3815	CAPN6	KIT	0.0409429	0.409477
827	5742	CAPN6	PTGS1	0.0602194	0.224846
827	1557	CAPN6	CYP2C19	-0.0164528	0.740393
827	1565	CAPN6	CYP2D6	0.00937107	0.85032
827	1559	CAPN6	CYP2C9	-0.0237092	0.633006
827	1544	CAPN6	CYP1A2	-0.00678132	0.891381
827	1551	CAPN6	CYP3A7	-0.0207719	0.675706
827	1577	CAPN6	CYP3A5	-0.0202262	0.683761
827	1576	CAPN6	CYP3A4	-0.0175555	0.723681
827	5004	CAPN6	ORM1	-0.0179532	0.717686
753	6582	LDLRAD4	SLC22A2	-0.0300235	0.545364
753	6580	LDLRAD4	SLC22A1	-0.0862948	0.0816887
753	5159	LDLRAD4	PDGFRB	0.247513	4.12354e-07
753	780	LDLRAD4	DDR1	-0.101503	0.0404371
753	5156	LDLRAD4	PDGFRA	0.321055	3.10021e-11
753	1436	LDLRAD4	CSF1R	0.118242	0.0168749
753	4914	LDLRAD4	NTRK1	0.0241306	0.626975
753	5979	LDLRAD4	RET	0.198277	5.51132e-05
753	3815	LDLRAD4	KIT	0.145668	0.00318725
753	5742	LDLRAD4	PTGS1	0.159034	0.00126848
753	1557	LDLRAD4	CYP2C19	-0.0277655	0.57601
753	1565	LDLRAD4	CYP2D6	-0.0568986	0.251507
753	1559	LDLRAD4	CYP2C9	-0.0422958	0.394162
753	1544	LDLRAD4	CYP1A2	-0.0505429	0.308472
753	1551	LDLRAD4	CYP3A7	0.0196443	0.692389
753	1577	LDLRAD4	CYP3A5	0.0433539	0.382429
753	1576	LDLRAD4	CYP3A4	0.0658442	0.184393
753	5004	LDLRAD4	ORM1	-0.0171461	0.729871
563	6582	AZGP1	SLC22A2	0.000709175	0.988606
563	6580	AZGP1	SLC22A1	-0.000643996	0.989653
563	5159	AZGP1	PDGFRB	-0.0809185	0.102651
563	780	AZGP1	DDR1	0.0523194	0.291755
563	5156	AZGP1	PDGFRA	-0.0547186	0.270158
563	1436	AZGP1	CSF1R	-0.0369306	0.456921
563	4914	AZGP1	NTRK1	0.20367	3.40064e-05
563	5979	AZGP1	RET	-0.0254627	0.608073
563	3815	AZGP1	KIT	0.145703	0.00317999
563	613	AZGP1	BCR	-0.0613835	0.215995
563	5742	AZGP1	PTGS1	-0.0764558	0.12311
563	1557	AZGP1	CYP2C19	-0.0143207	0.773047
563	1565	AZGP1	CYP2D6	0.150377	0.00232303
563	1559	AZGP1	CYP2C9	-0.00962825	0.846263
563	1544	AZGP1	CYP1A2	-0.00108234	0.982611
563	1551	AZGP1	CYP3A7	0.00129968	0.97912
563	1577	AZGP1	CYP3A5	0.138217	0.00516234
563	1576	AZGP1	CYP3A4	0.0395061	0.426121
563	5004	AZGP1	ORM1	0.298302	7.87507e-10
9169	6582	SCAF11	SLC22A2	-0.0814319	0.100481
9169	6580	SCAF11	SLC22A1	0.0308071	0.534921
6419	6582	SETMAR	SLC22A2	-0.0335077	0.499717
6419	6580	SETMAR	SLC22A1	-0.0875839	0.0772152
9842	6582	PLEKHM1	SLC22A2	4.34349e-05	0.999302
9842	6580	PLEKHM1	SLC22A1	-0.0267305	0.590322
9842	5979	PLEKHM1	RET	-0.0452779	0.361647
9842	5742	PLEKHM1	PTGS1	-0.025462	0.608083
11165	6582	NUDT3	SLC22A2	0.067304	0.174831
11165	6580	NUDT3	SLC22A1	0.0287457	0.562607
11165	5159	NUDT3	PDGFRB	0.0770032	0.120441
11165	5156	NUDT3	PDGFRA	0.0774305	0.11839
11165	5979	NUDT3	RET	0.0316389	0.523947
11165	5742	NUDT3	PTGS1	0.0254703	0.607965
11165	5004	NUDT3	ORM1	0.0171004	0.730562
23515	6582	MORC3	SLC22A2	-0.0518496	0.296115
23515	6580	MORC3	SLC22A1	0.0038658	0.93795
23515	5159	MORC3	PDGFRB	-0.0938421	0.0582407
23515	5156	MORC3	PDGFRA	-0.0591521	0.233186
23515	4914	MORC3	NTRK1	-0.0739156	0.136098
23515	5979	MORC3	RET	0.0122665	0.804892
23515	5742	MORC3	PTGS1	0.0312004	0.529718
23515	5004	MORC3	ORM1	-0.0412951	0.405456
55353	6582	LAPTM4B	SLC22A2	0.0268385	0.588821
55353	6580	LAPTM4B	SLC22A1	0.00709243	0.88643
55353	5159	LAPTM4B	PDGFRB	0.0169581	0.73272
55353	5156	LAPTM4B	PDGFRA	0.100412	0.0426492
55353	4914	LAPTM4B	NTRK1	0.011628	0.81486
55353	5979	LAPTM4B	RET	0.106982	0.0307334
55353	5742	LAPTM4B	PTGS1	0.00954171	0.847628
55353	5004	LAPTM4B	ORM1	-0.0100919	0.838958
288	6582	ANK3	SLC22A2	-0.0686327	0.166453
288	6580	ANK3	SLC22A1	-0.0250799	0.613478
288	5159	ANK3	PDGFRB	-0.142646	0.00388626
288	780	ANK3	DDR1	0.289647	2.50885e-09
288	5156	ANK3	PDGFRA	-0.0219508	0.658433
288	1436	ANK3	CSF1R	-0.233939	1.77677e-06
288	4914	ANK3	NTRK1	-0.0677913	0.171723
288	5979	ANK3	RET	-0.00760181	0.878335
288	3815	ANK3	KIT	0.0605773	0.222098
288	613	ANK3	BCR	-0.0476609	0.336907
288	5742	ANK3	PTGS1	-0.0440431	0.374902
288	1557	ANK3	CYP2C19	0.0742593	0.134281
288	1565	ANK3	CYP2D6	-0.0772865	0.119078
288	1559	ANK3	CYP2C9	-0.0287823	0.56211
288	1544	ANK3	CYP1A2	-0.0793313	0.109594
288	1551	ANK3	CYP3A7	0.0820035	0.0981081
288	1577	ANK3	CYP3A5	0.136424	0.00577853
288	1576	ANK3	CYP3A4	0.0545534	0.27161
288	5004	ANK3	ORM1	-0.059155	0.233163
115361	6582	GBP4	SLC22A2	0.180067	0.00025623
115361	6580	GBP4	SLC22A1	-0.031699	0.523159
115361	5159	GBP4	PDGFRB	0.106177	0.0320207
115361	5156	GBP4	PDGFRA	0.0134473	0.786544
115361	4914	GBP4	NTRK1	-0.0257062	0.604646
115361	5979	GBP4	RET	0.00818012	0.86916
115361	3815	GBP4	KIT	-0.118581	0.0165603
115361	5742	GBP4	PTGS1	0.0572521	0.248568
115361	5004	GBP4	ORM1	0.0468589	0.345109
51303	6582	FKBP11	SLC22A2	0.0543335	0.273549
51303	6580	FKBP11	SLC22A1	0.0645864	0.192938
51303	5159	FKBP11	PDGFRB	0.213619	1.34901e-05
51303	5156	FKBP11	PDGFRA	0.155834	0.00159208
51303	4914	FKBP11	NTRK1	0.0292604	0.555631
51303	5979	FKBP11	RET	0.133206	0.00705187
51303	3815	FKBP11	KIT	-0.104384	0.0350522
51303	5742	FKBP11	PTGS1	0.0458689	0.355408
51303	5004	FKBP11	ORM1	0.0150163	0.762346
79956	6582	ERMP1	SLC22A2	-0.0514725	0.299647
79956	6580	ERMP1	SLC22A1	-0.0803647	0.105033
79956	5159	ERMP1	PDGFRB	-0.161362	0.0010724
79956	5156	ERMP1	PDGFRA	-0.0712483	0.150844
79956	4914	ERMP1	NTRK1	-0.0514941	0.299444
79956	5979	ERMP1	RET	-0.0410578	0.408163
79956	3815	ERMP1	KIT	-0.0176527	0.722214
79956	5742	ERMP1	PTGS1	-0.128934	0.00912756
79956	5004	ERMP1	ORM1	-0.0437733	0.377838
2038	8883	EPB42	NAE1	-0.0728188	0.142021
2038	6582	EPB42	SLC22A2	-0.013529	0.785279
2038	6580	EPB42	SLC22A1	-0.0304554	0.539596
2038	5159	EPB42	PDGFRB	0.230313	2.58665e-06
2038	5156	EPB42	PDGFRA	0.299394	6.78512e-10
2038	4914	EPB42	NTRK1	0.00110006	0.982327
2038	5979	EPB42	RET	0.00229372	0.96316
2038	3815	EPB42	KIT	-0.00592527	0.905023
2038	5742	EPB42	PTGS1	0.0220517	0.656963
2038	5004	EPB42	ORM1	0.0161174	0.745501
203522	6582	DDX26B	SLC22A2	-0.0279871	0.572967
203522	6580	DDX26B	SLC22A1	-0.062658	0.206594
203522	5159	DDX26B	PDGFRB	-0.20546	2.88892e-05
203522	5156	DDX26B	PDGFRA	-0.117559	0.0175236
203522	4914	DDX26B	NTRK1	-0.0410958	0.407728
203522	5979	DDX26B	RET	0.0105971	0.831014
203522	3815	DDX26B	KIT	0.0629399	0.204555
203522	5742	DDX26B	PTGS1	-0.0815631	0.0999325
203522	5004	DDX26B	ORM1	-0.0208439	0.674645
57560	4893	IFT80	NRAS	-0.0231142	0.641563
57560	3845	IFT80	KRAS	-0.00417443	0.933008
10200	4893	MPHOSPH6	NRAS	0.16788	0.00066214
57657	4893	HCN3	NRAS	-0.179726	0.000263368
57657	3845	HCN3	KRAS	-0.0885768	0.0739069
57657	3265	HCN3	HRAS	-0.00325127	0.947799
11258	4893	DCTN3	NRAS	0.0654013	0.18737
11258	3845	DCTN3	KRAS	-0.0656873	0.185444
11258	3265	DCTN3	HRAS	0.227545	3.43186e-06
10875	4893	FGL2	NRAS	0.126009	0.0108466
10875	3845	FGL2	KRAS	-0.0335471	0.499213
10875	3265	FGL2	HRAS	-0.0905313	0.067732
83667	7516	SESN2	XRCC2	-0.14011	0.00457686
83667	8795	SESN2	TNFRSF10B	0.194702	7.53687e-05
83667	27033	SESN2	ZBTB32	-0.0704503	0.155484
83667	55135	SESN2	WRAP53	0.0436186	0.379527
83667	7374	SESN2	UNG	-0.14103	0.00431446
83667	7398	SESN2	USP1	-0.082456	0.0962617
83667	6742	SESN2	SSBP1	0.0197589	0.690685
6300	8795	MAPK12	TNFRSF10B	0.0351635	0.478755
6300	83667	MAPK12	SESN2	-0.0353663	0.47622
6300	55135	MAPK12	WRAP53	0.140632	0.00442625
6300	5970	MAPK12	RELA	-0.118732	0.0164222
6300	9978	MAPK12	RBX1	0.0980003	0.0479061
6300	55651	MAPK12	NHP2	0.0360743	0.46743
6300	2475	MAPK12	MTOR	-0.0565902	0.25409
6300	4193	MAPK12	MDM2	-0.103758	0.0361678
6300	5424	MAPK12	POLD1	0.357366	9.80409e-14
6300	7398	MAPK12	USP1	0.121788	0.0138311
6300	5883	MAPK12	RAD9A	-0.0279012	0.574145
6300	8493	MAPK12	PPM1D	-0.00939264	0.84998
6300	4501	MAPK12	MT1X	0.176781	0.000333046
6300	23521	MAPK12	RPL13A	0.0674963	0.1736
6300	27033	MAPK12	ZBTB32	0.111529	0.0242651
6300	142	MAPK12	PARP1	0.138916	0.0049389
6300	6240	MAPK12	RRM1	0.207059	2.49411e-05
6300	5887	MAPK12	RAD23B	0.049115	0.322356
6300	5426	MAPK12	POLE	0.0586975	0.236803
6300	7374	MAPK12	UNG	0.020746	0.676087
6300	6742	MAPK12	SSBP1	0.0924435	0.0621065
6300	5395	MAPK12	PMS2	-0.00116435	0.981294
6300	5888	MAPK12	RAD51	0.157767	0.00138864
6300	5430	MAPK12	POLR2A	-0.0635972	0.199857
6300	27434	MAPK12	POLM	-0.0471329	0.342293
29121	6582	CLEC2D	SLC22A2	-0.00491947	0.921087
29121	6580	CLEC2D	SLC22A1	-0.0182256	0.713589
29121	5159	CLEC2D	PDGFRB	-0.0496679	0.316932
29121	780	CLEC2D	DDR1	-0.167502	0.000681213
29121	5156	CLEC2D	PDGFRA	-0.0405227	0.414305
29121	1436	CLEC2D	CSF1R	0.0694718	0.161319
29121	4914	CLEC2D	NTRK1	0.0551117	0.266727
29121	5979	CLEC2D	RET	0.00242561	0.961043
29121	3815	CLEC2D	KIT	-0.00327641	0.947396
29121	5742	CLEC2D	PTGS1	-0.00458511	0.926435
29121	1557	CLEC2D	CYP2C19	0.0350055	0.480734
29121	1565	CLEC2D	CYP2D6	0.169164	0.000600855
29121	1559	CLEC2D	CYP2C9	0.0780654	0.115393
29121	1544	CLEC2D	CYP1A2	-0.0172865	0.727746
29121	1551	CLEC2D	CYP3A7	-0.0285995	0.564597
29121	1577	CLEC2D	CYP3A5	0.137509	0.00539821
29121	1576	CLEC2D	CYP3A4	0.0314028	0.52705
29121	5004	CLEC2D	ORM1	0.0244748	0.622067
22918	6582	CD93	SLC22A2	0.00336905	0.945911
22918	6580	CD93	SLC22A1	0.017123	0.73022
22918	5159	CD93	PDGFRB	0.601578	1.61907e-41
22918	780	CD93	DDR1	-0.287965	3.12817e-09
22918	5156	CD93	PDGFRA	0.588702	2.0465e-39
22918	1436	CD93	CSF1R	0.456924	1.94095e-22
22918	4914	CD93	NTRK1	-0.00782694	0.874761
22918	5979	CD93	RET	0.0306079	0.537566
22918	3815	CD93	KIT	-0.0430825	0.385418
22918	5742	CD93	PTGS1	0.289878	2.43343e-09
22918	1557	CD93	CYP2C19	0.101994	0.0394731
22918	1565	CD93	CYP2D6	-0.15466	0.00172872
22918	1559	CD93	CYP2C9	0.0625059	0.207699
22918	1544	CD93	CYP1A2	-0.0616043	0.214345
22918	1551	CD93	CYP3A7	-0.0210074	0.672241
22918	1577	CD93	CYP3A5	-0.10898	0.0277296
22918	1576	CD93	CYP3A4	0.0138893	0.779705
22918	5004	CD93	ORM1	0.0101854	0.837486
9294	6582	S1PR2	SLC22A2	0.0494099	0.319456
9294	6580	S1PR2	SLC22A1	-0.00721711	0.884448
5906	6582	RAP1A	SLC22A2	0.136846	0.00562788
5906	6580	RAP1A	SLC22A1	-0.0128839	0.795285
5906	5979	RAP1A	RET	0.0230145	0.643002
79912	6582	PYROXD1	SLC22A2	-0.0803435	0.105125
79912	6580	PYROXD1	SLC22A1	0.0866181	0.0805475
79912	5979	PYROXD1	RET	-0.0919334	0.0635682
26211	6582	OR2F1	SLC22A2	-0.0180006	0.716972
26211	6580	OR2F1	SLC22A1	-0.0186743	0.706859
26211	5159	OR2F1	PDGFRB	-0.0233918	0.637565
26211	5156	OR2F1	PDGFRA	-0.066015	0.183255
26211	5979	OR2F1	RET	-0.0127355	0.797591
26211	5742	OR2F1	PTGS1	-0.0714962	0.149425
26211	5004	OR2F1	ORM1	-0.0188362	0.704436
9542	6582	NRG2	SLC22A2	-0.0439173	0.376269
9542	6580	NRG2	SLC22A1	-0.0447987	0.366756
9542	5159	NRG2	PDGFRB	-0.0692516	0.162655
9542	5156	NRG2	PDGFRA	0.036081	0.467347
9542	4914	NRG2	NTRK1	-0.0141892	0.775075
9542	5979	NRG2	RET	0.0403897	0.415839
9542	5742	NRG2	PTGS1	0.122088	0.0135974
9542	5004	NRG2	ORM1	0.108826	0.0279513
8202	6582	NCOA3	SLC22A2	-0.0318951	0.520589
8202	6580	NCOA3	SLC22A1	-0.0672793	0.17499
8202	5159	NCOA3	PDGFRB	-0.105563	0.0330333
8202	5156	NCOA3	PDGFRA	-0.0495024	0.318549
8202	4914	NCOA3	NTRK1	-0.0758807	0.125962
8202	5979	NCOA3	RET	-0.0199778	0.687438
8202	5742	NCOA3	PTGS1	0.00449794	0.92783
8202	5004	NCOA3	ORM1	-0.0602172	0.224863
3127	6582	HLA-DRB5	SLC22A2	0.0366024	0.460933
3127	6580	HLA-DRB5	SLC22A1	-0.0239065	0.63018
3127	5159	HLA-DRB5	PDGFRB	0.107122	0.030515
3127	5156	HLA-DRB5	PDGFRA	0.135291	0.00620092
3127	4914	HLA-DRB5	NTRK1	-0.00621034	0.900477
3127	5979	HLA-DRB5	RET	0.0752564	0.129117
3127	3815	HLA-DRB5	KIT	0.0144152	0.77159
3127	5742	HLA-DRB5	PTGS1	0.0839639	0.0903078
3127	5004	HLA-DRB5	ORM1	0.190303	0.000109937
3122	6582	HLA-DRA	SLC22A2	0.0726625	0.142881
3122	6580	HLA-DRA	SLC22A1	-0.0453251	0.361147
3122	5159	HLA-DRA	PDGFRB	0.175602	0.000365472
3122	5156	HLA-DRA	PDGFRA	0.120207	0.015123
3122	4914	HLA-DRA	NTRK1	-0.0055441	0.911107
3122	5979	HLA-DRA	RET	0.0787485	0.112235
3122	3815	HLA-DRA	KIT	-0.0878567	0.0762945
3122	5742	HLA-DRA	PTGS1	0.138578	0.00504586
3122	5004	HLA-DRA	ORM1	0.178968	0.000279864
8968	6582	HIST1H3F	SLC22A2	0.0346022	0.485806
8968	6580	HIST1H3F	SLC22A1	-0.016699	0.73665
8968	5159	HIST1H3F	PDGFRB	-0.0974214	0.0492456
8968	5156	HIST1H3F	PDGFRA	-0.103296	0.0370101
8968	4914	HIST1H3F	NTRK1	0.0488714	0.324765
8968	5979	HIST1H3F	RET	-0.046184	0.352109
8968	3815	HIST1H3F	KIT	0.0504861	0.309015
8968	5742	HIST1H3F	PTGS1	-0.0615986	0.214387
8968	5004	HIST1H3F	ORM1	0.255533	1.6696e-07
144245	6582	ALG10B	SLC22A2	-0.0700075	0.158104
144245	6580	ALG10B	SLC22A1	-0.0204851	0.679934
144245	5159	ALG10B	PDGFRB	-0.069209	0.162914
144245	780	ALG10B	DDR1	0.14122	0.00426213
144245	5156	ALG10B	PDGFRA	-0.0862323	0.0819107
144245	1436	ALG10B	CSF1R	-0.117705	0.017383
144245	4914	ALG10B	NTRK1	0.0115541	0.816015
144245	5979	ALG10B	RET	0.0116573	0.814402
144245	3815	ALG10B	KIT	0.0304642	0.53948
144245	613	ALG10B	BCR	-0.0454177	0.360165
144245	5742	ALG10B	PTGS1	-0.0777655	0.116801
144245	1557	ALG10B	CYP2C19	0.0450286	0.3643
144245	1565	ALG10B	CYP2D6	-0.0794922	0.108874
144245	1559	ALG10B	CYP2C9	-0.00466557	0.925148
144245	1544	ALG10B	CYP1A2	-0.00380383	0.938943
144245	1551	ALG10B	CYP3A7	0.00225238	0.963823
144245	1577	ALG10B	CYP3A5	-0.0497532	0.316101
144245	1576	ALG10B	CYP3A4	0.0193956	0.696088
144245	5004	ALG10B	ORM1	-0.00578155	0.907316
2677	6582	GGCX	SLC22A2	-0.0289739	0.559509
2677	6580	GGCX	SLC22A1	-0.0432865	0.38317
2677	5159	GGCX	PDGFRB	-0.0500164	0.313544
2677	5156	GGCX	PDGFRA	0.0578763	0.243438
2677	4914	GGCX	NTRK1	-0.0317702	0.522225
2677	5979	GGCX	RET	0.0127719	0.797025
2677	3815	GGCX	KIT	-0.0946537	0.0560898
2677	5742	GGCX	PTGS1	-0.0692413	0.162717
2677	5004	GGCX	ORM1	0.00397627	0.936181
8574	6582	AKR7A2	SLC22A2	-0.0165017	0.739649
8574	6580	AKR7A2	SLC22A1	-0.061426	0.215676
8574	5159	AKR7A2	PDGFRB	0.0488049	0.325424
8574	780	AKR7A2	DDR1	-0.135643	0.00606692
8574	5156	AKR7A2	PDGFRA	0.303914	3.63826e-10
8574	1436	AKR7A2	CSF1R	0.0054582	0.912479
8574	4914	AKR7A2	NTRK1	0.0609785	0.219045
8574	5979	AKR7A2	RET	0.0446415	0.368442
8574	3815	AKR7A2	KIT	0.0583794	0.239359
8574	613	AKR7A2	BCR	0.108914	0.0278238
8574	5742	AKR7A2	PTGS1	-0.0153046	0.757924
8574	1557	AKR7A2	CYP2C19	-0.0679092	0.170977
8574	1565	AKR7A2	CYP2D6	-0.123424	0.0125981
8574	1559	AKR7A2	CYP2C9	-0.0741568	0.134821
8574	1544	AKR7A2	CYP1A2	-0.0169212	0.733279
8574	1551	AKR7A2	CYP3A7	0.0468475	0.345227
8574	1577	AKR7A2	CYP3A5	-0.0989425	0.0457913
8574	1576	AKR7A2	CYP3A4	-0.0326424	0.510862
8574	5004	AKR7A2	ORM1	-0.00594575	0.904696
8574	213	AKR7A2	ALB	0.0315034	0.525727
84930	4893	MASTL	NRAS	0.267705	3.98915e-08
637	8883	BID	NAE1	-0.0100868	0.839039
637	27033	BID	ZBTB32	-0.0516654	0.297837
637	1017	BID	CDK2	-0.0210994	0.67089
637	7516	BID	XRCC2	-0.0285753	0.564926
637	8795	BID	TNFRSF10B	-0.097594	0.048843
637	5970	BID	RELA	0.136924	0.0056003
637	5887	BID	RAD23B	-0.0327343	0.509672
637	8493	BID	PPM1D	-0.168042	0.000654088
637	5395	BID	PMS2	0.0389731	0.432395
637	4501	BID	MT1X	-0.153053	0.00193311
637	6300	BID	MAPK12	-0.125152	0.0114015
637	1019	BID	CDK4	-0.0172775	0.727883
637	10038	BID	PARP2	-0.173699	0.000424087
637	55135	BID	WRAP53	0.0566365	0.2537
637	3791	BID	KDR	-0.0428188	0.388336
637	3508	BID	IGHMBP2	0.0132267	0.789963
637	1791	BID	DNTT	-0.0262904	0.596457
637	142	BID	PARP1	-0.0701428	0.1573
637	83667	BID	SESN2	-0.0776466	0.117363
637	2067	BID	ERCC1	-0.0803813	0.104961
637	7374	BID	UNG	-0.00505842	0.918866
637	6240	BID	RRM1	-0.291928	1.85555e-09
637	9978	BID	RBX1	0.178698	0.00028596
637	55651	BID	NHP2	0.178693	0.000286091
637	3486	BID	IGFBP3	0.324505	1.85244e-11
637	27434	BID	POLM	-0.0757747	0.126494
637	5424	BID	POLD1	-0.101769	0.0399113
637	8359	BID	HIST1H4A	0.0200671	0.686116
637	3012	BID	HIST1H2AE	0.085965	0.0828662
637	1021	BID	CDK6	-0.222109	5.91759e-06
637	2475	BID	MTOR	-0.206666	2.58615e-05
637	1069	BID	CETN2	0.0759504	0.125614
637	6742	BID	SSBP1	0.133463	0.00694137
637	3479	BID	IGF1	-0.0973511	0.0494106
637	5883	BID	RAD9A	0.0909093	0.0665881
637	5426	BID	POLE	-0.0678858	0.171125
637	1956	BID	EGFR	-0.0991193	0.0454033
637	5430	BID	POLR2A	-0.116673	0.0183982
637	4193	BID	MDM2	-0.0326506	0.510755
637	57804	BID	POLD4	0.123603	0.0124687
637	2965	BID	GTF2H1	-0.201625	4.08985e-05
637	672	BID	BRCA1	-0.0859271	0.0830026
637	7398	BID	USP1	-0.256756	1.45062e-07
637	23521	BID	RPL13A	0.16317	0.000939762
637	4609	BID	MYC	-0.176523	0.000339894
637	5888	BID	RAD51	0.114982	0.0201731
5395	8795	PMS2	TNFRSF10B	-0.0784863	0.113439
5395	83667	PMS2	SESN2	-0.0696411	0.160298
5395	27434	PMS2	POLM	0.144559	0.00342944
5395	5970	PMS2	RELA	-0.0390504	0.431481
5395	8493	PMS2	PPM1D	0.0863226	0.0815901
5395	27033	PMS2	ZBTB32	-0.0566651	0.253461
5395	5424	PMS2	POLD1	0.0581156	0.241492
5395	7516	PMS2	XRCC2	0.192902	8.80498e-05
5395	55135	PMS2	WRAP53	0.102609	0.0382927
5395	7398	PMS2	USP1	-0.00688442	0.88974
5395	5887	PMS2	RAD23B	-0.147876	0.002751
5395	5426	PMS2	POLE	0.289942	2.41306e-09
5395	7374	PMS2	UNG	0.0975446	0.0489581
5395	9978	PMS2	RBX1	-0.0860469	0.0825725
5395	5883	PMS2	RAD9A	0.253721	2.05342e-07
5395	6742	PMS2	SSBP1	0.147242	0.00287044
5395	5888	PMS2	RAD51	0.0659738	0.183529
5395	57804	PMS2	POLD4	-0.0731625	0.140144
5395	6240	PMS2	RRM1	0.00540191	0.913378
5395	23521	PMS2	RPL13A	0.052258	0.292322
5395	5430	PMS2	POLR2A	-0.00327405	0.947434
4439	8883	MSH5	NAE1	0.0646104	0.192772
4255	8883	MGMT	NAE1	-0.157328	0.00143259
3730	8883	KAL1	NAE1	-0.0236325	0.634107
3512	8883	IGJ	NAE1	-0.157957	0.00136999
3476	8883	IGBP1	NAE1	-0.143064	0.00378197
3094	8883	HINT1	NAE1	0.0403041	0.416829
2968	8883	GTF2H4	NAE1	0.0682742	0.168683
345	8883	APOC3	NAE1	0.0622769	0.209373
404672	6582	GTF2H5	SLC22A2	-0.0299764	0.545995
404672	6580	GTF2H5	SLC22A1	0.03115	0.530384
404672	5159	GTF2H5	PDGFRB	-0.148525	0.00263369
404672	5156	GTF2H5	PDGFRA	-0.122345	0.0133995
404672	4914	GTF2H5	NTRK1	-0.0218792	0.659478
404672	5979	GTF2H5	RET	-0.0778218	0.116536
404672	3815	GTF2H5	KIT	0.0524254	0.290777
404672	5742	GTF2H5	PTGS1	-0.0823291	0.0967768
404672	5004	GTF2H5	ORM1	0.0518034	0.296547
404672	8883	GTF2H5	NAE1	0.135327	0.00618716
389541	8883	LAMTOR4	NAE1	-0.113082	0.0223435
2033	8883	EP300	NAE1	0.0413737	0.404563
85452	8883	KIAA1751	NAE1	0.134646	0.00645395
1768	8883	DNAH6	NAE1	0.11969	0.0155676
160140	8883	C11orf65	NAE1	0.0999246	0.0436708
1762	8883	DMWD	NAE1	-0.0808833	0.102801
145873	8883	MESP2	NAE1	-0.0575293	0.246281
145581	8883	LRFN5	NAE1	-0.00834031	0.866621
122773	8883	KLHDC1	NAE1	-0.154287	0.00177435
114794	8883	ELFN2	NAE1	0.0108564	0.826944
1718	8883	DHCR24	NAE1	-0.00966579	0.845671
91133	8883	L3MBTL4	NAE1	0.0308842	0.533899
91039	8883	DPP9	NAE1	-0.12315	0.0127973
84964	8883	ALKBH6	NAE1	-0.023941	0.629686
81563	8883	C1orf21	NAE1	-0.0786263	0.112795
79697	8883	C14orf169	NAE1	0.0265068	0.593437
63943	8883	FKBPL	NAE1	-0.0536544	0.279599
58494	8883	JAM2	NAE1	-0.151952	0.00208564
225	8883	ABCD2	NAE1	-0.183982	0.000186381
57634	8883	EP400	NAE1	0.150367	0.00232458
210	8883	ALAD	NAE1	-0.0793249	0.109623
1384	8883	CRAT	NAE1	-0.028107	0.571323
28316	8883	CDH20	NAE1	0.0423998	0.392999
27301	8883	APEX2	NAE1	0.00212505	0.965867
27030	8883	MLH3	NAE1	0.0130618	0.792522
26253	8883	CLEC4E	NAE1	-0.168109	0.000650792
1027	8883	CDKN1B	NAE1	0.0732902	0.139452
22909	8883	FAN1	NAE1	-0.00374946	0.939814
10898	8883	CPSF4	NAE1	0.0460109	0.353919
2657	8883	GDF1	NAE1	0.0964705	0.0515139
10524	8883	KAT5	NAE1	0.000420711	0.99324
10459	8883	MAD2L2	NAE1	0.205647	2.83977e-05
10438	8883	C1D	NAE1	0.179911	0.000259473
10003	8883	NAALAD2	NAE1	0.0970866	0.0500346
8945	8883	BTRC	NAE1	0.104283	0.0352305
8609	8883	KLF7	NAE1	0.0456068	0.358166
8555	8883	CDC14B	NAE1	-0.0181975	0.714012
684	8883	BST2	NAE1	-0.180566	0.000246149
101	8883	ADAM8	NAE1	-0.0962285	0.0521048
3558	8883	IL2	NAE1	-0.0902965	0.0684509
350	8883	APOH	NAE1	0.0609834	0.219008
3099	8883	HK2	NAE1	0.00796052	0.872642
2999	8883	GZMH	NAE1	-0.151707	0.00212111
2572	8883	GAD2	NAE1	0.153892	0.00182373
2191	8883	FAP	NAE1	-0.129064	0.00905706
2149	8883	F2R	NAE1	-0.058024	0.242236
2015	8883	EMR1	NAE1	-0.0654356	0.187138
1789	8883	DNMT3B	NAE1	0.159783	0.0012021
27	8883	ABL2	NAE1	-0.0138895	0.779702
1618	8883	DAZL	NAE1	-0.0241035	0.627362
1600	8883	DAB1	NAE1	0.161843	0.00103549
1524	8883	CX3CR1	NAE1	-0.146541	0.00300781
266	8883	AMELY	NAE1	0.0339404	0.494193
347088	8883	GPR144	NAE1	-0.014142	0.775804
339512	8883	C1orf110	NAE1	0.0700633	0.157773
285605	8883	DTWD2	NAE1	0.155035	0.00168394
254956	8883	MORN5	NAE1	-0.0158495	0.749588
253430	8883	IPMK	NAE1	0.067098	0.176158
222662	8883	LHFPL5	NAE1	0.164805	0.000833065
220164	8883	DOK6	NAE1	0.0890968	0.072221
161835	8883	FSIP1	NAE1	-0.0230395	0.642642
150209	8883	AIFM3	NAE1	-0.0781866	0.114828
126123	8883	IZUMO2	NAE1	-0.00981843	0.843265
114769	8883	CARD16	NAE1	-0.15489	0.00170113
1149	8883	CIDEA	NAE1	0.061847	0.212541
83939	8883	EIF2A	NAE1	0.12931	0.0089253
79571	8883	GCC1	NAE1	-0.0382209	0.441338
64682	3845	ANAPC1	KRAS	0.217672	9.13986e-06
64682	4893	ANAPC1	NRAS	0.327844	1.11847e-11
64682	3265	ANAPC1	HRAS	-0.283346	5.6923e-09
64682	8883	ANAPC1	NAE1	0.189538	0.000117303
1009	8883	CDH11	NAE1	-0.157137	0.0014522
57412	8883	AS3MT	NAE1	0.0976168	0.0487901
55911	8883	APOBR	NAE1	-0.171224	0.000513486
55711	8883	FAR2	NAE1	0.215721	1.10338e-05
55139	8883	ANKZF1	NAE1	-0.0664628	0.180295
54996	8883	2018-03-02	NAE1	-0.0787916	0.112038
54059	8883	YBEY	NAE1	-0.0602314	0.224754
51439	8883	FAM8A1	NAE1	0.0646897	0.192225
939	8883	CD27	NAE1	-0.181522	0.000227825
25871	8883	C3orf17	NAE1	0.0828419	0.0947091
23412	8883	COMMD3	NAE1	0.148471	0.00264318
23332	8883	CLASP1	NAE1	0.066248	0.181711
11190	8883	CEP250	NAE1	0.0466837	0.346918
186	8883	AGTR2	NAE1	-0.0513817	0.300501
11064	8883	CNTRL	NAE1	0.00980888	0.843415
11007	8883	CCDC85B	NAE1	-0.127633	0.00985952
10690	8883	FUT9	NAE1	0.0736687	0.137415
838	8883	CASP5	NAE1	-0.0814374	0.100458
10213	5710	PSMD14	PSMD4	0.132624	0.0073073
834	8883	CASP1	NAE1	-0.0637695	0.198639
9759	8883	HDAC4	NAE1	-0.0594012	0.23122
9229	8883	DLGAP1	NAE1	0.0912319	0.0656242
9214	8883	FAIM3	NAE1	-0.17845	0.000291695
8900	8883	CCNA1	NAE1	0.154443	0.00175512
8087	8883	FXR1	NAE1	0.228784	3.02528e-06
597	8883	BCL2A1	NAE1	-0.151912	0.00209144
554	8883	AVPR2	NAE1	-0.137425	0.00542702
134	8883	ADORA1	NAE1	-0.125232	0.0113489
5167	8883	ENPP1	NAE1	-0.0775981	0.117593
4650	8883	MYO9B	NAE1	-0.156749	0.00149262
4217	8883	MAP3K5	NAE1	-0.0103114	0.835505
4074	8883	M6PR	NAE1	0.0630433	0.20381
356	8883	FASLG	NAE1	-0.105382	0.0333361
3908	4609	LAMA2	MYC	-0.00285846	0.954098
3908	8883	LAMA2	NAE1	-0.190614	0.000107072
3623	8883	INHA	NAE1	-0.0664767	0.180204
959	8883	CD40LG	NAE1	-0.176162	0.000349709
29082	8883	CHMP4A	NAE1	-0.157213	0.00144435
3552	8883	IL1A	NAE1	0.0138545	0.780244
3394	4609	IRF8	MYC	0.057644	0.245339
6648	81027	SOD2	TUBB1	-0.133351	0.00698946
6608	81027	SMO	TUBB1	0.206445	2.63929e-05
5891	28234	MOK	SLCO1B3	0.00333775	0.946412
5891	81027	MOK	TUBB1	-0.0054136	0.913191
5789	28234	PTPRD	SLCO1B3	-0.0210042	0.672289
5789	81027	PTPRD	TUBB1	0.0803461	0.105113
3798	28234	KIF5A	SLCO1B3	-0.0667021	0.178728
3798	4137	KIF5A	MAPT	0.387724	4.37396e-16
3798	4133	KIF5A	MAP2	0.392777	1.67996e-16
3798	4134	KIF5A	MAP4	-0.0354131	0.475636
3798	8856	KIF5A	NR1I2	0.0579415	0.242907
3798	81027	KIF5A	TUBB1	0.356486	1.13745e-13
9132	28234	KCNQ4	SLCO1B3	-0.0560633	0.258545
9132	4137	KCNQ4	MAPT	0.14904	0.00254375
9132	4133	KCNQ4	MAP2	-0.00718574	0.884947
9132	4134	KCNQ4	MAP4	0.121664	0.0139288
9132	8856	KCNQ4	NR1I2	0.0384316	0.438821
9132	81027	KCNQ4	TUBB1	0.0314633	0.526254
3257	28234	HPS1	SLCO1B3	-0.144689	0.00340014
3257	4137	HPS1	MAPT	-0.118914	0.0162566
3257	4133	HPS1	MAP2	-0.0287414	0.562666
3257	4134	HPS1	MAP4	-0.0959996	0.0526689
3257	8856	HPS1	NR1I2	-0.0341429	0.491618
3257	81027	HPS1	TUBB1	-0.0518018	0.296561
79654	28234	HECTD3	SLCO1B3	-0.11793	0.0171684
79654	4137	HECTD3	MAPT	0.0189732	0.702388
79654	4133	HECTD3	MAP2	-0.13043	0.00834601
79654	4134	HECTD3	MAP4	0.0505276	0.308618
79654	8856	HECTD3	NR1I2	-0.0517217	0.29731
79654	81027	HECTD3	TUBB1	-0.0629567	0.204434
144699	28234	FBXL14	SLCO1B3	-0.0710414	0.152037
144699	4137	FBXL14	MAPT	0.0367965	0.458558
144699	4133	FBXL14	MAP2	-0.0484077	0.329382
144699	4134	FBXL14	MAP4	-0.163444	0.000921062
144699	8856	FBXL14	NR1I2	0.115555	0.0195561
144699	81027	FBXL14	TUBB1	0.031949	0.519886
1902	28234	LPAR1	SLCO1B3	0.121246	0.0142625
1902	4137	LPAR1	MAPT	-0.136234	0.00584743
1902	4133	LPAR1	MAP2	0.114172	0.0210749
1902	4134	LPAR1	MAP4	0.0340114	0.493289
1902	8856	LPAR1	NR1I2	-0.0790666	0.110787
1902	81027	LPAR1	TUBB1	-0.0729858	0.141107
1261	28234	CNGA3	SLCO1B3	-0.066377	0.18086
1261	4137	CNGA3	MAPT	0.104028	0.0356837
1261	4133	CNGA3	MAP2	0.167592	0.000676616
1261	4134	CNGA3	MAP4	0.0460376	0.35364
1261	8856	CNGA3	NR1I2	0.020473	0.680113
1261	81027	CNGA3	TUBB1	-0.0108434	0.827148
1261	1545	CNGA3	CYP1B1	0.0119628	0.809629
1261	1588	CNGA3	CYP19A1	0.0337929	0.496071
1261	1559	CNGA3	CYP2C9	-0.0119012	0.810591
1261	1551	CNGA3	CYP3A7	-0.00659251	0.894387
1261	1577	CNGA3	CYP3A5	-0.0205217	0.679395
1261	1576	CNGA3	CYP3A4	0.0113217	0.819651
1261	1558	CNGA3	CYP2C8	-0.0031769	0.948991
271	28234	AMPD2	SLCO1B3	-0.0631987	0.202696
271	4137	AMPD2	MAPT	0.119107	0.0160825
271	4133	AMPD2	MAP2	0.047142	0.342199
271	4134	AMPD2	MAP4	0.0911613	0.0658341
271	8856	AMPD2	NR1I2	-0.0373729	0.451545
271	81027	AMPD2	TUBB1	0.109962	0.0263476
271	596	AMPD2	BCL2	-0.0371801	0.453884
271	1545	AMPD2	CYP1B1	-0.0335972	0.498572
271	1588	AMPD2	CYP19A1	0.0229181	0.644394
271	1559	AMPD2	CYP2C9	0.105361	0.0333715
271	1551	AMPD2	CYP3A7	-0.00527449	0.915413
271	1577	AMPD2	CYP3A5	-0.0646222	0.19269
271	1576	AMPD2	CYP3A4	0.00662286	0.893904
271	1558	AMPD2	CYP2C8	0.0832402	0.0931274
873	28234	CBR1	SLCO1B3	0.145641	0.00319296
873	4137	CBR1	MAPT	-0.0779092	0.116125
873	4133	CBR1	MAP2	0.401793	2.92254e-17
873	4134	CBR1	MAP4	-0.01388	0.779849
873	8856	CBR1	NR1I2	-0.0332266	0.503324
873	81027	CBR1	TUBB1	-0.0820621	0.0978675
873	1545	CBR1	CYP1B1	-0.00764943	0.877579
873	1588	CBR1	CYP19A1	0.0722904	0.144945
873	1559	CBR1	CYP2C9	-0.0564343	0.255402
873	1551	CBR1	CYP3A7	0.00545149	0.912586
873	1577	CBR1	CYP3A5	-0.102246	0.038986
873	1576	CBR1	CYP3A4	0.0214139	0.666277
873	1558	CBR1	CYP2C8	-0.129553	0.00879636
716	28234	C1S	SLCO1B3	0.186988	0.000145313
716	4137	C1S	MAPT	-0.0809835	0.102374
716	4133	C1S	MAP2	0.112113	0.0235267
716	4134	C1S	MAP4	0.361173	5.12908e-14
716	8856	C1S	NR1I2	-0.0659197	0.18389
716	81027	C1S	TUBB1	-0.12437	0.0119301
716	1545	C1S	CYP1B1	0.0893136	0.0715275
716	1588	C1S	CYP19A1	0.135466	0.00613425
716	1559	C1S	CYP2C9	-0.104359	0.0350961
716	1551	C1S	CYP3A7	-0.0250476	0.613936
716	1577	C1S	CYP3A5	-0.260036	9.91365e-08
716	1576	C1S	CYP3A4	0.0746048	0.132474
716	1558	C1S	CYP2C8	-0.215261	1.15322e-05
57674	28234	RNF213	SLCO1B3	0.0921265	0.0630116
57674	4137	RNF213	MAPT	-0.115086	0.0200604
57674	4133	RNF213	MAP2	0.0424825	0.392076
57674	4134	RNF213	MAP4	-0.0119015	0.810587
57674	8856	RNF213	NR1I2	-0.0360028	0.468314
57674	81027	RNF213	TUBB1	-0.0977782	0.0484165
57674	1545	RNF213	CYP1B1	-0.0285591	0.565148
57674	1588	RNF213	CYP19A1	-0.0555311	0.263099
57674	1559	RNF213	CYP2C9	-0.00302214	0.951473
57674	1551	RNF213	CYP3A7	0.0191528	0.699707
57674	1577	RNF213	CYP3A5	0.115409	0.0197118
57674	1576	RNF213	CYP3A4	0.00997176	0.84085
57674	1558	RNF213	CYP2C8	0.0469532	0.344138
1244	6891	ABCC2	TAP2	-0.0377633	0.446829
1244	6790	ABCC2	AURKA	-0.0470033	0.343623
1244	6648	ABCC2	SOD2	-0.0411607	0.406987
1244	330	ABCC2	BIRC3	-0.0195876	0.693231
1244	6608	ABCC2	SMO	0.0431854	0.384282
1244	29843	ABCC2	SENP1	0.0317704	0.522222
1244	5985	ABCC2	RFC5	-0.0306794	0.536616
1244	5891	ABCC2	MOK	-0.00492923	0.920931
1244	5883	ABCC2	RAD9A	-0.0767313	0.121761
1244	5792	ABCC2	PTPRF	0.129335	0.00891159
1244	5789	ABCC2	PTPRD	0.035816	0.470626
1244	5774	ABCC2	PTPN3	-0.02975	0.549033
1244	10295	ABCC2	BCKDK	-0.0230799	0.642059
1244	5530	ABCC2	PPP3CA	-0.0143447	0.772678
1244	5189	ABCC2	PEX1	0.0259875	0.600697
1244	5139	ABCC2	PDE3A	0.0418984	0.398625
1244	80216	ABCC2	ALPK1	0.046354	0.350338
1244	3798	ABCC2	KIF5A	0.0224803	0.650733
1244	80820	ABCC2	EEPD1	0.112374	0.0232028
1244	9132	ABCC2	KCNQ4	-0.00407801	0.934552
1244	3611	ABCC2	ILK	0.0359176	0.469368
1244	3257	ABCC2	HPS1	0.136805	0.00564243
1244	51191	ABCC2	HERC5	-0.0406019	0.413391
1244	3054	ABCC2	HCFC1	0.0079797	0.872338
1244	57531	ABCC2	HACE1	0.082323	0.0968018
1244	51512	ABCC2	GTSE1	-0.00513822	0.917591
1244	2547	ABCC2	XRCC6	0.0495954	0.31764
1244	79654	ABCC2	HECTD3	-0.0219368	0.658637
1244	144699	ABCC2	FBXL14	0.0129369	0.794461
1244	2188	ABCC2	FANCF	-0.0661643	0.182264
1244	1902	ABCC2	LPAR1	0.155005	0.00168753
1244	1261	ABCC2	CNGA3	-0.0238325	0.631239
1244	51816	ABCC2	CECR1	0.0341075	0.492067
1244	271	ABCC2	AMPD2	0.0332047	0.503605
1244	928	ABCC2	CD9	0.0386063	0.436743
1244	873	ABCC2	CBR1	0.222168	5.8829e-06
1244	833	ABCC2	CARS	0.0692316	0.162776
1244	716	ABCC2	C1S	0.132647	0.0072969
1244	57674	ABCC2	RNF213	0.113118	0.0223013
1244	699	ABCC2	BUB1	-0.0343385	0.489138
28234	6891	SLCO1B3	TAP2	0.283743	5.40925e-09
28234	6648	SLCO1B3	SOD2	0.179234	0.000273971
28234	6608	SLCO1B3	SMO	-0.0390154	0.431894
28234	2547	SLCO1B3	XRCC6	0.0943324	0.0569333
4363	6891	ABCC1	TAP2	0.062531	0.207517
4363	6790	ABCC1	AURKA	0.0125086	0.801122
4363	6648	ABCC1	SOD2	-0.0105342	0.832004
4363	330	ABCC1	BIRC3	-0.0490573	0.322925
4363	6608	ABCC1	SMO	0.0709376	0.152638
4363	29843	ABCC1	SENP1	0.130621	0.00825065
4363	5985	ABCC1	RFC5	0.0138676	0.780041
4363	5891	ABCC1	MOK	-0.0280291	0.572391
4363	5883	ABCC1	RAD9A	-0.115921	0.0191704
4363	5792	ABCC1	PTPRF	0.00120259	0.98068
4363	5789	ABCC1	PTPRD	0.107123	0.0305123
4363	5774	ABCC1	PTPN3	-0.076839	0.121237
4363	10295	ABCC1	BCKDK	-0.0209664	0.672845
4363	5530	ABCC1	PPP3CA	0.0495802	0.317788
4363	5189	ABCC1	PEX1	-0.0241473	0.626736
4363	5139	ABCC1	PDE3A	0.0805225	0.104349
4363	80216	ABCC1	ALPK1	-0.00700216	0.887866
4363	3798	ABCC1	KIF5A	-0.0222292	0.654381
4363	80820	ABCC1	EEPD1	0.128031	0.00963019
4363	9132	ABCC1	KCNQ4	-0.0187037	0.706419
4363	3611	ABCC1	ILK	-0.0966751	0.0510187
4363	3257	ABCC1	HPS1	-0.0392237	0.429438
4363	51191	ABCC1	HERC5	-0.0757495	0.12662
4363	3054	ABCC1	HCFC1	0.1366	0.00571527
4363	57531	ABCC1	HACE1	0.0895131	0.070894
4363	51512	ABCC1	GTSE1	0.118134	0.016976
4363	2547	ABCC1	XRCC6	0.0889587	0.0726657
4363	79654	ABCC1	HECTD3	-0.0999859	0.0435412
4363	144699	ABCC1	FBXL14	-0.0480768	0.332703
4363	2188	ABCC1	FANCF	-0.0401467	0.418652
4363	1902	ABCC1	LPAR1	0.217282	9.49197e-06
4363	1261	ABCC1	CNGA3	-0.0262602	0.596879
4363	51816	ABCC1	CECR1	-0.0214934	0.665115
4363	271	ABCC1	AMPD2	0.064188	0.195703
4363	928	ABCC1	CD9	0.0626749	0.206471
4363	873	ABCC1	CBR1	0.656672	1.07812e-51
4363	833	ABCC1	CARS	0.0641494	0.195973
4363	716	ABCC1	C1S	0.138686	0.00501148
4363	57674	ABCC1	RNF213	0.0804834	0.104519
4363	699	ABCC1	BUB1	0.0806746	0.103695
8647	6891	ABCB11	TAP2	0.0332523	0.502992
8647	6790	ABCB11	AURKA	-0.0946892	0.0559974
8647	6648	ABCB11	SOD2	-0.0209283	0.673405
8647	330	ABCB11	BIRC3	0.0114537	0.817586
8647	6608	ABCB11	SMO	-0.106918	0.0308349
8647	29843	ABCB11	SENP1	0.0458063	0.356066
8647	5985	ABCB11	RFC5	-0.0475693	0.337837
8647	5891	ABCB11	MOK	-0.0617317	0.213396
8647	5883	ABCB11	RAD9A	-0.0791938	0.110213
8647	5792	ABCB11	PTPRF	0.0499251	0.314429
8647	5789	ABCB11	PTPRD	-0.0677099	0.172239
8647	5774	ABCB11	PTPN3	0.0692235	0.162826
8647	10295	ABCB11	BCKDK	-0.051002	0.304092
8647	5530	ABCB11	PPP3CA	0.0983368	0.0471417
8647	5189	ABCB11	PEX1	0.0529423	0.286039
8647	5139	ABCB11	PDE3A	-0.0138299	0.780623
8647	80216	ABCB11	ALPK1	0.0949614	0.0552921
8647	3798	ABCB11	KIF5A	-0.0529252	0.286195
8647	80820	ABCB11	EEPD1	0.0581896	0.240892
8647	9132	ABCB11	KCNQ4	-0.021347	0.667257
8647	3611	ABCB11	ILK	-0.0997929	0.0439502
8647	3257	ABCB11	HPS1	-0.0374642	0.450439
8647	51191	ABCB11	HERC5	-0.0837875	0.0909886
8647	3054	ABCB11	HCFC1	-0.0292867	0.555275
8647	57531	ABCB11	HACE1	-0.021213	0.669223
8647	51512	ABCB11	GTSE1	-0.0765763	0.122519
8647	2547	ABCB11	XRCC6	0.0373131	0.45227
8647	79654	ABCB11	HECTD3	-0.101846	0.0397598
8647	144699	ABCB11	FBXL14	0.0153904	0.75661
8647	2188	ABCB11	FANCF	-0.0617119	0.213543
8647	1902	ABCB11	LPAR1	0.158198	0.00134664
8647	1261	ABCB11	CNGA3	-0.0430606	0.385659
8647	51816	ABCB11	CECR1	-0.0355489	0.473944
8647	271	ABCB11	AMPD2	-0.0527647	0.287661
8647	928	ABCB11	CD9	0.118538	0.0165996
8647	873	ABCB11	CBR1	0.0521511	0.293312
8647	833	ABCB11	CARS	-0.0827499	0.0950773
8647	716	ABCB11	C1S	-0.105107	0.0338017
8647	57674	ABCB11	RNF213	0.064633	0.192616
8647	699	ABCB11	BUB1	-0.0481173	0.332295
4133	6891	MAP2	TAP2	0.00255666	0.95894
4133	6648	MAP2	SOD2	-0.050986	0.304244
4133	6608	MAP2	SMO	0.21765	9.15977e-06
4133	29843	MAP2	SENP1	0.168701	0.000622346
4133	5985	MAP2	RFC5	0.149843	0.00240896
4133	5891	MAP2	MOK	-0.00793885	0.872985
4133	5883	MAP2	RAD9A	-0.139134	0.00487076
4133	5792	MAP2	PTPRF	-0.0846235	0.0877977
4133	5789	MAP2	PTPRD	0.378111	2.58267e-15
4133	5774	MAP2	PTPN3	-0.0743077	0.134027
4133	5530	MAP2	PPP3CA	0.0674348	0.173993
4133	5189	MAP2	PEX1	-0.0312028	0.529687
4133	5139	MAP2	PDE3A	0.0560222	0.258894
4133	2547	MAP2	XRCC6	0.143216	0.00374479
1545	6891	CYP1B1	TAP2	-0.0358709	0.469946
1545	6648	CYP1B1	SOD2	0.0273232	0.582106
1545	6608	CYP1B1	SMO	0.050769	0.306309
1545	29843	CYP1B1	SENP1	0.0112487	0.820795
1545	5985	CYP1B1	RFC5	0.0144911	0.770422
1545	5891	CYP1B1	MOK	-0.00562132	0.909874
1545	5883	CYP1B1	RAD9A	-0.0807171	0.103512
1545	5792	CYP1B1	PTPRF	0.0172386	0.72847
1545	5789	CYP1B1	PTPRD	0.0192693	0.69797
1545	5774	CYP1B1	PTPN3	-0.00396512	0.93636
1545	5530	CYP1B1	PPP3CA	0.0784864	0.113438
1545	5189	CYP1B1	PEX1	-0.0260436	0.59991
1545	5139	CYP1B1	PDE3A	0.0718122	0.147629
1545	80216	CYP1B1	ALPK1	-0.0612301	0.217146
1545	3798	CYP1B1	KIF5A	-0.0178581	0.719118
1545	80820	CYP1B1	EEPD1	0.016379	0.741516
1545	9132	CYP1B1	KCNQ4	-0.00116541	0.981277
1545	3611	CYP1B1	ILK	0.00555783	0.910888
1545	3257	CYP1B1	HPS1	-0.0532142	0.283569
1545	51191	CYP1B1	HERC5	-0.0391004	0.430891
1545	3054	CYP1B1	HCFC1	-0.0143756	0.772201
1545	57531	CYP1B1	HACE1	0.016265	0.743251
1545	51512	CYP1B1	GTSE1	0.0153881	0.756646
1545	2547	CYP1B1	XRCC6	-0.00214615	0.965529
[truncated: 19,132 more rows]

## Sheet: BRCA
Interaction_A (Entrez Gene_ID)	Interaction_B (Entrez Gene_ID)	Interaction A (Gene Symbol)	Interaction B (Gene Symbol)	Correlation (Pearson correlation coefficient)	P value (F-statistics)
3481	7157	IGF2	TP53	0.0366563	0.224028
25836	142	NIPBL	PARP1	0.153857	2.86224e-07
9564	1956	BCAR1	EGFR	0.0450135	0.135346
1849	1956	DUSP7	EGFR	0.111083	0.000220053
1659	3845	DHX8	KRAS	0.146454	1.04713e-06
9181	7157	ARHGEF2	TP53	0.157617	1.4463e-07
4486	6194	MST1R	RPS6	-0.110078	0.000251075
56935	8883	SMCO4	NAE1	0.236208	1.94126e-15
51011	8883	FAHD2A	NAE1	0.216615	3.61718e-13
26164	8883	MTG2	NAE1	0.0410902	0.172859
11321	8883	GPN1	NAE1	0.381214	1.94261e-39
9283	8883	GPR37L1	NAE1	0.0302725	0.315366
4616	8883	GADD45B	NAE1	-0.19169	1.40116e-10
2074	8883	ERCC6	NAE1	0.117544	9.1855e-05
414061	8883	DNAJB3	NAE1	0.089826	0.00283996
166979	8883	CDC20B	NAE1	-0.0938013	0.00182574
94235	8883	GNG8	NAE1	-0.0325172	0.280804
84332	8883	DYDC2	NAE1	-0.0252499	0.402375
80306	8883	MED28	NAE1	-0.0251986	0.403331
30850	8883	CDR2L	NAE1	0.0749325	0.0128404
666	8883	BOK	NAE1	-0.16571	3.14736e-08
2287	8883	FKBP3	NAE1	0.0563946	0.061281
353135	8883	LCE1E	NAE1	-0.0230389	0.444842
260436	8883	FDCSP	NAE1	0.0604853	0.0447015
146956	8883	EME1	NAE1	0.229286	1.30122e-14
84541	8883	KBTBD8	NAE1	0.0763118	0.0112738
84445	8883	LZTS2	NAE1	-0.121773	5.05808e-05
80162	8883	ATHL1	NAE1	-0.167726	2.12741e-08
55259	8883	CASC1	NAE1	-0.199553	2.3209e-11
54584	8883	GNB1L	NAE1	0.0826693	0.00603435
51009	8883	DERL2	NAE1	0.0381842	0.205298
28976	8883	ACAD9	NAE1	0.141746	2.31282e-06
22900	8883	CARD8	NAE1	-0.172684	7.9566e-09
10299	8883	2018-03-06	NAE1	0.00288855	0.923695
10296	8883	MAEA	NAE1	-0.128864	1.77973e-05
10116	8883	FEM1B	NAE1	-0.0174106	0.563697
9973	8883	CCS	NAE1	-0.12478	3.27016e-05
9538	8883	EI24	NAE1	0.301997	1.13321e-24
8943	8883	AP3D1	NAE1	-0.0683094	0.0233474
8535	8883	CBX4	NAE1	-0.121008	5.64268e-05
8348	8883	HIST1H2BO	NAE1	0.0792463	0.0084923
3936	8883	LCP1	NAE1	0.11769	9.00079e-05
3354	8883	HTR1E	NAE1	-0.0103361	0.731794
3091	8883	HIF1A	NAE1	0.205178	6.12394e-12
2730	8883	GCLM	NAE1	0.321076	7.64132e-28
2073	8883	ERCC5	NAE1	-0.0612937	0.0419181
1773	8883	DNASE1	NAE1	-0.0399869	0.184692
388759	8883	C1orf229	NAE1	0.0746454	0.0131897
341640	8883	FREM2	NAE1	-0.00604484	0.841136
255252	8883	LRRC57	NAE1	0.0553219	0.0663861
137797	8883	LYPD2	NAE1	0.0114935	0.703113
137075	8883	CLDN23	NAE1	0.213885	7.21324e-13
114897	8883	C1QTNF1	NAE1	-0.043157	0.15223
91750	8883	LIN52	NAE1	-0.0575739	0.0560482
91319	8883	DERL3	NAE1	0.0137148	0.649262
1018	8883	CDK3	NAE1	-0.0370213	0.219447
3916	8883	LAMP1	NAE1	0.0953912	0.00152292
222611	8883	GPR111	NAE1	0.036534	0.225579
79852	8883	EPHX3	NAE1	0.0680772	0.0238229
51390	8883	AIG1	NAE1	-0.0676149	0.0247943
2355	8883	FOSL2	NAE1	-0.152088	3.92456e-07
1973	8883	EIF4A1	NAE1	0.287694	1.91233e-22
1852	8883	DUSP9	NAE1	0.222892	7.14473e-14
143244	8883	EIF5AL1	NAE1	0.324852	1.6889e-28
125972	8883	CALR3	NAE1	-0.0230391	0.444838
84253	8883	GARNL3	NAE1	-0.246112	1.14612e-16
56605	8883	ERO1LB	NAE1	-0.132671	9.92797e-06
958	8883	CD40	NAE1	0.0651048	0.0306887
27113	8883	BBC3	NAE1	-0.286596	2.80159e-22
917	8883	CD3G	NAE1	0.0142771	0.635903
57472	8883	CNOT6	NAE1	0.0340082	0.259323
57055	8883	DAZ2	NAE1	-0.0170232	0.572408
55173	8883	MRPS10	NAE1	0.253418	1.30968e-17
53942	8883	CNTN5	NAE1	0.00267614	0.92929
51237	8883	MZB1	NAE1	0.0107348	0.72187
29933	8883	GPR132	NAE1	-0.142536	2.02827e-06
940	8883	CD28	NAE1	-0.0111228	0.712255
23591	8883	FAM215A	NAE1	-0.0237446	0.431017
23148	8883	NACAD	NAE1	-0.0299094	0.321207
10913	8883	EDAR	NAE1	0.0848051	0.0048459
10281	8883	DSCR4	NAE1	0.0361211	0.23087
10120	8883	ACTR1B	NAE1	-0.0749157	0.0128607
9747	8883	FAM115A	NAE1	-0.00748148	0.804073
9721	8883	GPRIN2	NAE1	0.148582	7.25897e-07
9529	8883	BAG5	NAE1	0.0677842	0.0244347
8850	8883	KAT2B	NAE1	-0.0252531	0.402315
8739	8883	HRK	NAE1	0.202692	1.10892e-11
8357	8883	HIST1H3H	NAE1	0.038375	0.203042
8352	8883	HIST1H3C	NAE1	0.164009	4.36391e-08
664	8883	BNIP3	NAE1	0.231205	7.72669e-15
575	8883	BAI1	NAE1	0.0870521	0.00382764
5606	8883	MAP2K3	NAE1	0.182565	1.02806e-09
4054	8883	LTBP3	NAE1	-0.318941	1.77679e-27
3934	8883	LCN2	NAE1	0.0958691	0.00144136
3727	8883	JUND	NAE1	-0.129043	1.73211e-05
3726	8883	JUNB	NAE1	-0.215648	4.6247e-13
3605	8883	IL17A	NAE1	0.0958724	0.00144081
3553	8883	IL1B	NAE1	0.0918356	0.00227624
3004	8883	GZMM	NAE1	-0.0922409	0.00217579
3001	8883	GZMA	NAE1	0.0141414	0.639118
1974	8883	EIF4A2	NAE1	0.0482653	0.1093
1848	8883	DUSP6	NAE1	0.0327255	0.277732
1613	8883	DAPK3	NAE1	-0.124431	3.44151e-05
401250	8883	MCCD1	NAE1	-0.0821544	0.00635751
389320	8883	C5orf48	NAE1	0.0108827	0.7182
388125	8883	C2CD4B	NAE1	-0.0811098	0.00706134
374393	8883	FAM111B	NAE1	0.272508	3.2347e-20
1459	8883	CSNK2A2	NAE1	0.630873	2.2835e-123
339184	8883	CCDC144NL	NAE1	0.0615527	0.0410578
246176	8883	GAS2L2	NAE1	-0.0663144	0.0277132
162989	8883	DEDD2	NAE1	-0.0381635	0.205545
148362	8883	BROX	NAE1	0.0336999	0.263668
146723	8883	C17orf77	NAE1	0.0430323	0.15342
1212	8883	CLTB	NAE1	-0.0577548	0.0552794
140625	8883	ACTRT2	NAE1	0.0360234	0.232135
139324	8883	HDX	NAE1	0.0829039	0.00589209
130916	8883	MTERFD2	NAE1	-0.199796	2.19307e-11
127428	8883	TCEANC2	NAE1	0.0377392	0.210632
119032	8883	C10orf32	NAE1	-0.377583	1.15197e-38
113655	8883	MFSD3	NAE1	-0.0491169	0.103178
92196	8883	DAPL1	NAE1	0.0422312	0.161227
84939	8883	MUM1	NAE1	-0.306298	2.28912e-25
84318	8883	CCDC77	NAE1	0.371322	2.35119e-37
84317	8883	CCDC115	NAE1	-0.140686	2.75461e-06
83933	8883	HDAC10	NAE1	-0.178434	2.45263e-09
79885	8883	HDAC11	NAE1	-0.23462	3.01983e-15
79370	8883	BCL2L14	NAE1	0.0559606	0.0633058
79086	8883	SMIM7	NAE1	-0.162813	5.48007e-08
79065	8883	ATG9A	NAE1	0.16958	1.47785e-08
9447	4609	AIM2	MYC	0.0926653	0.00207496
79577	4893	CDC73	NRAS	0.174219	5.83363e-09
79577	3845	CDC73	KRAS	0.344831	4.0022e-32
79577	3265	CDC73	HRAS	-0.399331	1.92054e-43
2946	8883	GSTM2	NAE1	-0.154685	2.46635e-07
2071	8883	ERCC3	NAE1	0.199904	2.13834e-11
414301	8883	DDI1	NAE1	-0.0704643	0.019314
347516	8883	DGAT2L6	NAE1	0.016825	0.576889
201895	8883	SMIM14	NAE1	-0.248275	6.07511e-17
83641	8883	FAM107B	NAE1	0.0143522	0.634128
65123	8883	INTS3	NAE1	-0.154812	2.41036e-07
64976	8883	MRPL40	NAE1	-0.00153674	0.95936
63901	8883	FAM111A	NAE1	-0.114448	0.000140401
57596	8883	BEGAIN	NAE1	0.0326526	0.278805
57102	8883	C12orf4	NAE1	0.313428	1.52121e-26
1538	8883	CYLC1	NAE1	0.0561237	0.0625388
54955	8883	C1orf109	NAE1	0.204468	7.26063e-12
54014	8883	BRWD1	NAE1	-0.0422689	0.160853
30844	8883	EHD4	NAE1	-0.189719	2.17311e-10
25901	8883	CCDC28A	NAE1	-0.121603	5.18249e-05
23254	8883	KAZN	NAE1	0.0378392	0.209425
23172	8883	FAM175B	NAE1	0.0836471	0.00546102
3119	8883	HLA-DQB1	NAE1	-0.0476179	0.114142
3065	8883	HDAC1	NAE1	0.131358	1.21646e-05
3029	8883	HAGH	NAE1	-0.139866	3.15123e-06
2717	8883	GLA	NAE1	-0.0807761	0.00730049
2668	8883	GDNF	NAE1	0.0129887	0.666683
1815	8883	DRD4	NAE1	-0.125867	2.78616e-05
1676	8883	DFFA	NAE1	0.201279	1.54834e-11
286	8883	ANK1	NAE1	0.0015363	0.959372
123103	8883	KLHL33	NAE1	-0.203323	9.54463e-12
112401	8883	BIRC8	NAE1	0.0462553	0.124885
84311	8883	MRPL45	NAE1	0.0361224	0.230853
1134	8883	CHRNA1	NAE1	-0.0546125	0.0699501
81618	8883	ITM2C	NAE1	0.1755	4.49342e-09
1039	8883	CDR2	NAE1	0.0553196	0.0663972
79444	8883	BIRC7	NAE1	-0.030327	0.314495
55973	8883	BCAP29	NAE1	-0.03821	0.204991
952	8883	CD38	NAE1	0.135093	6.79011e-06
26999	8883	CYFIP2	NAE1	-0.0909829	0.00250161
23641	8883	LDOC1	NAE1	0.134858	7.04759e-06
10912	8883	GADD45G	NAE1	-0.230081	1.04908e-14
837	8883	CASP4	NAE1	0.0313307	0.298739
10134	8883	BCAP31	NAE1	0.15582	2.00823e-07
10017	8883	BCL2L10	NAE1	0.182844	9.68721e-10
8738	8883	CRADD	NAE1	-0.0456947	0.129527
8453	8883	CUL2	NAE1	0.343368	7.53006e-32
638	8883	BIK	NAE1	-0.0300354	0.319173
6349	8883	CCL3L1	NAE1	-0.0665218	0.0272287
33	8883	ACADL	NAE1	0.0451691	0.134
57099	8883	AVEN	NAE1	0.266797	2.05202e-19
55379	8883	LRRC59	NAE1	0.181328	1.33659e-09
728642	8883	CDK11A	NAE1	-0.147268	9.10652e-07
54991	8883	C1orf159	NAE1	-0.0224337	0.456898
970	8883	CD70	NAE1	0.0886131	0.00323907
51122	8883	COMMD2	NAE1	0.284279	6.23399e-22
27141	8883	CIDEB	NAE1	-0.0358658	0.234185
23514	8883	KIAA0146	NAE1	-0.0199336	0.508587
914	8883	CD2	NAE1	0.0220677	0.464275
883	8883	CCBL1	NAE1	-0.0721962	0.0165271
9140	8883	ATG12	NAE1	-0.0466355	0.121811
8988	8883	HSPB3	NAE1	0.0210204	0.485748
665	8883	BNIP3L	NAE1	-0.121375	5.35476e-05
7915	8883	ALDH5A1	NAE1	0.174803	5.18036e-09
663	8883	BNIP2	NAE1	0.236005	2.0544e-15
624	8883	BDKRB2	NAE1	-0.137251	4.81437e-06
475	8883	ATOX1	NAE1	-0.0515884	0.0869439
4615	8883	MYD88	NAE1	0.153338	3.14134e-07
4199	8883	ME1	NAE1	0.227543	2.08046e-14
4049	8883	LTA	NAE1	0.0405483	0.178598
3963	8883	LGALS7	NAE1	-0.0199457	0.50833
3838	8883	KPNA2	NAE1	0.389353	3.31304e-41
3550	8883	IK	NAE1	-0.218065	2.49837e-13
3214	8883	HOXB4	NAE1	-0.0992509	0.00096967
3141	8883	HLCS	NAE1	0.0266623	0.376564
2846	8883	LPAR4	NAE1	-0.00260035	0.931288
2785	8883	GNG3	NAE1	0.00884817	0.769217
2620	8883	GAS2	NAE1	0.0277103	0.358089
2308	8883	FOXO1	NAE1	-0.154495	2.55201e-07
1965	8883	EIF2S1	NAE1	0.202778	1.08638e-11
1892	8883	ECHS1	NAE1	0.012571	0.676784
1847	8883	DUSP5	NAE1	-0.121138	5.53878e-05
1776	8883	DNASE1L3	NAE1	-0.11554	0.000121022
245972	8883	ATP6V0D2	NAE1	-0.00900231	0.765313
1439	8883	CSF2RB	NAE1	0.0487388	0.105862
218	8883	ALDH3A1	NAE1	0.0194088	0.519815
200008	8883	CDCP2	NAE1	0.0854846	0.00451475
170691	8883	ADAMTS17	NAE1	-0.0652884	0.0302202
1339	8883	COX6A2	NAE1	-0.0390098	0.195663
151313	8883	FAHD2B	NAE1	-0.12423	3.5445e-05
139760	8883	GPR119	NAE1	0.0609771	0.0429903
134353	8883	LSM11	NAE1	-0.0627398	0.037304
84883	8883	AIFM2	NAE1	0.0676183	0.0247871
84303	8883	CHCHD6	NAE1	0.0822986	0.00626547
81610	8883	FAM83D	NAE1	0.443419	2.74974e-54
80314	8883	EPC1	NAE1	0.0210476	0.485185
80199	8883	FUZ	NAE1	-0.301265	1.48377e-24
80168	8883	MOGAT2	NAE1	0.0153159	0.611533
80034	8883	CSRNP3	NAE1	-0.00966932	0.748491
59082	8883	CARD18	NAE1	0.051837	0.0854316
8536	3177	CAMK1	SLC29A2	0.00308345	0.918563
8536	9154	CAMK1	SLC28A1	-0.0590027	0.0502114
8536	2030	CAMK1	SLC29A1	-0.00648806	0.82966
8536	51727	CAMK1	CMPK1	-0.250671	2.98498e-17
8536	7298	CAMK1	TYMS	-0.0845738	0.00496348
8536	6240	CAMK1	RRM1	-0.247746	7.09961e-17
8536	1633	CAMK1	DCK	-0.219808	1.59504e-13
8536	978	CAMK1	CDA	0.133825	8.29153e-06
29899	4609	GPSM2	MYC	0.222837	7.25021e-14
10611	6582	PDLIM5	SLC22A2	0.0537762	0.0743522
10611	6580	PDLIM5	SLC22A1	-0.0619298	0.0398322
10611	5979	PDLIM5	RET	0.103586	0.000573062
10611	5742	PDLIM5	PTGS1	0.0561986	0.0621887
1453	3177	CSNK1D	SLC29A2	0.0411952	0.171763
1453	9154	CSNK1D	SLC28A1	-0.036274	0.228901
1453	2030	CSNK1D	SLC29A1	-0.0158591	0.598958
1453	7298	CSNK1D	TYMS	-0.0161158	0.593056
1453	6240	CSNK1D	RRM1	-0.110276	0.000244655
1453	1633	CSNK1D	DCK	-0.00925407	0.75895
4601	8883	MXI1	NAE1	0.0235607	0.434595
3988	8883	LIPA	NAE1	-0.116636	0.000104132
359	8883	AQP2	NAE1	0.0299096	0.321205
3242	8883	HPD	NAE1	-0.00325633	0.914015
2574	8883	GAGE2C	NAE1	0.03306	0.272849
2178	8883	FANCE	NAE1	0.302963	7.92946e-25
2151	8883	F2RL2	NAE1	-0.23383	3.75757e-15
445328	8883	ARHGEF35	NAE1	-0.021669	0.472388
348980	8883	HCN1	NAE1	-0.042242	0.16112
205428	8883	C3orf58	NAE1	0.220924	1.19456e-13
151636	8883	DTX3L	NAE1	0.012232	0.685026
149297	8883	FAM78B	NAE1	0.0912656	0.00242472
146909	8883	KIF18B	NAE1	0.325021	1.57808e-28
135458	8883	HUS1B	NAE1	-0.0309524	0.304615
313	8883	AOAH	NAE1	-0.0368135	0.222048
130589	8883	GALM	NAE1	-0.0207674	0.491016
117154	8883	DACH2	NAE1	0.00204101	0.946042
116093	8883	DIRC1	NAE1	-0.025996	0.38861
112849	8883	L3HYPDH	NAE1	-0.0491736	0.102781
94160	8883	ABCC12	NAE1	0.0286795	0.341518
83417	8883	FCRL4	NAE1	0.0324463	0.281855
79068	8883	FTO	NAE1	0.124345	3.48548e-05
64799	8883	IQCH	NAE1	-0.15073	4.98869e-07
64210	8883	MMS19	NAE1	0.0161148	0.593078
1591	8883	CYP24A1	NAE1	0.00025629	0.993219
1573	8883	CYP2J2	NAE1	-0.0283957	0.346318
55554	8883	KLK15	NAE1	-0.0106959	0.722834
55320	8883	MIS18BP1	NAE1	0.167326	2.30016e-08
1535	8883	CYBA	NAE1	0.0721442	0.0166054
55210	8883	ATAD3A	NAE1	0.207113	3.83858e-12
54890	8883	ALKBH5	NAE1	0.0346279	0.250737
54841	8883	BIVM	NAE1	0.294189	1.93108e-23
54785	8883	C17orf59	NAE1	-0.241698	4.10942e-16
51179	8883	HAO2	NAE1	-0.0102831	0.733117
29086	8883	BABAM1	NAE1	0.0441489	0.143021
26270	8883	FBXO6	NAE1	0.0112117	0.710058
23464	8883	GCAT	NAE1	0.0544872	0.0705959
9955	8883	HS3ST3A1	NAE1	-0.0707073	0.0188998
9633	8883	MTL5	NAE1	-0.0868102	0.00392709
9557	8883	CHD1L	NAE1	0.323201	3.27676e-28
869	8883	CBLN1	NAE1	0.0501967	0.0958112
8314	8883	BAP1	NAE1	-0.219937	1.54273e-13
3543	8883	IGLL1	NAE1	-0.0227582	0.450411
3268	8883	AGFG2	NAE1	-0.21384	7.29531e-13
3162	8883	HMOX1	NAE1	0.000175401	0.995359
1978	4609	EIF4EBP1	MYC	0.184777	6.40031e-10
1978	8883	EIF4EBP1	NAE1	0.218652	2.14876e-13
1636	8883	ACE	NAE1	0.0462501	0.124928
1611	8883	DAP	NAE1	0.150067	5.60374e-07
391356	8883	PTRHD1	NAE1	0.0850757	0.00471149
349149	8883	GJC3	NAE1	-0.0333384	0.268829
285973	8883	ATG9B	NAE1	0.146729	9.98976e-07
285331	8883	CCDC66	NAE1	-0.168815	1.71822e-08
284325	8883	C19orf54	NAE1	-0.166061	2.94132e-08
253959	8883	RALGAPA1	NAE1	-0.163213	5.07978e-08
199221	8883	DZIP1L	NAE1	-0.0199035	0.509228
1286	8883	COL4A4	NAE1	0.139602	3.28996e-06
1211	6582	CLTA	SLC22A2	0.0367476	0.222877
1211	6580	CLTA	SLC22A1	0.0870287	0.00383717
1211	5159	CLTA	PDGFRB	-0.132784	9.75397e-06
1211	780	CLTA	DDR1	-0.0557763	0.0641824
1211	5156	CLTA	PDGFRA	-0.134143	7.88736e-06
1211	1436	CLTA	CSF1R	0.00848183	0.778517
1211	4914	CLTA	NTRK1	-0.0356736	0.236703
1211	5979	CLTA	RET	-0.147631	8.55573e-07
1211	3815	CLTA	KIT	0.00635773	0.833031
1211	5742	CLTA	PTGS1	-0.0351904	0.243118
1211	1557	CLTA	CYP2C19	0.0455562	0.130694
1211	1565	CLTA	CYP2D6	0.171677	9.73831e-09
1211	1559	CLTA	CYP2C9	0.0319329	0.289543
1211	1544	CLTA	CYP1A2	0.0431755	0.152055
1211	1551	CLTA	CYP3A7	0.00299115	0.920993
1211	1577	CLTA	CYP3A5	0.0246861	0.412967
1211	1576	CLTA	CYP3A4	0.0552273	0.0668523
1211	5004	CLTA	ORM1	0.00516866	0.863919
1211	8883	CLTA	NAE1	0.157658	1.43524e-07
132141	8883	IQCF1	NAE1	-0.0848585	0.00481911
124817	8883	CNTD1	NAE1	-0.186038	4.87153e-10
116349	8883	C5orf55	NAE1	0.0424615	0.158952
112399	8883	EGLN3	NAE1	0.0137252	0.649015
84674	8883	CARD6	NAE1	0.0710998	0.0182471
83734	8883	ATG10	NAE1	0.0540928	0.0726595
1103	8883	CHAT	NAE1	0.110518	0.000237014
81025	8883	GJA9	NAE1	0.112813	0.000174933
1080	8883	CFTR	NAE1	0.0584243	0.0525097
79092	8883	CARD14	NAE1	-0.179721	1.87471e-09
64170	8883	CARD9	NAE1	0.0915254	0.002356
57626	8883	KLHL1	NAE1	-0.0405978	0.178069
55603	8883	FAM46A	NAE1	0.087636	0.00359697
55179	8883	FAIM	NAE1	0.38141	1.76409e-39
984	8883	CDK11B	NAE1	-0.0488824	0.104836
54619	8883	CCNJ	NAE1	0.420513	1.88077e-48
54468	8883	MIOS	NAE1	-0.088016	0.00345372
51606	8883	ATP6V1H	NAE1	0.00317766	0.916084
51008	8883	ASCC1	NAE1	0.210238	1.7869e-12
27429	8883	HTRA2	NAE1	0.0284164	0.345966
26119	8883	LDLRAP1	NAE1	-0.0892937	0.00300924
23588	8883	KLHDC2	NAE1	-0.252575	1.68795e-17
23266	8883	LPHN2	NAE1	0.101021	0.000784141
916	8883	CD3E	NAE1	-0.00467951	0.876689
11144	8883	DMC1	NAE1	0.0924104	0.00213498
10669	8883	CGREF1	NAE1	0.124709	3.30441e-05
10598	8883	AHSA1	NAE1	0.221497	1.02898e-13
839	8883	CASP6	NAE1	0.0909541	0.00250956
10319	8883	LAMC3	NAE1	-0.0391095	0.194522
10297	8883	APC2	NAE1	0.0411923	0.171794
694	8883	BTG1	NAE1	-0.00635703	0.833049
9459	8883	ARHGEF6	NAE1	-0.0676887	0.0246369
9023	8883	CH25H	NAE1	-0.13671	5.25052e-06
8841	8883	HDAC3	NAE1	0.00889858	0.76794
8747	8883	ADAM21	NAE1	-0.0857514	0.00439047
8525	8883	DGKZ	NAE1	0.0987954	0.00102357
8477	8883	GPR65	NAE1	-0.0231016	0.443603
662	8883	BNIP1	NAE1	-0.0245777	0.415022
5977	8883	DPF2	NAE1	0.0922105	0.00218317
4294	8883	MAP3K10	NAE1	-0.0404851	0.179277
358	8883	AQP1	NAE1	-0.148496	7.36749e-07
3906	8883	LALBA	NAE1	0.010616	0.724821
3687	8883	ITGAX	NAE1	-0.080994	0.00714358
57448	8883	BIRC6	NAE1	0.0121001	0.688244
56851	8883	EMC7	NAE1	0.00691786	0.818566
53353	8883	LRP1B	NAE1	-0.0897223	0.00287225
51454	8883	GULP1	NAE1	0.0153109	0.61165
51272	8883	BET1L	NAE1	-0.209169	2.32427e-12
51207	8883	DUSP13	NAE1	-0.0252089	0.403139
28986	8883	MAGEH1	NAE1	-0.0284534	0.345339
932	8883	MS4A3	NAE1	-0.0205393	0.49579
23581	8883	CASP14	NAE1	0.0901497	0.00274132
23071	8883	ERP44	NAE1	0.311172	3.61657e-26
10933	8883	MORF4L1	NAE1	0.174106	5.96958e-09
10884	8883	MRPS30	NAE1	-0.131091	1.26741e-05
9844	8883	ELMO1	NAE1	-0.0102282	0.734488
8558	8883	CDK10	NAE1	0.0741516	0.0138103
8515	8883	ITGA10	NAE1	0.0257035	0.393972
4303	8883	FOXO4	NAE1	-0.20818	2.9606e-12
3586	8883	IL10	NAE1	0.0292451	0.332078
3559	8883	IL2RA	NAE1	0.11746	9.29205e-05
3064	8883	HTT	NAE1	-0.0912345	0.00243306
3002	8883	GZMB	NAE1	0.178803	2.27133e-09
2319	8883	FLOT2	NAE1	0.158172	1.30576e-07
2250	8883	FGF5	NAE1	0.0759498	0.0116676
317	8883	APAF1	NAE1	0.0755018	0.0121719
93621	8883	MRFAP1	NAE1	-0.1814	1.31634e-09
84433	8883	CARD11	NAE1	-0.088988	0.00311055
64112	8883	MOAP1	NAE1	-0.261188	1.20662e-18
63916	8883	ELMO2	NAE1	0.0399341	0.185274
1415	6582	CRYBB2	SLC22A2	0.0398551	0.186145
1415	6580	CRYBB2	SLC22A1	0.102683	0.000640494
1415	5159	CRYBB2	PDGFRB	-0.0921705	0.00219294
1415	780	CRYBB2	DDR1	-0.0197511	0.512478
1415	5156	CRYBB2	PDGFRA	-0.063671	0.0345673
1415	1436	CRYBB2	CSF1R	-0.0146786	0.626435
1415	4914	CRYBB2	NTRK1	0.00466694	0.877018
1415	5979	CRYBB2	RET	-0.0874356	0.00367469
1415	3815	CRYBB2	KIT	0.0054986	0.855325
1415	5742	CRYBB2	PTGS1	-0.0317862	0.291765
1415	1557	CRYBB2	CYP2C19	0.0012424	0.967139
1415	1565	CRYBB2	CYP2D6	0.179031	2.16585e-09
1415	1559	CRYBB2	CYP2C9	0.0021797	0.942382
1415	1544	CRYBB2	CYP1A2	0.263456	5.9238e-19
1415	1551	CRYBB2	CYP3A7	0.0158333	0.599553
1415	1577	CRYBB2	CYP3A5	0.0171043	0.570579
1415	1576	CRYBB2	CYP3A4	0.00120445	0.968142
1415	5004	CRYBB2	ORM1	-0.000815543	0.978426
4139	3177	MARK1	SLC29A2	-0.0154223	0.60906
4139	9154	MARK1	SLC28A1	0.0416824	0.166746
4139	2030	MARK1	SLC29A1	-0.0419594	0.163942
4139	7298	MARK1	TYMS	0.190127	1.98511e-10
4139	6240	MARK1	RRM1	0.192324	1.21541e-10
199731	6582	CADM4	SLC22A2	0.0150985	0.6166
199731	6580	CADM4	SLC22A1	-0.0121977	0.685863
199731	5159	CADM4	PDGFRB	-0.109996	0.000253778
199731	780	CADM4	DDR1	0.0909952	0.00249821
199731	5156	CADM4	PDGFRA	-0.00896456	0.766269
199731	1436	CADM4	CSF1R	-0.13122	1.24255e-05
199731	4914	CADM4	NTRK1	0.0168808	0.575627
199731	5979	CADM4	RET	0.183256	8.87008e-10
199731	3815	CADM4	KIT	0.0427014	0.156608
199731	5742	CADM4	PTGS1	-0.0904169	0.00266225
199731	1557	CADM4	CYP2C19	-0.0603326	0.0452444
199731	1565	CADM4	CYP2D6	0.110426	0.000239876
199731	1559	CADM4	CYP2C9	-0.052079	0.0839803
199731	1544	CADM4	CYP1A2	-0.026678	0.376283
199731	1551	CADM4	CYP3A7	0.118391	8.1632e-05
199731	1577	CADM4	CYP3A5	-0.032028	0.288109
199731	1576	CADM4	CYP3A4	-0.00359374	0.905145
199731	5004	CADM4	ORM1	-0.0264153	0.381003
80025	3177	PANK2	SLC29A2	0.0077398	0.797452
80025	9154	PANK2	SLC28A1	-0.055605	0.0650059
80025	2030	PANK2	SLC29A1	-0.00990738	0.742515
80025	7298	PANK2	TYMS	0.0563882	0.0613106
80025	6240	PANK2	RRM1	0.104439	0.000515482
1555	6582	CYP2B6	SLC22A2	-0.0247554	0.411656
1555	6580	CYP2B6	SLC22A1	-0.01786	0.553675
1555	5159	CYP2B6	PDGFRB	-0.0661782	0.0280354
1555	780	CYP2B6	DDR1	0.01733	0.565506
1555	5156	CYP2B6	PDGFRA	-0.067758	0.02449
1555	4914	CYP2B6	NTRK1	-0.0184921	0.539726
1555	5979	CYP2B6	RET	0.0277405	0.357564
1555	3815	CYP2B6	KIT	-0.0588277	0.0508978
1555	5742	CYP2B6	PTGS1	0.00982134	0.744673
1555	1557	CYP2B6	CYP2C19	-0.00489273	0.871119
1555	1565	CYP2B6	CYP2D6	-0.0212956	0.480056
1555	1559	CYP2B6	CYP2C9	-0.0107595	0.721255
1555	1551	CYP2B6	CYP3A7	-0.0150984	0.616601
1555	1577	CYP2B6	CYP3A5	-0.0170854	0.571005
1555	1576	CYP2B6	CYP3A4	0.232483	5.44505e-15
1555	5004	CYP2B6	ORM1	0.00427408	0.887298
260425	3177	MAGI3	SLC29A2	-0.0949982	0.00159313
260425	9154	MAGI3	SLC28A1	-0.149469	6.22118e-07
260425	2030	MAGI3	SLC29A1	-0.0271522	0.367855
260425	7298	MAGI3	TYMS	-0.177499	2.97799e-09
260425	6240	MAGI3	RRM1	0.0984616	0.00106483
55127	4893	HEATR1	NRAS	0.143497	1.72737e-06
55127	3845	HEATR1	KRAS	0.256694	4.83937e-18
55127	3265	HEATR1	HRAS	-0.335551	2.08664e-30
5918	6188	RARRES1	RPS3	0.0391544	0.19401
355	8883	FAS	NAE1	0.136125	5.76392e-06
2736	5290	GLI2	PIK3CA	0.0390879	0.194769
2736	2475	GLI2	MTOR	-0.0028293	0.925255
2735	5290	GLI1	PIK3CA	-0.0186303	0.5367
2735	2475	GLI1	MTOR	-0.0433022	0.150855
407975	7157	MIR17HG	TP53	0.114259	0.000144031
2261	3690	FGFR3	ITGB3	-0.0517217	0.0861301
695	8883	BTK	NAE1	-0.038864	0.19734
695	3662	BTK	IRF4	0.613911	4.02198e-115
1499	2321	CTNNB1	FLT1	0.128005	2.02581e-05
84934	7157	C12orf52	TP53	-0.0211766	0.482512
328	472	APEX1	ATM	-0.239422	7.85832e-16
682	2335	BSG	FN1	-0.152813	3.44966e-07
682	836	BSG	CASP3	-0.0931781	0.00195883
27347	8115	STK39	TCL1A	-0.0475661	0.114537
2294	7157	FOXF1	TP53	-0.0401771	0.18261
2322	3815	FLT3	KIT	-0.0512299	0.089162
2322	5599	FLT3	MAPK8	0.107166	0.000365601
1606	3177	DGKA	SLC29A2	-0.069903	0.0203012
1606	9154	DGKA	SLC28A1	0.00169568	0.955161
1606	2030	DGKA	SLC29A1	-0.036814	0.222041
1606	7298	DGKA	TYMS	-0.0970704	0.0012538
1606	6240	DGKA	RRM1	-0.169421	1.52481e-08
80321	4609	CEP70	MYC	-0.0555056	0.0654877
124801	4609	LSM12	MYC	0.0921928	0.00218749
10109	4893	ARPC2	NRAS	0.0408593	0.175288
10109	3845	ARPC2	KRAS	0.0227803	0.449971
10109	3265	ARPC2	HRAS	0.104706	0.000498663
83694	3177	RPS6KL1	SLC29A2	0.0747478	0.0130642
83694	9154	RPS6KL1	SLC28A1	0.0777857	0.00978917
83694	2030	RPS6KL1	SLC29A1	0.02206	0.464431
83694	7298	RPS6KL1	TYMS	-0.095883	0.00143905
83694	6240	RPS6KL1	RRM1	-0.137567	4.57545e-06
144132	4609	DNHD1	MYC	0.0637264	0.0344099
79585	4609	CORO7	MYC	0.0438404	0.145838
8621	4893	CDK13	NRAS	0.0722965	0.0163771
8621	3845	CDK13	KRAS	0.235869	2.1341e-15
8621	3265	CDK13	HRAS	-0.368042	1.11181e-36
8621	4609	CDK13	MYC	-0.112571	0.000180671
10943	4609	MSL3	MYC	0.193815	8.68353e-11
375449	4609	MAST4	MYC	-0.104482	0.000512775
51451	4609	LCMT1	MYC	-0.0620043	0.0395937
83999	4609	KREMEN1	MYC	-0.0731492	0.0151494
653519	4609	GPR89A	MYC	0.0950742	0.00157933
132789	4609	GNPDA2	MYC	-0.0819139	0.00651372
2766	4609	GMPR	MYC	0.0355142	0.238806
8521	4609	GCM1	MYC	-0.0721182	0.0166447
55454	4609	CSGALNACT2	MYC	-0.0207749	0.490858
22858	4893	ICK	NRAS	0.154649	2.48229e-07
22858	3845	ICK	KRAS	0.166131	2.90151e-08
10097	4893	ACTR2	NRAS	0.146104	1.11149e-06
10097	3845	ACTR2	KRAS	0.333192	5.58145e-30
10097	3265	ACTR2	HRAS	-0.359666	5.41947e-35
84976	4609	DISP1	MYC	-0.171719	9.65625e-09
1730	4609	DIAPH2	MYC	0.266701	2.11582e-19
1630	8883	DCC	NAE1	0.0405184	0.17892
1630	4609	DCC	MYC	0.105106	0.000474323
51805	4609	COQ3	MYC	0.169739	1.43195e-08
56994	4609	CHPT1	MYC	0.0619001	0.0399276
941	4609	CD80	MYC	0.0713641	0.0178188
24141	4609	LAMP5	MYC	-0.136834	5.14679e-06
51093	4609	RRNAD1	MYC	-0.0916124	0.00233338
284424	4609	MIR7-3HG	MYC	0.0207534	0.491307
123811	4609	FOPNL	MYC	-0.106664	0.000389678
8548	4609	BLZF1	MYC	-0.151477	4.37329e-07
10282	4609	BET1	MYC	-0.104463	0.000514006
604	4609	BCL6	MYC	0.0216375	0.473032
395	4609	ARHGAP6	MYC	-0.0670282	0.0260764
3787	4609	KCNS1	MYC	0.0658966	0.0287115
1176	4609	AP3S1	MYC	-0.0927229	0.0020616
9358	4609	ITGBL1	MYC	-0.225584	3.51015e-14
3361	4609	HTR5A	MYC	-0.00995288	0.741375
3236	4609	HOXD10	MYC	0.0693835	0.0212539
3069	4609	HDLBP	MYC	-0.0333069	0.269281
253018	4609	HCG27	MYC	-0.0128604	0.669778
26610	4609	ELP4	MYC	0.00203038	0.946323
55531	8883	ELMOD1	NAE1	-0.0564846	0.0608681
55531	4609	ELMOD1	MYC	0.0449192	0.136168
9166	8883	EBAG9	NAE1	0.0963315	0.0013663
9166	4609	EBAG9	MYC	0.0681598	0.0236529
3991	6582	LIPE	SLC22A2	-0.00625097	0.835794
3991	6580	LIPE	SLC22A1	-0.0171252	0.570109
3991	5159	LIPE	PDGFRB	0.19043	1.85604e-10
3991	5156	LIPE	PDGFRA	0.10258	0.000648605
3991	4914	LIPE	NTRK1	0.00818865	0.785984
3991	5979	LIPE	RET	-0.0365485	0.225395
3991	5742	LIPE	PTGS1	0.00699372	0.816611
3991	5004	LIPE	ORM1	-0.0200088	0.506989
9775	4893	EIF4A3	NRAS	0.0884436	0.00329873
9775	3845	EIF4A3	KRAS	-0.0599217	0.0467329
9775	3265	EIF4A3	HRAS	0.132077	1.08859e-05
51347	7298	TAOK3	TYMS	-0.0426585	0.157026
79132	4609	DHX58	MYC	-0.0462293	0.125098
1314	4609	COPA	MYC	-0.0300372	0.319143
440508	4609	CLEC4GP1	MYC	0.0460623	0.126469
112609	4609	MRAP2	MYC	0.0599388	0.0466701
23200	4609	ATP11B	MYC	0.0306533	0.309314
4604	4609	MYBPC1	MYC	0.0478615	0.112301
10335	4609	MRVI1	MYC	-0.139845	3.16231e-06
9355	8883	LHX2	NAE1	0.117911	8.72767e-05
9355	4609	LHX2	MYC	0.0478853	0.112123
51166	4609	AADAT	MYC	0.0540615	0.0728259
3821	4609	KLRC1	MYC	0.0611828	0.042291
166348	4609	KBTBD12	MYC	0.0990648	0.000991369
55709	8883	KBTBD4	NAE1	-0.197066	4.13208e-11
55709	4609	KBTBD4	MYC	-0.19348	9.36602e-11
55721	4609	IQCC	MYC	-0.050187	0.0958755
2694	4609	GIF	MYC	-0.0447545	0.137611
259282	4609	BOD1L1	MYC	-0.116367	0.000108068
407738	4609	FAM19A1	MYC	-0.0046	0.878768
54920	4609	DUS2L	MYC	0.203363	9.4545e-12
2180	6582	ACSL1	SLC22A2	-0.00321928	0.914989
2180	6580	ACSL1	SLC22A1	0.00655152	0.82802
2180	5159	ACSL1	PDGFRB	0.0266017	0.37765
2180	780	ACSL1	DDR1	-0.119939	6.56719e-05
2180	5156	ACSL1	PDGFRA	0.0703318	0.0195432
2180	1436	ACSL1	CSF1R	0.090163	0.00273733
2180	4914	ACSL1	NTRK1	-0.0313238	0.298845
2180	5979	ACSL1	RET	-0.0738011	0.0142661
2180	3815	ACSL1	KIT	0.0505347	0.0935937
2180	613	ACSL1	BCR	0.118599	7.92952e-05
2180	5742	ACSL1	PTGS1	0.00815455	0.786853
2180	1557	ACSL1	CYP2C19	0.0341353	0.257546
2180	1565	ACSL1	CYP2D6	-0.0193243	0.521633
2180	1559	ACSL1	CYP2C9	0.00680325	0.821521
2180	1544	ACSL1	CYP1A2	0.0965043	0.00133919
2180	1551	ACSL1	CYP3A7	0.0312583	0.299857
2180	1577	ACSL1	CYP3A5	-0.0166608	0.580613
2180	1576	ACSL1	CYP3A4	0.0646547	0.031864
2180	5004	ACSL1	ORM1	0.0502548	0.0954271
2180	213	ACSL1	ALB	-0.00900873	0.765151
8701	4609	DNAH11	MYC	-0.0261494	0.385817
57609	4609	DIP2B	MYC	-0.127566	2.16377e-05
286828	4609	CSN1S2AP	MYC	0.104847	0.000489948
1178	4609	CLC	MYC	0.114572	0.000138053
26249	4609	KLHL3	MYC	-0.107335	0.000357792
29100	4609	TMEM208	MYC	0.00741099	0.805882
51170	4609	HSD17B11	MYC	-0.0854757	0.00451899
55437	4609	STRADB	MYC	-0.16273	5.5678e-08
56850	4609	GRIPAP1	MYC	-0.0802079	0.00772445
241	4609	ALOX5AP	MYC	-0.00522142	0.862544
2768	4609	GNA12	MYC	-0.0322519	0.28475
79187	4609	FSD1	MYC	0.312485	2.18704e-26
572	6582	BAD	SLC22A2	0.0285561	0.343599
572	6580	BAD	SLC22A1	0.0983	0.00108534
572	5159	BAD	PDGFRB	-0.0275873	0.360227
572	780	BAD	DDR1	0.103425	0.000584578
572	5156	BAD	PDGFRA	-0.139167	3.53171e-06
572	1436	BAD	CSF1R	0.0332073	0.270716
572	4914	BAD	NTRK1	0.0483223	0.108881
572	5979	BAD	RET	0.0235817	0.434187
572	3815	BAD	KIT	-0.121706	5.10703e-05
572	613	BAD	BCR	0.0657982	0.0289513
572	5742	BAD	PTGS1	-0.0398132	0.186608
572	1557	BAD	CYP2C19	-0.035029	0.245288
572	1565	BAD	CYP2D6	0.126018	2.72471e-05
572	1559	BAD	CYP2C9	-0.00755825	0.802104
572	1544	BAD	CYP1A2	0.00302888	0.92
572	1551	BAD	CYP3A7	-0.0310871	0.302514
572	1577	BAD	CYP3A5	0.031595	0.29468
572	1576	BAD	CYP3A4	-0.00132389	0.964985
572	5004	BAD	ORM1	0.00593992	0.843858
54069	4893	MIS18A	NRAS	0.0543778	0.0711636
54069	3265	MIS18A	HRAS	0.168813	1.71901e-08
56474	4609	CTPS2	MYC	-0.100066	0.000879701
1690	4609	COCH	MYC	0.142095	2.18256e-06
79630	4609	C1orf54	MYC	0.0249898	0.40724
256646	4609	NUTM1	MYC	0.0683509	0.0232634
221060	4609	C10orf111	MYC	0.26899	1.01473e-19
7975	4609	MAFK	MYC	0.191485	1.46681e-10
8284	4609	KDM5D	MYC	-0.016171	0.591789
3557	4609	IL1RN	MYC	0.071105	0.0182386
3198	4609	HOXA1	MYC	0.0960169	0.00141697
9630	4609	GNA14	MYC	-0.215551	4.73894e-13
116828	4609	N4BP2L2-IT2	MYC	-0.0291054	0.334394
64897	4609	C12orf43	MYC	0.0543495	0.0713109
539	4609	ATP5O	MYC	0.102633	0.000644439
80059	4609	LRRTM4	MYC	0.05244	0.0818517
9470	4609	EIF4E2	MYC	0.0673474	0.025372
92675	4609	DTD1	MYC	0.235495	2.36799e-15
113189	4609	CHST14	MYC	-0.0892198	0.00303347
711	4609	ERC2-IT1	MYC	0.000394914	0.989552
6833	4609	ABCC8	MYC	-0.114225	0.000144696
79772	4609	MCTP1	MYC	0.00624638	0.835913
284348	4609	LYPD5	MYC	0.158836	1.15497e-07
115557	4609	ARHGEF25	MYC	0.0422186	0.161352
1285	4609	COL4A3	MYC	0.0498117	0.0983884
56948	4609	SDR39U1	MYC	0.017412	0.563666
131375	4609	LYZL4	MYC	-0.138827	3.73263e-06
342574	4609	KRT27	MYC	-0.0182705	0.544596
83473	4609	KATNAL2	MYC	0.155891	1.98237e-07
3588	4609	IL10RB	MYC	0.00953742	0.751808
90268	4609	FAM105B	MYC	0.182757	9.86904e-10
10094	4609	ARPC3	MYC	-0.198666	2.85339e-11
10094	4893	ARPC3	NRAS	-0.0341054	0.257962
10094	3845	ARPC3	KRAS	-0.0709356	0.0185177
10094	3265	ARPC3	HRAS	0.347435	1.28766e-32
90134	4893	KCNH7	NRAS	0.0542031	0.0720776
90134	3845	KCNH7	KRAS	0.0253558	0.400403
2627	4893	GATA6	NRAS	0.115984	0.000113894
2627	3845	GATA6	KRAS	-0.0244732	0.417009
2627	3265	GATA6	HRAS	-0.0361085	0.231034
51265	4893	CDKL3	NRAS	-0.0558689	0.0637406
51265	3845	CDKL3	KRAS	0.0478725	0.112218
51265	3265	CDKL3	HRAS	-0.00809536	0.788364
51138	3845	COPS4	KRAS	0.0965486	0.00133231
51138	4893	COPS4	NRAS	-0.0469338	0.119441
51138	3265	COPS4	HRAS	-0.180179	1.70286e-09
51138	4609	COPS4	MYC	-0.0979365	0.00113282
55785	4609	FGD6	MYC	-0.122857	4.32742e-05
2166	4609	FAAH	MYC	-0.204071	7.98489e-12
6144	6582	RPL21	SLC22A2	0.0400868	0.183597
6144	6580	RPL21	SLC22A1	0.109433	0.000273054
1478	4609	CSTF2	MYC	-0.0183965	0.541824
56955	4609	MEPE	MYC	-0.00812757	0.787542
9817	7296	KEAP1	TXNRD1	-0.252523	1.71463e-17
9817	4609	KEAP1	MYC	0.1325	1.01954e-05
64841	4609	GNPNAT1	MYC	-0.034383	0.254106
9718	4609	ECE2	MYC	0.390438	1.90861e-41
816	6582	CAMK2B	SLC22A2	-0.0162563	0.589836
816	6580	CAMK2B	SLC22A1	-0.00365663	0.903493
816	5159	CAMK2B	PDGFRB	-0.105532	0.000449593
816	780	CAMK2B	DDR1	0.101996	0.000696601
816	5156	CAMK2B	PDGFRA	-0.0961395	0.00139702
816	1436	CAMK2B	CSF1R	-0.0867214	0.00396418
816	4914	CAMK2B	NTRK1	0.163464	4.84281e-08
816	5979	CAMK2B	RET	0.179543	1.94616e-09
816	3815	CAMK2B	KIT	-0.0473328	0.116328
816	5742	CAMK2B	PTGS1	-0.036569	0.225135
816	1557	CAMK2B	CYP2C19	0.0126621	0.674577
816	1565	CAMK2B	CYP2D6	0.0200742	0.505601
816	1559	CAMK2B	CYP2C9	-0.00298478	0.921161
816	1544	CAMK2B	CYP1A2	-0.0384394	0.202283
816	1551	CAMK2B	CYP3A7	-0.0110164	0.714888
816	1577	CAMK2B	CYP3A5	0.0743494	0.0135587
816	1576	CAMK2B	CYP3A4	-0.00374999	0.901042
816	5004	CAMK2B	ORM1	-0.0114858	0.703303
55974	6582	SLC50A1	SLC22A2	-0.0275332	0.36117
55974	6580	SLC50A1	SLC22A1	-0.021016	0.485841
55974	5979	SLC50A1	RET	0.063565	0.0348697
8547	6582	FCN3	SLC22A2	-5.03281e-05	0.998668
8547	6580	FCN3	SLC22A1	0.51027	4.25023e-74
8547	5159	FCN3	PDGFRB	0.000376899	0.990029
8547	5156	FCN3	PDGFRA	0.0008044	0.978721
8547	4914	FCN3	NTRK1	-0.0091053	0.762708
8547	5979	FCN3	RET	-0.0568333	0.0592891
8547	3815	FCN3	KIT	-0.00907858	0.763384
8547	5742	FCN3	PTGS1	-0.0389825	0.195976
8547	5004	FCN3	ORM1	0.791833	8.37142e-238
10865	4893	ARID5A	NRAS	-0.0498817	0.0979154
10865	3845	ARID5A	KRAS	-0.175938	4.10759e-09
10865	3265	ARID5A	HRAS	0.143221	1.80905e-06
84100	8883	ARL6	NAE1	0.0214977	0.475896
84100	4609	ARL6	MYC	0.0583449	0.0528321
160492	8883	IFLTD1	NAE1	0.0660894	0.0282472
160492	4609	IFLTD1	MYC	-0.0603862	0.045053
29945	3845	ANAPC4	KRAS	0.0324355	0.282016
29945	4893	ANAPC4	NRAS	-0.00960913	0.750004
29945	3265	ANAPC4	HRAS	-0.0214065	0.477769
10075	4893	HUWE1	NRAS	0.180297	1.66132e-09
10075	3845	HUWE1	KRAS	0.288082	1.67019e-22
2516	4893	NR5A1	NRAS	-0.0090738	0.763505
25802	4609	LMOD1	MYC	0.00807977	0.788762
2880	4609	GPX5	MYC	0.0136364	0.651134
763	6582	CA5A	SLC22A2	0.00218042	0.942363
763	6580	CA5A	SLC22A1	0.650743	1.04881e-133
763	5159	CA5A	PDGFRB	0.017943	0.551834
763	780	CA5A	DDR1	-0.0244589	0.417282
763	5156	CA5A	PDGFRA	-0.000347516	0.990806
763	1436	CA5A	CSF1R	0.0414002	0.169639
763	4914	CA5A	NTRK1	0.0161139	0.593098
763	5979	CA5A	RET	-0.0111066	0.712655
763	3815	CA5A	KIT	-0.0162871	0.589132
763	5742	CA5A	PTGS1	-0.0113587	0.706431
763	1557	CA5A	CYP2C19	-0.0115818	0.700941
763	1565	CA5A	CYP2D6	0.337446	9.40901e-31
763	1559	CA5A	CYP2C9	0.295086	1.40063e-23
763	1544	CA5A	CYP1A2	0.192189	1.25275e-10
763	1551	CA5A	CYP3A7	0.000226149	0.994017
763	1577	CA5A	CYP3A5	0.15656	1.75492e-07
763	1576	CA5A	CYP3A4	0.14809	7.90456e-07
763	5004	CA5A	ORM1	0.9468	0
22809	6582	ATF5	SLC22A2	0.016653	0.580792
22809	6580	ATF5	SLC22A1	0.108809	0.000296083
22809	5159	ATF5	PDGFRB	-0.126206	2.65009e-05
22809	780	ATF5	DDR1	-0.130807	1.32397e-05
22809	5156	ATF5	PDGFRA	-0.0716052	0.0174357
22809	1436	ATF5	CSF1R	0.0672057	0.0256827
22809	4914	ATF5	NTRK1	0.0331106	0.272114
22809	5979	ATF5	RET	-0.037702	0.211083
22809	3815	ATF5	KIT	-0.00447012	0.882166
22809	613	ATF5	BCR	0.0898764	0.0028244
22809	5742	ATF5	PTGS1	-0.0271313	0.368225
22809	1557	ATF5	CYP2C19	-0.00424406	0.888085
22809	1565	ATF5	CYP2D6	0.252221	1.87725e-17
22809	1559	ATF5	CYP2C9	0.101696	0.000722508
22809	1544	ATF5	CYP1A2	0.0286714	0.341655
22809	1551	ATF5	CYP3A7	0.00397317	0.895186
22809	1577	ATF5	CYP3A5	0.0267889	0.374301
22809	1576	ATF5	CYP3A4	0.0248953	0.409018
22809	5004	ATF5	ORM1	0.0921921	0.00218767
9466	6582	IL27RA	SLC22A2	0.0314083	0.297543
9466	6580	IL27RA	SLC22A1	0.0294935	0.327986
9466	5159	IL27RA	PDGFRB	-0.168421	1.85664e-08
9466	5156	IL27RA	PDGFRA	0.0129688	0.667162
9466	4914	IL27RA	NTRK1	-0.00276032	0.927072
9466	5979	IL27RA	RET	-0.154351	2.61912e-07
9466	3815	IL27RA	KIT	0.111822	0.000199578
9466	5742	IL27RA	PTGS1	0.0389177	0.196721
9466	5004	IL27RA	ORM1	0.0623002	0.0386586
3428	6582	IFI16	SLC22A2	0.054685	0.0695791
3428	6580	IFI16	SLC22A1	0.0712951	0.0179298
3428	5159	IFI16	PDGFRB	0.195617	5.76236e-11
3428	5156	IFI16	PDGFRA	0.251233	2.52396e-17
3428	4914	IFI16	NTRK1	0.00194124	0.948676
3428	5979	IFI16	RET	-0.213424	8.09615e-13
3428	3815	IFI16	KIT	0.122097	4.82825e-05
3428	5742	IFI16	PTGS1	0.0766412	0.0109256
3428	5004	IFI16	ORM1	0.000931786	0.975352
8661	4893	EIF3A	NRAS	0.136976	5.0311e-06
8661	3845	EIF3A	KRAS	0.183529	8.36834e-10
8661	3265	EIF3A	HRAS	-0.280846	2.01185e-21
23536	4609	ADAT1	MYC	-0.126879	2.39776e-05
6346	4609	CCL1	MYC	0.0198705	0.509931
3749	4609	KCNC4	MYC	0.131153	1.25541e-05
3182	4609	HNRNPAB	MYC	0.14405	1.57426e-06
51704	4609	GPRC5B	MYC	0.193941	8.4373e-11
1281	6582	COL3A1	SLC22A2	0.034051	0.258722
1281	6580	COL3A1	SLC22A1	0.0512741	0.0888863
1281	5159	COL3A1	PDGFRB	0.778807	4.8415e-225
1281	780	COL3A1	DDR1	-0.224221	5.03712e-14
1281	5156	COL3A1	PDGFRA	0.383843	5.28254e-40
1281	1436	COL3A1	CSF1R	0.288744	1.3254e-22
1281	4914	COL3A1	NTRK1	0.0636295	0.0346852
1281	5979	COL3A1	RET	-0.117548	9.17938e-05
1281	3815	COL3A1	KIT	-0.0434232	0.149715
1281	5742	COL3A1	PTGS1	0.0701397	0.0198797
1281	1557	COL3A1	CYP2C19	-0.0247678	0.411421
1281	1565	COL3A1	CYP2D6	-0.125149	3.09781e-05
1281	1559	COL3A1	CYP2C9	-0.0433311	0.150582
1281	1544	COL3A1	CYP1A2	0.0503503	0.0947986
1281	1551	COL3A1	CYP3A7	0.00909262	0.763029
1281	1577	COL3A1	CYP3A5	3.25084e-05	0.99914
1281	1576	COL3A1	CYP3A4	-0.0318198	0.291256
1281	5004	COL3A1	ORM1	-0.0380667	0.206697
5588	6582	PRKCQ	SLC22A2	0.0815974	0.00672455
5588	6580	PRKCQ	SLC22A1	-0.00538934	0.858169
5588	5979	PRKCQ	RET	-0.151702	4.20256e-07
5588	5742	PRKCQ	PTGS1	0.0177213	0.556759
3769	6582	KCNJ13	SLC22A2	-0.0027454	0.927465
3769	6580	KCNJ13	SLC22A1	-0.0217818	0.470083
3769	5159	KCNJ13	PDGFRB	-0.00939642	0.75536
3769	5156	KCNJ13	PDGFRA	0.147303	9.05176e-07
3769	4914	KCNJ13	NTRK1	-0.0164537	0.585327
3769	5979	KCNJ13	RET	0.00148804	0.960647
3769	3815	KCNJ13	KIT	0.0326754	0.27847
3769	5742	KCNJ13	PTGS1	-0.0263332	0.382485
3769	5004	KCNJ13	ORM1	-0.0224268	0.457036
64344	6582	HIF3A	SLC22A2	0.0123461	0.682248
64344	6580	HIF3A	SLC22A1	0.0276368	0.359365
64344	5159	HIF3A	PDGFRB	-0.0437069	0.14707
64344	5156	HIF3A	PDGFRA	0.191616	1.42451e-10
64344	4914	HIF3A	NTRK1	0.01577	0.601013
64344	5979	HIF3A	RET	-0.112446	0.000183706
64344	3815	HIF3A	KIT	0.28156	1.57867e-21
64344	5742	HIF3A	PTGS1	0.00985154	0.743916
64344	5004	HIF3A	ORM1	0.00647859	0.829905
2262	6582	GPC5	SLC22A2	0.00925446	0.75894
2262	6580	GPC5	SLC22A1	-0.00126346	0.966583
2262	5159	GPC5	PDGFRB	-0.0455782	0.130508
2262	5156	GPC5	PDGFRA	0.100778	0.000807565
2262	4914	GPC5	NTRK1	-0.0085658	0.776383
2262	5979	GPC5	RET	-0.039246	0.192968
2262	3815	GPC5	KIT	0.00612015	0.839183
2262	5742	GPC5	PTGS1	0.00661438	0.826395
2262	5004	GPC5	ORM1	0.00197352	0.947824
79954	4893	NOL10	NRAS	0.124576	3.36958e-05
6173	6582	RPL36A	SLC22A2	0.0538765	0.0738124
6173	6580	RPL36A	SLC22A1	0.106323	0.000406895
2323	6582	FLT3LG	SLC22A2	0.0338941	0.260925
2323	6580	FLT3LG	SLC22A1	0.05577	0.0642124
2323	5159	FLT3LG	PDGFRB	0.116176	0.000110937
2323	5156	FLT3LG	PDGFRA	0.0313947	0.297753
2323	4914	FLT3LG	NTRK1	0.0495444	0.10021
2323	5979	FLT3LG	RET	-0.143909	1.61212e-06
2323	3815	FLT3LG	KIT	-0.0103611	0.73117
2323	5742	FLT3LG	PTGS1	0.0164193	0.586112
2323	5004	FLT3LG	ORM1	-0.0144562	0.631673
1960	6582	EGR3	SLC22A2	-0.0181212	0.547891
1960	6580	EGR3	SLC22A1	-0.0336131	0.264901
1960	5159	EGR3	PDGFRB	0.16004	9.23494e-08
1960	5156	EGR3	PDGFRA	0.157319	1.52746e-07
1960	4914	EGR3	NTRK1	0.0399455	0.185148
1960	5979	EGR3	RET	-0.0370022	0.219686
1960	3815	EGR3	KIT	0.149669	6.00786e-07
1960	5742	EGR3	PTGS1	0.00857588	0.776126
1960	5004	EGR3	ORM1	-0.0239448	0.427141
8533	3845	COPS3	KRAS	0.104245	0.000528112
8533	4893	COPS3	NRAS	0.0861125	0.00422712
8533	3265	COPS3	HRAS	0.0242326	0.421606
8925	4609	HERC1	MYC	-0.0780484	0.00954367
10659	6582	CELF2	SLC22A2	0.0250305	0.406476
10659	6580	CELF2	SLC22A1	-0.0328727	0.275576
10659	5159	CELF2	PDGFRB	0.190613	1.78164e-10
10659	780	CELF2	DDR1	-0.276003	1.02162e-20
10659	5156	CELF2	PDGFRA	0.29895	3.46301e-24
10659	4914	CELF2	NTRK1	-0.00753468	0.802708
10659	5979	CELF2	RET	-0.173558	6.66997e-09
10659	3815	CELF2	KIT	0.175544	4.45272e-09
10659	5742	CELF2	PTGS1	0.0851331	0.00468338
10659	1557	CELF2	CYP2C19	-0.0261835	0.385198
10659	1565	CELF2	CYP2D6	0.0250557	0.406005
10659	1559	CELF2	CYP2C9	-0.0262192	0.384549
10659	1544	CELF2	CYP1A2	0.105252	0.000465718
10659	1551	CELF2	CYP3A7	0.0600236	0.04636
10659	1577	CELF2	CYP3A5	-0.0417998	0.165554
10659	1576	CELF2	CYP3A4	0.00557031	0.85346
10659	5004	CELF2	ORM1	-0.0364663	0.226441
91404	6582	SESTD1	SLC22A2	-0.0268079	0.373963
91404	6580	SESTD1	SLC22A1	-0.0755458	0.0121216
23576	6582	DDAH1	SLC22A2	-0.0165775	0.582508
23576	6580	DDAH1	SLC22A1	-0.088258	0.00336522
23576	5159	DDAH1	PDGFRB	-0.0531374	0.0778647
23576	780	DDAH1	DDR1	-0.0460294	0.12674
23576	5156	DDAH1	PDGFRA	-0.058222	0.053334
23576	4914	DDAH1	NTRK1	0.0233423	0.438868
23576	5979	DDAH1	RET	0.0883833	0.00332021
23576	3815	DDAH1	KIT	-0.00933443	0.756923
23576	5742	DDAH1	PTGS1	-0.0169219	0.574695
23576	5004	DDAH1	ORM1	-0.0577787	0.0551784
657	4893	BMPR1A	NRAS	0.113749	0.000154287
657	3845	BMPR1A	KRAS	0.300874	1.71305e-24
657	3265	BMPR1A	HRAS	-0.306556	2.07811e-25
81887	4893	LAS1L	NRAS	0.0138335	0.646433
779	4609	CACNA1S	MYC	-0.000181844	0.995189
3458	4609	IFNG	MYC	0.0734328	0.0147594
8369	4609	HIST1H4G	MYC	-0.03844	0.202277
10217	6582	CTDSPL	SLC22A2	-0.0188346	0.532242
10217	6580	CTDSPL	SLC22A1	-0.100713	0.000813883
10217	5159	CTDSPL	PDGFRB	0.0531494	0.0777971
10217	780	CTDSPL	DDR1	-0.0408459	0.17543
10217	5156	CTDSPL	PDGFRA	0.0416233	0.167349
10217	4914	CTDSPL	NTRK1	0.0134942	0.654536
10217	5979	CTDSPL	RET	0.0845999	0.00495011
10217	3815	CTDSPL	KIT	0.104769	0.000494707
10217	5742	CTDSPL	PTGS1	0.0945792	0.00167128
10217	1557	CTDSPL	CYP2C19	-0.0542878	0.0716332
10217	1565	CTDSPL	CYP2D6	-0.206405	4.55636e-12
10217	1559	CTDSPL	CYP2C9	-0.0722143	0.0165
10217	1544	CTDSPL	CYP1A2	0.0353616	0.240831
10217	1551	CTDSPL	CYP3A7	-0.0212703	0.480576
10217	1577	CTDSPL	CYP3A5	-0.0246408	0.413826
10217	1576	CTDSPL	CYP3A4	-0.0243347	0.419652
10217	5004	CTDSPL	ORM1	-0.054382	0.0711418
27297	6582	CRCP	SLC22A2	-0.0275443	0.360977
27297	6580	CRCP	SLC22A1	-0.0329206	0.274877
27297	5159	CRCP	PDGFRB	-0.23867	9.72158e-16
27297	780	CRCP	DDR1	0.132186	1.07031e-05
27297	5156	CRCP	PDGFRA	-0.148192	7.76553e-07
27297	1436	CRCP	CSF1R	-0.239629	7.41064e-16
27297	4914	CRCP	NTRK1	-0.0113338	0.707046
27297	5979	CRCP	RET	0.0118409	0.694583
27297	3815	CRCP	KIT	-0.0863676	0.00411509
27297	5742	CRCP	PTGS1	-0.100293	0.00085611
27297	1557	CRCP	CYP2C19	0.000675764	0.982123
27297	1565	CRCP	CYP2D6	0.0573924	0.0568283
27297	1559	CRCP	CYP2C9	-0.01157	0.701232
27297	1544	CRCP	CYP1A2	-0.0721479	0.0165997
27297	1551	CRCP	CYP3A7	0.0290365	0.335539
27297	1577	CRCP	CYP3A5	0.0354309	0.23991
27297	1576	CRCP	CYP3A4	0.0175511	0.560555
27297	5004	CRCP	ORM1	0.0323976	0.282578
6303	6582	SAT1	SLC22A2	0.00438968	0.884271
6303	6580	SAT1	SLC22A1	0.0690108	0.0219611
7994	6582	KAT6A	SLC22A2	-0.0341229	0.257718
7994	6580	KAT6A	SLC22A1	-0.0622172	0.0389189
7994	5159	KAT6A	PDGFRB	-0.0332538	0.270045
7994	5156	KAT6A	PDGFRA	-0.018531	0.538873
7994	4914	KAT6A	NTRK1	-0.0118702	0.693867
7994	5979	KAT6A	RET	0.0466767	0.121482
7994	5742	KAT6A	PTGS1	0.0273131	0.365023
7994	5004	KAT6A	ORM1	-0.0158832	0.598403
80852	4893	GRIP2	NRAS	-0.00588738	0.845221
80852	3845	GRIP2	KRAS	-0.0523746	0.082234
80852	3265	GRIP2	HRAS	-0.0565322	0.0606504
55821	4893	ALLC	NRAS	-0.0141182	0.639668
55821	3845	ALLC	KRAS	0.0242253	0.421744
55821	3265	ALLC	HRAS	0.25147	2.35146e-17
1180	4893	CLCN1	NRAS	-0.039645	0.188478
1180	3845	CLCN1	KRAS	-0.0389171	0.196728
1180	3265	CLCN1	HRAS	0.0307156	0.308332
3508	27033	IGHMBP2	ZBTB32	0.0280313	0.352544
3508	55135	IGHMBP2	WRAP53	0.163975	4.39276e-08
3508	9978	IGHMBP2	RBX1	-0.00376263	0.90071
3508	5887	IGHMBP2	RAD23B	-0.151452	4.39226e-07
3508	5424	IGHMBP2	POLD1	0.167671	2.15036e-08
3508	142	IGHMBP2	PARP1	-0.0611923	0.0422588
3508	55651	IGHMBP2	NHP2	0.177329	3.08429e-09
3508	7374	IGHMBP2	UNG	0.0342563	0.255861
3508	8795	IGHMBP2	TNFRSF10B	-0.0723171	0.0163466
3508	5970	IGHMBP2	RELA	0.0288227	0.339112
3508	83667	IGHMBP2	SESN2	0.0485154	0.107473
3508	5395	IGHMBP2	PMS2	0.0880437	0.00344348
3508	6300	IGHMBP2	MAPK12	0.0694361	0.0211556
3508	3791	IGHMBP2	KDR	-0.0980475	0.00111812
3508	8493	IGHMBP2	PPM1D	-0.0277197	0.357925
3508	5426	IGHMBP2	POLE	0.21576	4.49509e-13
3508	4193	IGHMBP2	MDM2	-0.000645871	0.982914
3508	27434	IGHMBP2	POLM	0.208093	3.02379e-12
3508	5430	IGHMBP2	POLR2A	-0.0428668	0.155008
3508	4501	IGHMBP2	MT1X	0.0126983	0.6737
3508	6742	IGHMBP2	SSBP1	-0.0548047	0.0689692
3508	5888	IGHMBP2	RAD51	0.0726115	0.0159138
3508	57804	IGHMBP2	POLD4	0.324534	1.91986e-28
3508	6240	IGHMBP2	RRM1	0.0277861	0.356774
3508	5883	IGHMBP2	RAD9A	0.496321	1.35674e-69
3508	2475	IGHMBP2	MTOR	-0.055576	0.0651461
3508	7398	IGHMBP2	USP1	-0.0992707	0.000967394
3508	23521	IGHMBP2	RPL13A	0.0127306	0.672918
23195	4609	MDN1	MYC	0.141541	2.3923e-06
2961	4609	GTF2E2	MYC	0.0765686	0.0110015
2833	6582	CXCR3	SLC22A2	0.0273694	0.364035
2833	6580	CXCR3	SLC22A1	-0.00671303	0.823849
2833	5159	CXCR3	PDGFRB	-0.0215132	0.475578
2833	780	CXCR3	DDR1	-0.158909	1.13942e-07
2833	5156	CXCR3	PDGFRA	0.0546811	0.0695991
2833	4914	CXCR3	NTRK1	0.00905846	0.763893
2833	5979	CXCR3	RET	-0.123252	4.08646e-05
2833	3815	CXCR3	KIT	-0.00683128	0.820798
2833	5742	CXCR3	PTGS1	0.0268533	0.373153
2833	1557	CXCR3	CYP2C19	-0.00793287	0.792514
2833	1565	CXCR3	CYP2D6	0.126158	2.66901e-05
2833	1559	CXCR3	CYP2C9	0.00252409	0.933298
2833	1544	CXCR3	CYP1A2	0.0203461	0.499854
2833	1551	CXCR3	CYP3A7	-0.0101311	0.736914
2833	1577	CXCR3	CYP3A5	0.00614244	0.838606
2833	1576	CXCR3	CYP3A4	-0.00696	0.81748
2833	5004	CXCR3	ORM1	-0.00866607	0.773836
634	6582	CEACAM1	SLC22A2	-0.0150979	0.616613
634	6580	CEACAM1	SLC22A1	-0.00734989	0.807451
634	5159	CEACAM1	PDGFRB	-0.0881362	0.00340949
634	780	CEACAM1	DDR1	0.0270204	0.370187
634	5156	CEACAM1	PDGFRA	0.0476994	0.113523
634	1436	CEACAM1	CSF1R	0.0664291	0.0274443
634	4914	CEACAM1	NTRK1	-0.0404624	0.179521
634	5979	CEACAM1	RET	-0.0645673	0.0320967
634	3815	CEACAM1	KIT	0.104464	0.000513911
634	5742	CEACAM1	PTGS1	0.000279891	0.992595
634	1557	CEACAM1	CYP2C19	0.00397242	0.895205
634	1565	CEACAM1	CYP2D6	0.019463	0.51865
634	1559	CEACAM1	CYP2C9	-0.0143876	0.633292
634	1544	CEACAM1	CYP1A2	0.0393228	0.192098
634	1551	CEACAM1	CYP3A7	0.000988375	0.973855
634	1577	CEACAM1	CYP3A5	-0.00737586	0.806784
634	1576	CEACAM1	CYP3A4	-0.00891197	0.7676
634	5004	CEACAM1	ORM1	0.0267753	0.374544
760	6582	CA2	SLC22A2	-0.0112303	0.709599
760	6580	CA2	SLC22A1	0.0584628	0.052354
760	5159	CA2	PDGFRB	-0.0418433	0.165113
760	780	CA2	DDR1	-0.00920518	0.760185
760	5156	CA2	PDGFRA	-0.0309493	0.304664
760	1436	CA2	CSF1R	-0.00198616	0.94749
760	4914	CA2	NTRK1	-0.00439776	0.88406
760	5979	CA2	RET	-0.00148808	0.960646
760	3815	CA2	KIT	-0.0252159	0.403009
760	5742	CA2	PTGS1	-0.010912	0.717472
760	1557	CA2	CYP2C19	-0.0109289	0.717053
760	1565	CA2	CYP2D6	-0.0105452	0.726582
760	1559	CA2	CYP2C9	0.00667691	0.824781
760	1544	CA2	CYP1A2	-0.00241197	0.936255
760	1551	CA2	CYP3A7	-0.00979044	0.745449
760	1577	CA2	CYP3A5	0.0221716	0.462173
760	1576	CA2	CYP3A4	0.000825623	0.978159
760	5004	CA2	ORM1	0.0376667	0.211511
10058	9429	ABCB6	ABCG2	-0.076278	0.0113101
10058	6582	ABCB6	SLC22A2	-0.0378124	0.209748
10058	6580	ABCB6	SLC22A1	0.025391	0.399749
10058	5159	ABCB6	PDGFRB	-0.169755	1.42755e-08
10058	25	ABCB6	ABL1	-0.0985413	0.00105484
10058	780	ABCB6	DDR1	0.0851107	0.00469433
10058	5156	ABCB6	PDGFRA	-0.141036	2.60073e-06
10058	1436	ABCB6	CSF1R	-0.102539	0.00065192
10058	4914	ABCB6	NTRK1	-0.0036738	0.903042
10058	5979	ABCB6	RET	0.0798582	0.00799615
10058	3815	ABCB6	KIT	-0.109083	0.000285754
10058	613	ABCB6	BCR	0.196086	5.17554e-11
10058	5742	ABCB6	PTGS1	-0.0667722	0.0266535
10058	1557	ABCB6	CYP2C19	0.0175898	0.559691
10058	1565	ABCB6	CYP2D6	0.0551464	0.0672536
10058	1559	ABCB6	CYP2C9	0.00932353	0.757198
10058	1544	ABCB6	CYP1A2	0.0165429	0.583294
10058	1551	ABCB6	CYP3A7	-0.0105977	0.725276
10058	1577	ABCB6	CYP3A5	0.0693295	0.0213551
10058	1576	ABCB6	CYP3A4	0.026489	0.379674
10058	5004	ABCB6	ORM1	0.0167605	0.578351
10058	213	ABCB6	ALB	-0.0162952	0.588946
9794	6582	MAML1	SLC22A2	-0.0656042	0.0294286
9794	6580	MAML1	SLC22A1	-0.0828097	0.00594881
9794	5159	MAML1	PDGFRB	0.175086	4.88986e-09
9794	5156	MAML1	PDGFRA	0.119997	6.51327e-05
9794	4914	MAML1	NTRK1	0.042751	0.156128
9794	5979	MAML1	RET	0.0512406	0.0890956
9794	5742	MAML1	PTGS1	0.0513156	0.0886275
9794	5004	MAML1	ORM1	-0.0264722	0.379977
2597	6582	GAPDH	SLC22A2	0.138888	3.69571e-06
2597	6580	GAPDH	SLC22A1	0.118501	8.03888e-05
2597	5159	GAPDH	PDGFRB	-0.184908	6.22117e-10
2597	5156	GAPDH	PDGFRA	-0.0669122	0.0263366
2597	4914	GAPDH	NTRK1	-0.0190007	0.528633
2597	5979	GAPDH	RET	-0.137877	4.35292e-06
2597	3815	GAPDH	KIT	0.082518	0.00612773
2597	5742	GAPDH	PTGS1	0.0484421	0.108006
2597	5004	GAPDH	ORM1	0.0434501	0.149464
27315	6582	PGAP2	SLC22A2	-0.0506279	0.0929899
27315	6580	PGAP2	SLC22A1	-0.0370058	0.21964
27315	5159	PGAP2	PDGFRB	-0.269504	8.59502e-20
27315	5156	PGAP2	PDGFRA	-0.184001	7.56158e-10
27315	4914	PGAP2	NTRK1	-0.017387	0.564227
27315	5979	PGAP2	RET	0.00744471	0.805016
27315	3815	PGAP2	KIT	-0.034174	0.257005
27315	5742	PGAP2	PTGS1	-0.0525067	0.0814636
27315	5004	PGAP2	ORM1	0.00912956	0.762095
230	6582	ALDOC	SLC22A2	0.0294407	0.328853
230	6580	ALDOC	SLC22A1	0.0503273	0.0949499
230	5159	ALDOC	PDGFRB	-0.087791	0.0035379
230	780	ALDOC	DDR1	0.00454611	0.880178
230	5156	ALDOC	PDGFRA	-0.0584925	0.0522343
230	1436	ALDOC	CSF1R	-0.0838146	0.00536793
230	4914	ALDOC	NTRK1	0.0331664	0.271307
230	5979	ALDOC	RET	0.0445102	0.139774
230	3815	ALDOC	KIT	0.0113336	0.70705
230	613	ALDOC	BCR	0.149719	5.95555e-07
230	5742	ALDOC	PTGS1	-0.055734	0.0643848
230	1557	ALDOC	CYP2C19	0.0745022	0.0133671
230	1565	ALDOC	CYP2D6	0.148444	7.43457e-07
230	1559	ALDOC	CYP2C9	0.0295039	0.327815
230	1544	ALDOC	CYP1A2	0.0325387	0.280487
230	1551	ALDOC	CYP3A7	-0.0228488	0.448608
230	1577	ALDOC	CYP3A5	0.0208507	0.489278
230	1576	ALDOC	CYP3A4	0.0102362	0.734287
230	5004	ALDOC	ORM1	0.0649452	0.0311013
29116	4893	MYLIP	NRAS	-0.0198775	0.509781
79183	4893	TTPAL	NRAS	0.0389826	0.195975
79183	3845	TTPAL	KRAS	0.197262	3.94971e-11
79183	3265	TTPAL	HRAS	-0.201145	1.5983e-11
130888	4893	FBXO36	NRAS	-0.0550475	0.0677463
130888	3845	FBXO36	KRAS	0.0320101	0.288378
130888	3265	FBXO36	HRAS	-0.16018	8.99542e-08
81608	4893	FIP1L1	NRAS	0.0655893	0.0294655
81608	3845	FIP1L1	KRAS	0.121191	5.49746e-05
81608	3265	FIP1L1	HRAS	-0.10815	0.000322307
29094	4893	LGALSL	NRAS	0.0866105	0.00401095
29094	3845	LGALSL	KRAS	0.0539849	0.0732328
1593	4893	CYP27A1	NRAS	-0.00816985	0.786463
1593	3845	CYP27A1	KRAS	-0.077507	0.0100558
1593	3265	CYP27A1	HRAS	0.0747364	0.0130781
7852	8883	CXCR4	NAE1	0.105703	0.000440027
7852	6582	CXCR4	SLC22A2	0.0538406	0.0740055
7852	6580	CXCR4	SLC22A1	0.0165336	0.583507
7852	5159	CXCR4	PDGFRB	0.00382755	0.899006
7852	780	CXCR4	DDR1	-0.203091	1.00855e-11
7852	5156	CXCR4	PDGFRA	0.0597207	0.047476
7852	4914	CXCR4	NTRK1	0.00307308	0.918836
7852	5979	CXCR4	RET	-0.133157	9.20363e-06
7852	3815	CXCR4	KIT	0.0981712	0.00110194
7852	5742	CXCR4	PTGS1	0.0604491	0.0448297
7852	1557	CXCR4	CYP2C19	-0.0138361	0.646371
7852	1565	CXCR4	CYP2D6	0.110368	0.000241725
7852	1559	CXCR4	CYP2C9	-0.0117757	0.69618
7852	1544	CXCR4	CYP1A2	-0.00849031	0.778302
7852	1551	CXCR4	CYP3A7	0.291595	4.85922e-23
7852	1577	CXCR4	CYP3A5	-0.00701793	0.815988
7852	1576	CXCR4	CYP3A4	-0.00990664	0.742534
7852	5004	CXCR4	ORM1	-0.0289	0.337817
1472	6582	CST4	SLC22A2	-0.00278608	0.926394
1472	6580	CST4	SLC22A1	-0.0172545	0.5672
1472	5159	CST4	PDGFRB	0.0283735	0.346695
1472	780	CST4	DDR1	-0.0111197	0.712331
1472	5156	CST4	PDGFRA	-0.0147894	0.623835
1472	4914	CST4	NTRK1	0.00132422	0.964977
1472	5979	CST4	RET	0.166598	2.65016e-08
1472	3815	CST4	KIT	-0.0157914	0.600518
1472	5742	CST4	PTGS1	-0.00238817	0.936883
1472	1557	CST4	CYP2C19	-0.0158854	0.598352
1472	1565	CST4	CYP2D6	0.0313153	0.298977
1472	1559	CST4	CYP2C9	-0.00778117	0.796394
1472	1544	CST4	CYP1A2	-0.0123128	0.683058
1472	1551	CST4	CYP3A7	-0.00834633	0.781966
1472	1577	CST4	CYP3A5	0.0108306	0.719491
1472	1576	CST4	CYP3A4	-0.017086	0.570993
1472	5004	CST4	ORM1	-0.014299	0.635385
1268	6582	CNR1	SLC22A2	0.0345458	0.251863
1268	6580	CNR1	SLC22A1	-0.0208966	0.488323
1268	5159	CNR1	PDGFRB	-0.0595988	0.0479314
1268	780	CNR1	DDR1	0.0376005	0.212315
1268	5156	CNR1	PDGFRA	-0.0338293	0.261838
1268	1436	CNR1	CSF1R	0.00654432	0.828206
1268	4914	CNR1	NTRK1	-0.00749556	0.803711
1268	5979	CNR1	RET	0.16152	6.99739e-08
1268	3815	CNR1	KIT	-0.0130998	0.664005
1268	5742	CNR1	PTGS1	-0.00568098	0.850582
1268	1557	CNR1	CYP2C19	0.00119215	0.968468
1268	1565	CNR1	CYP2D6	-0.0240906	0.424332
1268	1559	CNR1	CYP2C9	0.0140978	0.640151
1268	1544	CNR1	CYP1A2	0.0592439	0.0492778
1268	1551	CNR1	CYP3A7	0.0230854	0.443923
1268	1577	CNR1	CYP3A5	-0.00268845	0.928966
1268	1576	CNR1	CYP3A4	-0.00689899	0.819052
1268	5004	CNR1	ORM1	-0.010758	0.721293
6368	6582	CCL23	SLC22A2	0.023716	0.431574
6368	6580	CCL23	SLC22A1	0.0241081	0.423996
6368	5159	CCL23	PDGFRB	0.131666	1.16001e-05
6368	780	CCL23	DDR1	-0.187151	3.82287e-10
6368	5156	CCL23	PDGFRA	0.170469	1.23912e-08
6368	1436	CCL23	CSF1R	0.305483	3.10598e-25
6368	4914	CCL23	NTRK1	0.0192397	0.52346
6368	5979	CCL23	RET	-0.136626	5.3213e-06
6368	3815	CCL23	KIT	0.100763	0.000808959
6368	5742	CCL23	PTGS1	0.0628376	0.0370079
6368	1557	CCL23	CYP2C19	-0.032056	0.287687
6368	1565	CCL23	CYP2D6	0.0169213	0.57471
6368	1559	CCL23	CYP2C9	0.0049832	0.868757
6368	1544	CCL23	CYP1A2	0.136184	5.70996e-06
6368	1551	CCL23	CYP3A7	0.0944911	0.00168815
6368	1577	CCL23	CYP3A5	0.0824967	0.00614103
6368	1576	CCL23	CYP3A4	0.020562	0.495314
6368	5004	CCL23	ORM1	0.028822	0.339124
827	6582	CAPN6	SLC22A2	0.010617	0.724796
827	6580	CAPN6	SLC22A1	0.00441329	0.883653
827	5159	CAPN6	PDGFRB	-0.08413	0.00519644
827	780	CAPN6	DDR1	-0.105809	0.000434224
827	5156	CAPN6	PDGFRA	0.0494485	0.10087
827	1436	CAPN6	CSF1R	0.0907446	0.00256814
827	4914	CAPN6	NTRK1	-0.0116714	0.69874
827	5979	CAPN6	RET	-0.0976538	0.00117107
827	3815	CAPN6	KIT	0.127625	2.1447e-05
827	5742	CAPN6	PTGS1	-0.0033013	0.912832
827	1557	CAPN6	CYP2C19	-0.0122804	0.683849
827	1565	CAPN6	CYP2D6	0.0100155	0.739806
827	1559	CAPN6	CYP2C9	-0.0218309	0.469083
827	1544	CAPN6	CYP1A2	0.0264925	0.379613
827	1551	CAPN6	CYP3A7	-0.0107455	0.721602
827	1577	CAPN6	CYP3A5	-0.0414027	0.169612
827	1576	CAPN6	CYP3A4	-0.00580249	0.847425
827	5004	CAPN6	ORM1	0.000947845	0.974927
753	6582	LDLRAD4	SLC22A2	-0.0607038	0.0439342
753	6580	LDLRAD4	SLC22A1	-0.108452	0.000310013
753	5159	LDLRAD4	PDGFRB	0.167199	2.35775e-08
753	780	LDLRAD4	DDR1	0.0179837	0.550932
753	5156	LDLRAD4	PDGFRA	0.00754029	0.802564
753	1436	LDLRAD4	CSF1R	-0.121281	5.42694e-05
753	4914	LDLRAD4	NTRK1	0.00325797	0.913972
753	5979	LDLRAD4	RET	0.0153479	0.610789
753	3815	LDLRAD4	KIT	-0.0522039	0.0832391
753	5742	LDLRAD4	PTGS1	-0.0572441	0.0574725
753	1557	LDLRAD4	CYP2C19	-0.00786338	0.79429
753	1565	LDLRAD4	CYP2D6	-0.136434	5.48752e-06
753	1559	LDLRAD4	CYP2C9	-0.0236261	0.433321
753	1544	LDLRAD4	CYP1A2	-0.0171467	0.569625
753	1551	LDLRAD4	CYP3A7	-0.0385213	0.201323
753	1577	LDLRAD4	CYP3A5	-0.0309334	0.304912
753	1576	LDLRAD4	CYP3A4	-0.0146085	0.628085
753	5004	LDLRAD4	ORM1	-0.0624082	0.038322
563	6582	AZGP1	SLC22A2	-0.00501153	0.868018
563	6580	AZGP1	SLC22A1	0.0101686	0.735975
563	5159	AZGP1	PDGFRB	-0.120759	5.84623e-05
563	780	AZGP1	DDR1	0.0355341	0.238543
563	5156	AZGP1	PDGFRA	-0.142448	2.05815e-06
563	1436	AZGP1	CSF1R	-0.0951083	0.00157317
563	4914	AZGP1	NTRK1	-0.0318846	0.290273
563	5979	AZGP1	RET	0.0645958	0.0320207
563	3815	AZGP1	KIT	-0.0577512	0.0552945
563	613	AZGP1	BCR	-0.00384601	0.898522
563	5742	AZGP1	PTGS1	-0.0730801	0.0152458
563	1557	AZGP1	CYP2C19	-0.0627589	0.037246
563	1565	AZGP1	CYP2D6	-0.0164741	0.584862
563	1559	AZGP1	CYP2C9	-0.0322531	0.284733
563	1544	AZGP1	CYP1A2	-0.0707349	0.0188532
563	1551	AZGP1	CYP3A7	0.0103689	0.730976
563	1577	AZGP1	CYP3A5	0.0108908	0.717999
563	1576	AZGP1	CYP3A4	-0.00250342	0.933843
563	5004	AZGP1	ORM1	-0.00658521	0.827149
9169	6582	SCAF11	SLC22A2	-0.0418185	0.165364
9169	6580	SCAF11	SLC22A1	-0.118959	7.53948e-05
6419	6582	SETMAR	SLC22A2	-0.050324	0.0949714
6419	6580	SETMAR	SLC22A1	-0.0244509	0.417434
9842	6582	PLEKHM1	SLC22A2	-0.0126944	0.673793
9842	6580	PLEKHM1	SLC22A1	0.0548418	0.0687815
9842	5979	PLEKHM1	RET	-0.0487121	0.106054
9842	5742	PLEKHM1	PTGS1	0.0639344	0.0338248
11165	6582	NUDT3	SLC22A2	-0.0160685	0.594141
11165	6580	NUDT3	SLC22A1	0.0150327	0.618138
11165	5159	NUDT3	PDGFRB	-0.177965	2.7038e-09
11165	5156	NUDT3	PDGFRA	-0.0363604	0.227794
11165	5979	NUDT3	RET	-0.130823	1.32065e-05
11165	5742	NUDT3	PTGS1	-0.0914841	0.0023668
11165	5004	NUDT3	ORM1	0.0033353	0.911938
23515	6582	MORC3	SLC22A2	-0.067633	0.0247556
23515	6580	MORC3	SLC22A1	-0.0590675	0.0499591
23515	5159	MORC3	PDGFRB	0.12312	4.16566e-05
23515	5156	MORC3	PDGFRA	0.168106	1.97515e-08
23515	4914	MORC3	NTRK1	-0.00319224	0.915701
23515	5979	MORC3	RET	-0.0186719	0.535792
23515	5742	MORC3	PTGS1	0.0453283	0.132633
23515	5004	MORC3	ORM1	-0.0339323	0.260387
55353	6582	LAPTM4B	SLC22A2	-0.0108293	0.719522
55353	6580	LAPTM4B	SLC22A1	0.0098861	0.743049
55353	5159	LAPTM4B	PDGFRB	-0.130714	1.34295e-05
55353	5156	LAPTM4B	PDGFRA	-0.0592209	0.0493665
55353	4914	LAPTM4B	NTRK1	-0.02796	0.353771
55353	5979	LAPTM4B	RET	-0.0157567	0.601318
55353	5742	LAPTM4B	PTGS1	-0.0626081	0.0377054
55353	5004	LAPTM4B	ORM1	0.00834688	0.781952
288	6582	ANK3	SLC22A2	-0.0271846	0.367283
288	6580	ANK3	SLC22A1	-0.0345701	0.251529
288	5159	ANK3	PDGFRB	-0.00485869	0.872008
288	780	ANK3	DDR1	-0.0321398	0.286428
288	5156	ANK3	PDGFRA	0.0246995	0.412714
288	1436	ANK3	CSF1R	-0.0719835	0.0168493
288	4914	ANK3	NTRK1	-0.0247384	0.411977
288	5979	ANK3	RET	-0.0710487	0.018331
288	3815	ANK3	KIT	0.0921786	0.00219095
288	613	ANK3	BCR	-0.0212104	0.481814
288	5742	ANK3	PTGS1	0.0125951	0.6762
288	1557	ANK3	CYP2C19	0.031786	0.291768
288	1565	ANK3	CYP2D6	-0.0496053	0.0997921
288	1559	ANK3	CYP2C9	0.00364065	0.903913
288	1544	ANK3	CYP1A2	-0.0160705	0.594094
288	1551	ANK3	CYP3A7	0.0193203	0.521721
288	1577	ANK3	CYP3A5	-0.00442682	0.883299
288	1576	ANK3	CYP3A4	-0.00101968	0.973028
288	5004	ANK3	ORM1	-0.0025406	0.932863
115361	6582	GBP4	SLC22A2	0.0501945	0.0958262
115361	6580	GBP4	SLC22A1	-0.0256974	0.394085
115361	5159	GBP4	PDGFRB	-0.100164	0.000869393
115361	5156	GBP4	PDGFRA	0.00635259	0.833164
115361	4914	GBP4	NTRK1	-0.00430993	0.886359
115361	5979	GBP4	RET	-0.0814035	0.00685671
115361	3815	GBP4	KIT	0.00493771	0.869944
115361	5742	GBP4	PTGS1	0.0417504	0.166055
115361	5004	GBP4	ORM1	0.0129546	0.667505
51303	6582	FKBP11	SLC22A2	0.0118578	0.694169
51303	6580	FKBP11	SLC22A1	0.123291	4.06367e-05
51303	5159	FKBP11	PDGFRB	-0.0483616	0.108593
51303	5156	FKBP11	PDGFRA	0.0503129	0.0950443
51303	4914	FKBP11	NTRK1	-0.0132686	0.659945
51303	5979	FKBP11	RET	-0.0662155	0.0279467
51303	3815	FKBP11	KIT	-0.0247128	0.412461
51303	5742	FKBP11	PTGS1	-0.0365592	0.22526
51303	5004	FKBP11	ORM1	0.028553	0.343652
79956	6582	ERMP1	SLC22A2	-0.0105106	0.727443
79956	6580	ERMP1	SLC22A1	-0.091201	0.0024421
79956	5159	ERMP1	PDGFRB	-0.018545	0.538567
79956	5156	ERMP1	PDGFRA	0.0121526	0.686962
79956	4914	ERMP1	NTRK1	-0.0561345	0.0624883
79956	5979	ERMP1	RET	0.0620129	0.0395663
79956	3815	ERMP1	KIT	-0.0206428	0.49362
79956	5742	ERMP1	PTGS1	0.0174582	0.562634
79956	5004	ERMP1	ORM1	-0.0391323	0.194262
2038	8883	EPB42	NAE1	-0.052155	0.0835285
2038	6582	EPB42	SLC22A2	-0.00307055	0.918903
2038	6580	EPB42	SLC22A1	-0.00489344	0.8711
2038	5159	EPB42	PDGFRB	0.0338271	0.261869
2038	5156	EPB42	PDGFRA	0.00894057	0.766876
2038	4914	EPB42	NTRK1	0.0019655	0.948036
2038	5979	EPB42	RET	-0.0282604	0.348622
2038	3815	EPB42	KIT	-0.00705443	0.815048
2038	5742	EPB42	PTGS1	-0.00547037	0.85606
2038	5004	EPB42	ORM1	-0.00311267	0.917794
203522	6582	DDX26B	SLC22A2	0.0100434	0.739109
203522	6580	DDX26B	SLC22A1	0.057974	0.0543593
203522	5159	DDX26B	PDGFRB	-0.0345533	0.251759
203522	5156	DDX26B	PDGFRA	0.160963	7.77043e-08
203522	4914	DDX26B	NTRK1	0.0409455	0.174379
203522	5979	DDX26B	RET	-0.22509	4.00234e-14
203522	3815	DDX26B	KIT	0.224415	4.78439e-14
203522	5742	DDX26B	PTGS1	-0.0132253	0.660986
203522	5004	DDX26B	ORM1	0.00204931	0.945823
57560	4893	IFT80	NRAS	0.041533	0.168272
57560	3845	IFT80	KRAS	0.229117	1.36193e-14
10200	4893	MPHOSPH6	NRAS	0.00304388	0.919605
57657	4893	HCN3	NRAS	-0.0265297	0.378943
57657	3845	HCN3	KRAS	-0.0477051	0.11348
57657	3265	HCN3	HRAS	0.154128	2.72627e-07
11258	4893	DCTN3	NRAS	-0.00983768	0.744263
11258	3845	DCTN3	KRAS	-0.282263	1.243e-21
11258	3265	DCTN3	HRAS	0.474684	5.23744e-63
10875	4893	FGL2	NRAS	0.0238797	0.4284
10875	3845	FGL2	KRAS	0.0530095	0.0785839
10875	3265	FGL2	HRAS	-0.19396	8.40293e-11
83667	7516	SESN2	XRCC2	-0.21288	9.27762e-13
83667	8795	SESN2	TNFRSF10B	0.0981962	0.00109871
83667	27033	SESN2	ZBTB32	-0.0223923	0.457729
83667	55135	SESN2	WRAP53	0.158585	1.20983e-07
83667	7374	SESN2	UNG	-0.136065	5.82011e-06
83667	7398	SESN2	USP1	-0.137368	4.72477e-06
83667	6742	SESN2	SSBP1	-0.0793488	0.00840726
6300	8795	MAPK12	TNFRSF10B	-0.012621	0.675573
6300	83667	MAPK12	SESN2	0.0139527	0.643597
6300	55135	MAPK12	WRAP53	0.281854	1.42829e-21
6300	5970	MAPK12	RELA	0.0701702	0.019826
6300	9978	MAPK12	RBX1	0.276147	9.73601e-21
6300	55651	MAPK12	NHP2	0.322443	4.43572e-28
6300	2475	MAPK12	MTOR	-0.151977	4.00235e-07
6300	4193	MAPK12	MDM2	-0.015712	0.602352
6300	5424	MAPK12	POLD1	0.286237	3.17277e-22
6300	7398	MAPK12	USP1	-0.00375784	0.900836
6300	5883	MAPK12	RAD9A	0.0945568	0.00167554
6300	8493	MAPK12	PPM1D	-0.0889333	0.00312902
6300	4501	MAPK12	MT1X	0.160443	8.56487e-08
6300	23521	MAPK12	RPL13A	0.146123	1.10807e-06
6300	27033	MAPK12	ZBTB32	0.0974198	0.00120363
6300	142	MAPK12	PARP1	-0.0594849	0.0483601
6300	6240	MAPK12	RRM1	-0.077907	0.00967509
6300	5887	MAPK12	RAD23B	-0.122772	4.38072e-05
6300	5426	MAPK12	POLE	0.00505976	0.866759
6300	7374	MAPK12	UNG	0.0788229	0.00885146
6300	6742	MAPK12	SSBP1	0.16581	3.08728e-08
6300	5395	MAPK12	PMS2	-0.0265713	0.378196
6300	5888	MAPK12	RAD51	0.199154	2.54703e-11
6300	5430	MAPK12	POLR2A	-0.110979	0.000223093
6300	27434	MAPK12	POLM	0.0768567	0.0107031
29121	6582	CLEC2D	SLC22A2	0.0140929	0.640268
29121	6580	CLEC2D	SLC22A1	0.0458288	0.128405
29121	5159	CLEC2D	PDGFRB	-0.106406	0.000402649
29121	780	CLEC2D	DDR1	-0.181507	1.28692e-09
29121	5156	CLEC2D	PDGFRA	-0.00801902	0.790313
29121	1436	CLEC2D	CSF1R	0.16946	1.51321e-08
29121	4914	CLEC2D	NTRK1	-0.00195488	0.948316
29121	5979	CLEC2D	RET	-0.124086	3.61946e-05
29121	3815	CLEC2D	KIT	0.0235235	0.435321
29121	5742	CLEC2D	PTGS1	0.0154766	0.607801
29121	1557	CLEC2D	CYP2C19	0.0499393	0.097528
29121	1565	CLEC2D	CYP2D6	0.223109	6.7495e-14
29121	1559	CLEC2D	CYP2C9	0.0494466	0.100883
29121	1544	CLEC2D	CYP1A2	0.0322784	0.284355
29121	1551	CLEC2D	CYP3A7	0.0135806	0.652469
29121	1577	CLEC2D	CYP3A5	0.00206396	0.945437
29121	1576	CLEC2D	CYP3A4	0.00318981	0.915765
29121	5004	CLEC2D	ORM1	0.00403716	0.893507
22918	6582	CD93	SLC22A2	0.0159149	0.597672
22918	6580	CD93	SLC22A1	-0.000803186	0.978753
22918	5159	CD93	PDGFRB	0.584777	4.47417e-102
22918	780	CD93	DDR1	-0.19638	4.83741e-11
22918	5156	CD93	PDGFRA	0.328075	4.5806e-29
22918	1436	CD93	CSF1R	0.323282	3.1723e-28
22918	4914	CD93	NTRK1	0.00662543	0.82611
22918	5979	CD93	RET	-0.0678313	0.0243354
22918	3815	CD93	KIT	0.0835071	0.00553998
22918	5742	CD93	PTGS1	0.0818826	0.0065343
22918	1557	CD93	CYP2C19	-0.053522	0.0757337
22918	1565	CD93	CYP2D6	-0.140816	2.69653e-06
22918	1559	CD93	CYP2C9	0.00428309	0.887062
22918	1544	CD93	CYP1A2	0.0794104	0.00835661
22918	1551	CD93	CYP3A7	0.0556083	0.0649897
22918	1577	CD93	CYP3A5	-0.0162257	0.590537
22918	1576	CD93	CYP3A4	-0.00288159	0.923878
22918	5004	CD93	ORM1	-0.0475652	0.114544
9294	6582	S1PR2	SLC22A2	0.0589387	0.0504613
9294	6580	S1PR2	SLC22A1	0.114145	0.000146275
5906	6582	RAP1A	SLC22A2	0.0231974	0.441716
5906	6580	RAP1A	SLC22A1	0.049643	0.099535
5906	5979	RAP1A	RET	-0.0816685	0.00667669
79912	6582	PYROXD1	SLC22A2	0.0365901	0.224867
79912	6580	PYROXD1	SLC22A1	-0.0308303	0.306527
79912	5979	PYROXD1	RET	-0.0473153	0.116463
26211	6582	OR2F1	SLC22A2	0.0115737	0.70114
26211	6580	OR2F1	SLC22A1	0.00134887	0.964325
26211	5159	OR2F1	PDGFRB	0.0156386	0.604049
26211	5156	OR2F1	PDGFRA	0.000378562	0.989985
26211	5979	OR2F1	RET	0.0707513	0.0188257
26211	5742	OR2F1	PTGS1	0.0306556	0.309278
26211	5004	OR2F1	ORM1	-0.000150942	0.996007
9542	6582	NRG2	SLC22A2	0.00774377	0.797351
9542	6580	NRG2	SLC22A1	0.096098	0.00140374
9542	5159	NRG2	PDGFRB	-0.122756	4.39088e-05
9542	5156	NRG2	PDGFRA	0.0533553	0.0766513
9542	4914	NRG2	NTRK1	0.00210256	0.944418
9542	5979	NRG2	RET	-0.138511	3.92866e-06
9542	5742	NRG2	PTGS1	-0.00538228	0.858353
9542	5004	NRG2	ORM1	0.13243	1.0306e-05
8202	6582	NCOA3	SLC22A2	-0.0548311	0.0688357
8202	6580	NCOA3	SLC22A1	-0.0525481	0.0812233
8202	5159	NCOA3	PDGFRB	0.0515193	0.087368
8202	5156	NCOA3	PDGFRA	0.0569417	0.0588051
8202	4914	NCOA3	NTRK1	-0.0269515	0.371407
8202	5979	NCOA3	RET	0.0337913	0.262375
8202	5742	NCOA3	PTGS1	-0.0186642	0.53596
8202	5004	NCOA3	ORM1	0.00693459	0.818135
3127	6582	HLA-DRB5	SLC22A2	0.0136619	0.650525
3127	6580	HLA-DRB5	SLC22A1	0.00321016	0.915229
3127	5159	HLA-DRB5	PDGFRB	0.0550968	0.0675003
3127	5156	HLA-DRB5	PDGFRA	0.0179443	0.551806
3127	4914	HLA-DRB5	NTRK1	0.00447184	0.882121
3127	5979	HLA-DRB5	RET	-0.0945963	0.00166802
3127	3815	HLA-DRB5	KIT	-0.03456	0.251668
3127	5742	HLA-DRB5	PTGS1	0.0633177	0.0355846
3127	5004	HLA-DRB5	ORM1	0.0109987	0.715326
3122	6582	HLA-DRA	SLC22A2	0.0309329	0.304919
3122	6580	HLA-DRA	SLC22A1	-0.0184974	0.53961
3122	5159	HLA-DRA	PDGFRB	0.05589	0.0636405
3122	5156	HLA-DRA	PDGFRA	0.113047	0.000169528
3122	4914	HLA-DRA	NTRK1	0.000872156	0.976929
3122	5979	HLA-DRA	RET	-0.149858	5.8128e-07
3122	3815	HLA-DRA	KIT	0.0194082	0.519827
3122	5742	HLA-DRA	PTGS1	0.112284	0.000187716
3122	5004	HLA-DRA	ORM1	-0.00985303	0.743878
8968	6582	HIST1H3F	SLC22A2	0.00207458	0.945156
8968	6580	HIST1H3F	SLC22A1	0.0439196	0.14511
8968	5159	HIST1H3F	PDGFRB	-0.0966737	0.0013131
8968	5156	HIST1H3F	PDGFRA	-0.0804761	0.00752163
8968	4914	HIST1H3F	NTRK1	-0.00581201	0.847178
8968	5979	HIST1H3F	RET	-0.00683772	0.820632
8968	3815	HIST1H3F	KIT	-0.0163253	0.588257
8968	5742	HIST1H3F	PTGS1	-0.0592547	0.0492367
8968	5004	HIST1H3F	ORM1	-0.00736294	0.807116
144245	6582	ALG10B	SLC22A2	-0.0408845	0.175021
144245	6580	ALG10B	SLC22A1	-0.110364	0.000241846
144245	5159	ALG10B	PDGFRB	-0.0358051	0.234979
144245	780	ALG10B	DDR1	0.117446	9.31081e-05
144245	5156	ALG10B	PDGFRA	-0.0220336	0.464966
144245	1436	ALG10B	CSF1R	-0.180227	1.68601e-09
144245	4914	ALG10B	NTRK1	0.0300866	0.318348
144245	5979	ALG10B	RET	0.109478	0.000271468
144245	3815	ALG10B	KIT	-0.00414092	0.890787
144245	613	ALG10B	BCR	-0.22861	1.56175e-14
144245	5742	ALG10B	PTGS1	-0.0131909	0.661812
144245	1557	ALG10B	CYP2C19	0.00756112	0.80203
144245	1565	ALG10B	CYP2D6	-0.166695	2.60066e-08
144245	1559	ALG10B	CYP2C9	0.0054027	0.857821
144245	1544	ALG10B	CYP1A2	-0.0428947	0.154739
144245	1551	ALG10B	CYP3A7	-0.0134346	0.655963
144245	1577	ALG10B	CYP3A5	-0.00760017	0.801029
144245	1576	ALG10B	CYP3A4	0.0110526	0.713992
144245	5004	ALG10B	ORM1	-0.0672973	0.0254814
2677	6582	GGCX	SLC22A2	-0.012189	0.686077
2677	6580	GGCX	SLC22A1	0.0347637	0.248882
2677	5159	GGCX	PDGFRB	0.0469537	0.119285
2677	5156	GGCX	PDGFRA	0.0357684	0.235459
2677	4914	GGCX	NTRK1	-0.0201977	0.502986
2677	5979	GGCX	RET	-0.0152206	0.613753
2677	3815	GGCX	KIT	-0.0324268	0.282145
2677	5742	GGCX	PTGS1	-0.0521859	0.0833455
2677	5004	GGCX	ORM1	0.0175899	0.559688
8574	6582	AKR7A2	SLC22A2	0.0023109	0.938921
8574	6580	AKR7A2	SLC22A1	0.0582704	0.0531358
8574	5159	AKR7A2	PDGFRB	-0.0520435	0.0841919
8574	780	AKR7A2	DDR1	0.135894	5.98002e-06
8574	5156	AKR7A2	PDGFRA	-0.171017	1.11117e-08
8574	1436	AKR7A2	CSF1R	-0.0120657	0.689084
8574	4914	AKR7A2	NTRK1	0.0174015	0.563901
8574	5979	AKR7A2	RET	0.229183	1.33798e-14
8574	3815	AKR7A2	KIT	-0.167545	2.20405e-08
8574	613	AKR7A2	BCR	-0.0174052	0.56382
8574	5742	AKR7A2	PTGS1	0.0538902	0.0737389
8574	1557	AKR7A2	CYP2C19	-0.0341588	0.257218
8574	1565	AKR7A2	CYP2D6	-0.0412504	0.17119
8574	1559	AKR7A2	CYP2C9	0.00193199	0.948921
8574	1544	AKR7A2	CYP1A2	-0.0519258	0.0848964
8574	1551	AKR7A2	CYP3A7	-0.0650503	0.0308292
8574	1577	AKR7A2	CYP3A5	0.00697268	0.817153
8574	1576	AKR7A2	CYP3A4	-0.0149903	0.619128
8574	5004	AKR7A2	ORM1	-0.0412325	0.171375
8574	213	AKR7A2	ALB	-0.0191724	0.524913
84930	4893	MASTL	NRAS	0.117624	9.08299e-05
637	8883	BID	NAE1	0.323295	3.15567e-28
637	27033	BID	ZBTB32	0.156447	1.79147e-07
637	1017	BID	CDK2	0.0898512	0.00283216
637	7516	BID	XRCC2	0.206063	4.94854e-12
637	8795	BID	TNFRSF10B	0.0810408	0.00711021
637	5970	BID	RELA	0.201232	1.5656e-11
637	5887	BID	RAD23B	-0.0642015	0.033086
637	8493	BID	PPM1D	-0.0977884	0.00115272
637	5395	BID	PMS2	-0.118777	7.73429e-05
637	4501	BID	MT1X	0.174263	5.78245e-09
637	6300	BID	MAPK12	0.235436	2.40774e-15
637	1019	BID	CDK4	0.246864	9.1985e-17
637	10038	BID	PARP2	0.0777632	0.00981046
637	55135	BID	WRAP53	0.272384	3.3681e-20
637	3791	BID	KDR	-0.136484	5.4436e-06
637	3508	BID	IGHMBP2	-0.0778218	0.00975515
637	1791	BID	DNTT	0.0212621	0.480745
637	142	BID	PARP1	0.0641441	0.0332437
637	83667	BID	SESN2	-0.0752769	0.0124322
637	2067	BID	ERCC1	0.180469	1.60218e-09
637	7374	BID	UNG	0.230675	8.92574e-15
637	6240	BID	RRM1	-0.02333	0.43911
637	9978	BID	RBX1	0.467352	7.01906e-61
637	55651	BID	NHP2	0.323541	2.85969e-28
637	3486	BID	IGFBP3	0.168392	1.86746e-08
637	27434	BID	POLM	-0.134976	6.91695e-06
637	5424	BID	POLD1	0.355046	4.4015e-34
637	8359	BID	HIST1H4A	0.153625	2.98388e-07
637	3012	BID	HIST1H2AE	0.0598963	0.046826
637	1021	BID	CDK6	0.239149	8.49149e-16
637	2475	BID	MTOR	-0.195699	5.65513e-11
637	1069	BID	CETN2	0.0248337	0.410177
637	6742	BID	SSBP1	0.477551	7.46937e-64
637	3479	BID	IGF1	-0.138108	4.1936e-06
637	5883	BID	RAD9A	0.101172	0.000770016
637	5426	BID	POLE	0.0496475	0.0995038
637	1956	BID	EGFR	0.0269884	0.370753
637	5430	BID	POLR2A	-0.316557	4.52182e-27
637	4193	BID	MDM2	-0.148195	7.7615e-07
637	57804	BID	POLD4	-0.0108589	0.718789
637	2965	BID	GTF2H1	-0.0475278	0.11483
637	672	BID	BRCA1	-0.0907052	0.00257928
637	7398	BID	USP1	0.183955	7.6379e-10
637	23521	BID	RPL13A	0.215172	5.21548e-13
637	4609	BID	MYC	0.263379	6.06941e-19
637	5888	BID	RAD51	0.343519	7.0571e-32
5395	8795	PMS2	TNFRSF10B	-0.0224635	0.456299
5395	83667	PMS2	SESN2	0.0854538	0.00452931
5395	27434	PMS2	POLM	0.257882	3.36102e-18
5395	5970	PMS2	RELA	-0.0952457	0.00154857
5395	8493	PMS2	PPM1D	-0.00132322	0.965003
5395	27033	PMS2	ZBTB32	-0.100361	0.000849089
5395	5424	PMS2	POLD1	-0.0601498	0.0459016
5395	7516	PMS2	XRCC2	0.0871707	0.00377973
5395	55135	PMS2	WRAP53	0.0245191	0.416135
5395	7398	PMS2	USP1	-0.0898349	0.00283722
5395	5887	PMS2	RAD23B	-0.00905763	0.763914
5395	5426	PMS2	POLE	0.140541	2.82144e-06
5395	7374	PMS2	UNG	-0.0113036	0.707792
5395	9978	PMS2	RBX1	-0.108922	0.00029177
5395	5883	PMS2	RAD9A	0.146435	1.05043e-06
5395	6742	PMS2	SSBP1	0.0177623	0.555847
5395	5888	PMS2	RAD51	-0.0679767	0.0240312
5395	57804	PMS2	POLD4	0.0473323	0.116332
5395	6240	PMS2	RRM1	0.0419053	0.164488
5395	23521	PMS2	RPL13A	0.00275576	0.927193
5395	5430	PMS2	POLR2A	-0.0390247	0.195492
4439	8883	MSH5	NAE1	0.0734245	0.0147707
4255	8883	MGMT	NAE1	-0.144745	1.40007e-06
3730	8883	KAL1	NAE1	-0.112972	0.000171256
3512	8883	IGJ	NAE1	-0.0334422	0.267339
3476	8883	IGBP1	NAE1	-0.260413	1.53594e-18
3094	8883	HINT1	NAE1	-0.0847661	0.00486553
2968	8883	GTF2H4	NAE1	0.181229	1.36501e-09
345	8883	APOC3	NAE1	-0.00637999	0.832455
404672	6582	GTF2H5	SLC22A2	0.0292926	0.331292
404672	6580	GTF2H5	SLC22A1	0.0199384	0.508486
404672	5159	GTF2H5	PDGFRB	-0.149131	6.59797e-07
404672	5156	GTF2H5	PDGFRA	-0.111911	0.000197239
404672	4914	GTF2H5	NTRK1	-0.0299562	0.32045
404672	5979	GTF2H5	RET	0.0147098	0.625701
404672	3815	GTF2H5	KIT	-0.0928984	0.00202141
404672	5742	GTF2H5	PTGS1	-0.0409279	0.174563
404672	5004	GTF2H5	ORM1	-0.0369935	0.219794
404672	8883	GTF2H5	NAE1	0.153969	2.80529e-07
389541	8883	LAMTOR4	NAE1	-0.132262	1.0579e-05
2033	8883	EP300	NAE1	-0.0607014	0.0439425
85452	8883	KIAA1751	NAE1	0.00829326	0.783317
1768	8883	DNAH6	NAE1	-0.129618	1.58745e-05
160140	8883	C11orf65	NAE1	0.0399021	0.185626
1762	8883	DMWD	NAE1	-0.186973	3.97436e-10
145873	8883	MESP2	NAE1	0.0144533	0.631742
145581	8883	LRFN5	NAE1	-0.0395472	0.189572
122773	8883	KLHDC1	NAE1	-0.327343	6.16782e-29
114794	8883	ELFN2	NAE1	0.041073	0.173039
1718	8883	DHCR24	NAE1	-0.130874	1.31032e-05
91133	8883	L3MBTL4	NAE1	0.257415	3.87968e-18
91039	8883	DPP9	NAE1	-0.191433	1.48409e-10
84964	8883	ALKBH6	NAE1	-0.00365507	0.903534
81563	8883	C1orf21	NAE1	-0.272224	3.54915e-20
79697	8883	C14orf169	NAE1	-0.0274393	0.36281
63943	8883	FKBPL	NAE1	0.0673258	0.0254192
58494	8883	JAM2	NAE1	-0.237096	1.51412e-15
225	8883	ABCD2	NAE1	-0.0135156	0.654023
57634	8883	EP400	NAE1	-0.084061	0.00523354
210	8883	ALAD	NAE1	-0.363288	1.0236e-35
1384	8883	CRAT	NAE1	-0.225453	3.6346e-14
28316	8883	CDH20	NAE1	-0.0633101	0.0356069
27301	8883	APEX2	NAE1	0.185505	5.46876e-10
27030	8883	MLH3	NAE1	-0.128423	1.90227e-05
26253	8883	CLEC4E	NAE1	0.141937	2.24067e-06
1027	8883	CDKN1B	NAE1	-0.134872	7.03132e-06
22909	8883	FAN1	NAE1	-0.126502	2.53604e-05
10898	8883	CPSF4	NAE1	0.172655	8.00315e-09
2657	8883	GDF1	NAE1	0.143619	1.69241e-06
10524	8883	KAT5	NAE1	-0.0989686	0.00100276
10459	8883	MAD2L2	NAE1	0.179277	2.0573e-09
10438	8883	C1D	NAE1	0.0350498	0.245006
10003	8883	NAALAD2	NAE1	-0.0659214	0.0286514
8945	8883	BTRC	NAE1	-0.244231	1.9813e-16
8609	8883	KLF7	NAE1	-0.0910332	0.00248776
8555	8883	CDC14B	NAE1	0.079059	0.0086495
684	8883	BST2	NAE1	-0.0895249	0.0029346
101	8883	ADAM8	NAE1	-0.0178562	0.553761
3558	8883	IL2	NAE1	-0.0418104	0.165447
350	8883	APOH	NAE1	-0.00339887	0.910266
3099	8883	HK2	NAE1	0.0557244	0.0644311
2999	8883	GZMH	NAE1	0.0171312	0.569973
2572	8883	GAD2	NAE1	0.0220986	0.463649
2191	8883	FAP	NAE1	-0.152997	3.33836e-07
2149	8883	F2R	NAE1	-0.220444	1.35287e-13
2015	8883	EMR1	NAE1	0.0538259	0.0740842
1789	8883	DNMT3B	NAE1	0.441523	8.69647e-54
27	8883	ABL2	NAE1	0.0327876	0.276821
1618	8883	DAZL	NAE1	0.00956695	0.751065
1600	8883	DAB1	NAE1	-0.0674607	0.0251258
1524	8883	CX3CR1	NAE1	-0.20684	4.10062e-12
266	8883	AMELY	NAE1	-0.0143497	0.634187
347088	8883	GPR144	NAE1	-0.065117	0.0306575
339512	8883	C1orf110	NAE1	0.0176349	0.558686
285605	8883	DTWD2	NAE1	-0.191088	1.60298e-10
254956	8883	MORN5	NAE1	-0.0601705	0.0458268
253430	8883	IPMK	NAE1	0.111804	0.000200057
222662	8883	LHFPL5	NAE1	0.119193	7.29609e-05
220164	8883	DOK6	NAE1	-0.0703144	0.0195735
161835	8883	FSIP1	NAE1	-0.144698	1.41131e-06
150209	8883	AIFM3	NAE1	-0.0287739	0.33993
126123	8883	IZUMO2	NAE1	0.106218	0.000412369
114769	8883	CARD16	NAE1	0.0231929	0.441805
1149	8883	CIDEA	NAE1	-0.162598	5.70829e-08
83939	8883	EIF2A	NAE1	0.132046	1.09381e-05
79571	8883	GCC1	NAE1	0.0189175	0.53044
64682	3845	ANAPC1	KRAS	0.398172	3.52557e-43
64682	4893	ANAPC1	NRAS	0.19303	1.03687e-10
64682	3265	ANAPC1	HRAS	-0.359913	4.84039e-35
64682	8883	ANAPC1	NAE1	0.217012	3.26937e-13
1009	8883	CDH11	NAE1	-0.146865	9.75984e-07
57412	8883	AS3MT	NAE1	-0.060169	0.0458323
55911	8883	APOBR	NAE1	-0.156738	1.69903e-07
55711	8883	FAR2	NAE1	0.124396	3.45917e-05
55139	8883	ANKZF1	NAE1	0.012699	0.673681
54996	8883	2018-03-02	NAE1	-0.179027	2.16781e-09
54059	8883	YBEY	NAE1	-0.0656389	0.0293426
51439	8883	FAM8A1	NAE1	-0.00200483	0.946997
939	8883	CD27	NAE1	-0.0223786	0.458003
25871	8883	C3orf17	NAE1	0.258193	3.05382e-18
23412	8883	COMMD3	NAE1	-0.0736217	0.0145046
23332	8883	CLASP1	NAE1	0.124526	3.39436e-05
11190	8883	CEP250	NAE1	0.0886508	0.00322592
186	8883	AGTR2	NAE1	-0.099145	0.000981968
11064	8883	CNTRL	NAE1	-0.0151291	0.615886
11007	8883	CCDC85B	NAE1	-0.0837599	0.00539817
10690	8883	FUT9	NAE1	0.0317603	0.29216
838	8883	CASP5	NAE1	0.12576	2.83096e-05
10213	5710	PSMD14	PSMD4	0.187085	3.87891e-10
834	8883	CASP1	NAE1	0.0440574	0.143852
9759	8883	HDAC4	NAE1	-0.0514446	0.0878282
9229	8883	DLGAP1	NAE1	0.0540722	0.0727688
9214	8883	FAIM3	NAE1	-0.110683	0.000231934
8900	8883	CCNA1	NAE1	0.129205	1.69028e-05
8087	8883	FXR1	NAE1	0.227182	2.29196e-14
597	8883	BCL2A1	NAE1	0.129894	1.52208e-05
554	8883	AVPR2	NAE1	-0.264033	4.93861e-19
134	8883	ADORA1	NAE1	0.0211049	0.483997
5167	8883	ENPP1	NAE1	-0.152097	3.91862e-07
4650	8883	MYO9B	NAE1	-0.00177208	0.953143
4217	8883	MAP3K5	NAE1	0.14055	2.81714e-06
4074	8883	M6PR	NAE1	0.191712	1.39408e-10
356	8883	FASLG	NAE1	0.0774022	0.0101577
3908	4609	LAMA2	MYC	-0.0385048	0.201517
3908	8883	LAMA2	NAE1	-0.268264	1.28219e-19
3623	8883	INHA	NAE1	0.0155585	0.605902
959	8883	CD40LG	NAE1	-0.024939	0.408195
29082	8883	CHMP4A	NAE1	-0.162745	5.55212e-08
3552	8883	IL1A	NAE1	0.0671492	0.0258075
3394	4609	IRF8	MYC	0.0538538	0.0739342
6648	81027	SOD2	TUBB1	-0.0241302	0.42357
6608	81027	SMO	TUBB1	-0.0190126	0.528373
5891	28234	MOK	SLCO1B3	-0.0327064	0.278014
5891	81027	MOK	TUBB1	0.00314585	0.916921
5789	28234	PTPRD	SLCO1B3	0.0242977	0.420358
5789	81027	PTPRD	TUBB1	-0.0180817	0.548763
3798	28234	KIF5A	SLCO1B3	0.00664003	0.825733
3798	4137	KIF5A	MAPT	0.113991	0.000149334
3798	4133	KIF5A	MAP2	0.104268	0.000526579
3798	4134	KIF5A	MAP4	0.0335077	0.266403
3798	8856	KIF5A	NR1I2	0.0842123	0.00515251
3798	81027	KIF5A	TUBB1	-0.000297635	0.992126
9132	28234	KCNQ4	SLCO1B3	0.0439039	0.145255
9132	4137	KCNQ4	MAPT	-0.251823	2.11548e-17
9132	4133	KCNQ4	MAP2	0.269267	9.27829e-20
9132	4134	KCNQ4	MAP4	0.0250051	0.406953
9132	8856	KCNQ4	NR1I2	0.337478	9.28305e-31
9132	81027	KCNQ4	TUBB1	-0.0151776	0.614755
3257	28234	HPS1	SLCO1B3	-0.00770406	0.798367
3257	4137	HPS1	MAPT	-0.0647781	0.031538
3257	4133	HPS1	MAP2	0.00669977	0.824191
3257	4134	HPS1	MAP4	-0.0690206	0.0219422
3257	8856	HPS1	NR1I2	0.119161	7.329e-05
3257	81027	HPS1	TUBB1	-0.0380056	0.207426
79654	28234	HECTD3	SLCO1B3	-0.0270694	0.369318
79654	4137	HECTD3	MAPT	-0.0296178	0.32595
79654	4133	HECTD3	MAP2	-0.0509305	0.0910495
79654	4134	HECTD3	MAP4	0.0471468	0.117771
79654	8856	HECTD3	NR1I2	-0.00349371	0.907774
79654	81027	HECTD3	TUBB1	0.00113172	0.970065
144699	28234	FBXL14	SLCO1B3	0.107905	0.000332637
144699	4137	FBXL14	MAPT	-0.0905264	0.00263044
144699	4133	FBXL14	MAP2	0.046346	0.124146
144699	4134	FBXL14	MAP4	-0.151449	4.39499e-07
144699	8856	FBXL14	NR1I2	0.198478	2.98085e-11
144699	81027	FBXL14	TUBB1	0.0151912	0.614437
1902	28234	LPAR1	SLCO1B3	-0.0356809	0.236608
1902	4137	LPAR1	MAPT	0.0738393	0.0142157
1902	4133	LPAR1	MAP2	-0.0445638	0.139298
1902	4134	LPAR1	MAP4	0.215043	5.38858e-13
1902	8856	LPAR1	NR1I2	-0.140223	2.97232e-06
1902	81027	LPAR1	TUBB1	-0.0343646	0.25436
1261	28234	CNGA3	SLCO1B3	-0.00896294	0.76631
1261	4137	CNGA3	MAPT	0.11173	0.00020203
1261	4133	CNGA3	MAP2	-0.0250261	0.40656
1261	4134	CNGA3	MAP4	0.0538026	0.0742097
1261	8856	CNGA3	NR1I2	-0.0224856	0.455855
1261	81027	CNGA3	TUBB1	-0.00188551	0.950148
1261	1545	CNGA3	CYP1B1	-0.0184028	0.541685
1261	1588	CNGA3	CYP19A1	-0.00366977	0.903148
1261	1559	CNGA3	CYP2C9	0.0142706	0.636056
1261	1551	CNGA3	CYP3A7	-0.00939717	0.755341
1261	1577	CNGA3	CYP3A5	0.104988	0.000481334
1261	1576	CNGA3	CYP3A4	-0.00492026	0.8704
1261	1558	CNGA3	CYP2C8	0.0284067	0.346131
271	28234	AMPD2	SLCO1B3	0.0436117	0.147954
271	4137	AMPD2	MAPT	-0.215048	5.38152e-13
271	4133	AMPD2	MAP2	0.178728	2.30697e-09
271	4134	AMPD2	MAP4	0.0782937	0.00931941
271	8856	AMPD2	NR1I2	0.22019	1.44515e-13
271	81027	AMPD2	TUBB1	-0.00333533	0.911937
271	596	AMPD2	BCL2	-0.229407	1.2592e-14
271	1545	AMPD2	CYP1B1	0.0785629	0.00907866
271	1588	AMPD2	CYP19A1	0.0352349	0.242522
271	1559	AMPD2	CYP2C9	-0.0441458	0.143048
271	1551	AMPD2	CYP3A7	-0.013996	0.642568
271	1577	AMPD2	CYP3A5	-0.0396776	0.188114
271	1576	AMPD2	CYP3A4	-0.00850623	0.777897
271	1558	AMPD2	CYP2C8	-0.0591762	0.0495386
873	28234	CBR1	SLCO1B3	0.0920359	0.00222608
873	4137	CBR1	MAPT	-0.242389	3.36983e-16
873	4133	CBR1	MAP2	0.16477	3.77234e-08
873	4134	CBR1	MAP4	-0.0409762	0.174055
873	8856	CBR1	NR1I2	0.137943	4.30644e-06
873	81027	CBR1	TUBB1	-0.0265644	0.37832
873	1545	CBR1	CYP1B1	0.0648432	0.0313672
873	1588	CBR1	CYP19A1	0.0031698	0.916291
873	1559	CBR1	CYP2C9	-0.0358712	0.234115
873	1551	CBR1	CYP3A7	0.0143146	0.635016
873	1577	CBR1	CYP3A5	-0.0186321	0.536662
873	1576	CBR1	CYP3A4	0.0557254	0.0644263
873	1558	CBR1	CYP2C8	-0.0335394	0.265951
716	28234	C1S	SLCO1B3	0.0902369	0.00271527
716	4137	C1S	MAPT	-0.24139	4.48772e-16
716	4133	C1S	MAP2	0.0584683	0.052332
716	4134	C1S	MAP4	0.21368	7.59375e-13
716	8856	C1S	NR1I2	0.116915	0.0001002
716	81027	C1S	TUBB1	-0.0296275	0.325792
716	1545	C1S	CYP1B1	0.234533	3.09383e-15
716	1588	C1S	CYP19A1	0.0759452	0.0116727
716	1559	C1S	CYP2C9	-0.0137768	0.647784
716	1551	C1S	CYP3A7	0.0293013	0.33115
716	1577	C1S	CYP3A5	-0.0280616	0.352025
716	1576	C1S	CYP3A4	-0.0137797	0.647714
716	1558	C1S	CYP2C8	-0.0911661	0.00245154
57674	28234	RNF213	SLCO1B3	0.0383528	0.203303
57674	4137	RNF213	MAPT	-0.0251886	0.403519
57674	4133	RNF213	MAP2	-0.0127196	0.673183
57674	4134	RNF213	MAP4	0.0998349	0.00090441
57674	8856	RNF213	NR1I2	-0.0328379	0.276085
57674	81027	RNF213	TUBB1	0.00268855	0.928963
57674	1545	RNF213	CYP1B1	0.047427	0.115602
57674	1588	RNF213	CYP19A1	-0.0147714	0.624256
57674	1559	RNF213	CYP2C9	-0.00796533	0.791684
57674	1551	RNF213	CYP3A7	-0.0459978	0.127001
57674	1577	RNF213	CYP3A5	-0.00915248	0.761516
57674	1576	RNF213	CYP3A4	-0.0252646	0.402102
57674	1558	RNF213	CYP2C8	-0.0267224	0.375489
1244	6891	ABCC2	TAP2	-0.0190511	0.527538
1244	6790	ABCC2	AURKA	0.0130973	0.664063
1244	6648	ABCC2	SOD2	-0.00527311	0.861197
1244	330	ABCC2	BIRC3	-0.0307937	0.307103
1244	6608	ABCC2	SMO	-0.0426495	0.157113
1244	29843	ABCC2	SENP1	0.0671269	0.0258568
1244	5985	ABCC2	RFC5	-0.00298124	0.921254
1244	5891	ABCC2	MOK	0.0198593	0.51017
1244	5883	ABCC2	RAD9A	-0.0503823	0.0945886
1244	5792	ABCC2	PTPRF	0.0356839	0.236568
1244	5789	ABCC2	PTPRD	0.0284127	0.34603
1244	5774	ABCC2	PTPN3	0.0340984	0.25806
1244	10295	ABCC2	BCKDK	-0.0550618	0.0676752
1244	5530	ABCC2	PPP3CA	0.16533	3.38673e-08
1244	5189	ABCC2	PEX1	0.0771908	0.0103661
1244	5139	ABCC2	PDE3A	-0.0105852	0.725587
1244	80216	ABCC2	ALPK1	-0.0432156	0.151674
1244	3798	ABCC2	KIF5A	-0.0265254	0.379021
1244	80820	ABCC2	EEPD1	-0.0821146	0.00638316
1244	9132	ABCC2	KCNQ4	0.0303169	0.314656
1244	3611	ABCC2	ILK	-0.0486697	0.106358
1244	3257	ABCC2	HPS1	-0.0556765	0.0646612
1244	51191	ABCC2	HERC5	0.00386939	0.897908
1244	3054	ABCC2	HCFC1	-0.0631843	0.0359754
1244	57531	ABCC2	HACE1	0.0356346	0.237216
1244	51512	ABCC2	GTSE1	-0.00553038	0.854498
1244	2547	ABCC2	XRCC6	0.0325352	0.280538
1244	79654	ABCC2	HECTD3	0.0603881	0.0450463
1244	144699	ABCC2	FBXL14	-0.0311723	0.30119
1244	2188	ABCC2	FANCF	-0.047241	0.117038
1244	1902	ABCC2	LPAR1	0.015281	0.612345
1244	1261	ABCC2	CNGA3	-0.00731738	0.808286
1244	51816	ABCC2	CECR1	-0.00991137	0.742416
1244	271	ABCC2	AMPD2	-0.035082	0.244573
1244	928	ABCC2	CD9	0.0247269	0.412194
1244	873	ABCC2	CBR1	-0.0491605	0.102873
1244	833	ABCC2	CARS	0.0290307	0.335636
1244	716	ABCC2	C1S	-0.00846892	0.778846
1244	57674	ABCC2	RNF213	0.0359567	0.233001
1244	699	ABCC2	BUB1	0.0193981	0.520044
28234	6891	SLCO1B3	TAP2	0.191743	1.38436e-10
28234	6648	SLCO1B3	SOD2	0.0675142	0.0250104
28234	6608	SLCO1B3	SMO	0.0212706	0.48057
28234	2547	SLCO1B3	XRCC6	0.0762242	0.011368
4363	6891	ABCC1	TAP2	0.120035	6.47852e-05
4363	6790	ABCC1	AURKA	0.125114	3.11369e-05
4363	6648	ABCC1	SOD2	0.181302	1.34397e-09
4363	330	ABCC1	BIRC3	0.0907219	0.00257455
4363	6608	ABCC1	SMO	0.189929	2.07438e-10
4363	29843	ABCC1	SENP1	0.206877	4.06389e-12
4363	5985	ABCC1	RFC5	0.123504	3.93956e-05
4363	5891	ABCC1	MOK	0.0046513	0.877427
4363	5883	ABCC1	RAD9A	-0.0596791	0.0476309
4363	5792	ABCC1	PTPRF	0.174206	5.84966e-09
4363	5789	ABCC1	PTPRD	0.0720417	0.0167606
4363	5774	ABCC1	PTPN3	-0.0356496	0.237019
4363	10295	ABCC1	BCKDK	0.0887931	0.00317678
4363	5530	ABCC1	PPP3CA	0.0197122	0.513309
4363	5189	ABCC1	PEX1	0.0260287	0.388014
4363	5139	ABCC1	PDE3A	0.130943	1.29644e-05
4363	80216	ABCC1	ALPK1	0.0626541	0.0375648
4363	3798	ABCC1	KIF5A	0.0296203	0.32591
4363	80820	ABCC1	EEPD1	-0.0767527	0.0108101
4363	9132	ABCC1	KCNQ4	0.122701	4.42573e-05
4363	3611	ABCC1	ILK	-0.175312	4.66925e-09
4363	3257	ABCC1	HPS1	-0.0958797	0.0014396
4363	51191	ABCC1	HERC5	0.0240627	0.424869
4363	3054	ABCC1	HCFC1	0.294062	2.02091e-23
4363	57531	ABCC1	HACE1	0.0986546	0.00104079
4363	51512	ABCC1	GTSE1	0.155957	1.95899e-07
4363	2547	ABCC1	XRCC6	0.049898	0.0978059
4363	79654	ABCC1	HECTD3	0.00892518	0.767266
4363	144699	ABCC1	FBXL14	0.109382	0.000274878
4363	2188	ABCC1	FANCF	-0.0050598	0.866758
4363	1902	ABCC1	LPAR1	0.00338385	0.910661
4363	1261	ABCC1	CNGA3	0.053803	0.0742078
4363	51816	ABCC1	CECR1	0.00789962	0.793364
4363	271	ABCC1	AMPD2	0.0818558	0.00655196
4363	928	ABCC1	CD9	0.0248865	0.409183
4363	873	ABCC1	CBR1	0.142793	1.94315e-06
4363	833	ABCC1	CARS	-0.00587816	0.84546
4363	716	ABCC1	C1S	0.115703	0.000118356
4363	57674	ABCC1	RNF213	0.157965	1.35647e-07
4363	699	ABCC1	BUB1	0.230051	1.05747e-14
8647	6891	ABCB11	TAP2	-0.0204336	0.498012
8647	6790	ABCB11	AURKA	-0.0517036	0.0862404
8647	6648	ABCB11	SOD2	-0.0220476	0.464681
8647	330	ABCB11	BIRC3	0.0436476	0.14762
8647	6608	ABCB11	SMO	-0.0474196	0.115659
8647	29843	ABCB11	SENP1	0.0417496	0.166063
8647	5985	ABCB11	RFC5	-0.0430848	0.152918
8647	5891	ABCB11	MOK	0.00186532	0.950681
8647	5883	ABCB11	RAD9A	-0.0419963	0.163572
8647	5792	ABCB11	PTPRF	0.00328472	0.913268
8647	5789	ABCB11	PTPRD	-0.0322344	0.285011
8647	5774	ABCB11	PTPN3	0.0582441	0.0532436
8647	10295	ABCB11	BCKDK	-0.0557315	0.064397
8647	5530	ABCB11	PPP3CA	-0.00157903	0.958243
8647	5189	ABCB11	PEX1	0.0768905	0.0106686
8647	5139	ABCB11	PDE3A	0.0289297	0.337321
8647	80216	ABCB11	ALPK1	0.0606644	0.0440718
8647	3798	ABCB11	KIF5A	-0.00455601	0.879919
8647	80820	ABCB11	EEPD1	-0.0203732	0.499281
8647	9132	ABCB11	KCNQ4	-0.0341891	0.256796
8647	3611	ABCB11	ILK	-0.0589853	0.0502793
8647	3257	ABCB11	HPS1	-0.0102602	0.733689
8647	51191	ABCB11	HERC5	-0.0225641	0.454284
8647	3054	ABCB11	HCFC1	-0.00562659	0.851996
8647	57531	ABCB11	HACE1	0.0225195	0.455176
8647	51512	ABCB11	GTSE1	-0.0597596	0.0473314
8647	2547	ABCB11	XRCC6	-0.0588334	0.050875
8647	79654	ABCB11	HECTD3	-0.0605606	0.0444359
8647	144699	ABCB11	FBXL14	-0.0385886	0.200537
8647	2188	ABCB11	FANCF	-0.00868286	0.77341
8647	1902	ABCB11	LPAR1	0.00649726	0.829422
8647	1261	ABCB11	CNGA3	-0.0148262	0.622971
8647	51816	ABCB11	CECR1	0.00266806	0.929504
8647	271	ABCB11	AMPD2	-0.0200013	0.507149
8647	928	ABCB11	CD9	-0.059957	0.0466032
8647	873	ABCB11	CBR1	-0.0469995	0.118925
8647	833	ABCB11	CARS	-0.0381546	0.20565
8647	716	ABCB11	C1S	-0.00477418	0.874215
8647	57674	ABCB11	RNF213	-0.00990646	0.742539
8647	699	ABCB11	BUB1	-0.0593641	0.0488185
4133	6891	MAP2	TAP2	0.210037	1.8779e-12
4133	6648	MAP2	SOD2	0.151353	4.47e-07
4133	6608	MAP2	SMO	0.286855	2.56064e-22
4133	29843	MAP2	SENP1	0.152189	3.85499e-07
4133	5985	MAP2	RFC5	0.106992	0.000373786
4133	5891	MAP2	MOK	-0.00420667	0.889064
4133	5883	MAP2	RAD9A	-0.0506513	0.0928383
4133	5792	MAP2	PTPRF	0.0969031	0.00127849
4133	5789	MAP2	PTPRD	0.0456555	0.129857
4133	5774	MAP2	PTPN3	0.020494	0.496741
4133	5530	MAP2	PPP3CA	0.00512999	0.864927
4133	5189	MAP2	PEX1	-0.067102	0.0259121
4133	5139	MAP2	PDE3A	0.018685	0.535505
4133	2547	MAP2	XRCC6	0.157246	1.548e-07
1545	6891	CYP1B1	TAP2	0.169322	1.55495e-08
1545	6648	CYP1B1	SOD2	0.296274	9.13529e-24
1545	6608	CYP1B1	SMO	0.120651	5.93675e-05
1545	29843	CYP1B1	SENP1	0.0372948	0.216058
1545	5985	CYP1B1	RFC5	-0.00118366	0.968692
1545	5891	CYP1B1	MOK	-0.091551	0.0023493
1545	5883	CYP1B1	RAD9A	-0.0414467	0.169159
1545	5792	CYP1B1	PTPRF	0.0964064	0.00135449
1545	5789	CYP1B1	PTPRD	0.0214404	0.477072
1545	5774	CYP1B1	PTPN3	0.0287869	0.339712
1545	5530	CYP1B1	PPP3CA	-0.0108792	0.718287
1545	5189	CYP1B1	PEX1	0.019198	0.52436
1545	5139	CYP1B1	PDE3A	0.121222	5.47323e-05
1545	80216	CYP1B1	ALPK1	0.153495	3.05408e-07
1545	3798	CYP1B1	KIF5A	-0.0741591	0.0138006
1545	80820	CYP1B1	EEPD1	0.0474296	0.115583
1545	9132	CYP1B1	KCNQ4	0.0104057	0.730058
1545	3611	CYP1B1	ILK	-0.0864833	0.00406519
1545	3257	CYP1B1	HPS1	-0.0276341	0.359412
1545	51191	CYP1B1	HERC5	0.144048	1.57464e-06
1545	3054	CYP1B1	HCFC1	0.0176745	0.557801
1545	57531	CYP1B1	HACE1	0.0391138	0.194474
1545	51512	CYP1B1	GTSE1	0.0851363	0.00468182
1545	2547	CYP1B1	XRCC6	0.0483507	0.108673
1545	79654	CYP1B1	HECTD3	0.0626288	0.0376421
1545	144699	CYP1B1	FBXL14	0.117894	8.74916e-05
1545	2188	CYP1B1	FANCF	-0.0784868	0.00914615
[truncated: 19,123 more rows]

## Sheet: COAD
Interaction_A (Entrez Gene_ID)	Interaction_B (Entrez Gene_ID)	Interaction A (Gene Symbol)	Interaction B (Gene Symbol)	Correlation (Pearson correlation coefficient)	P value (F-statistics)
3481	7157	IGF2	TP53	0.0402667	0.495337
25836	142	NIPBL	PARP1	0.105078	0.0745016
9564	1956	BCAR1	EGFR	0.190263	0.00115324
1849	1956	DUSP7	EGFR	0.101678	0.0844359
1659	3845	DHX8	KRAS	0.0368397	0.532777
9181	7157	ARHGEF2	TP53	0.0537627	0.362473
4486	6194	MST1R	RPS6	-0.219263	0.000171863
56935	8883	SMCO4	NAE1	-0.222449	0.000137218
51011	8883	FAHD2A	NAE1	0.230787	7.49586e-05
26164	8883	MTG2	NAE1	0.24109	3.4425e-05
11321	8883	GPN1	NAE1	0.456369	2.84022e-16
9283	8883	GPR37L1	NAE1	-0.123526	0.0358268
4616	8883	GADD45B	NAE1	-0.246101	2.32829e-05
2074	8883	ERCC6	NAE1	-0.125614	0.0327897
414061	8883	DNAJB3	NAE1	0.0194618	0.741818
166979	8883	CDC20B	NAE1	-0.0506796	0.390687
94235	8883	GNG8	NAE1	-0.0584035	0.322467
84332	8883	DYDC2	NAE1	0.0686704	0.244541
80306	8883	MED28	NAE1	0.308865	8.34286e-08
57135	8883	DAZ4	NAE1	-0.0455913	0.440058
30850	8883	CDR2L	NAE1	-0.348031	1.18628e-09
666	8883	BOK	NAE1	-0.133344	0.0233804
2287	8883	FKBP3	NAE1	0.34893	1.06834e-09
353135	8883	LCE1E	NAE1	0.0277641	0.63833
260436	8883	FDCSP	NAE1	-0.12508	0.0335452
146956	8883	EME1	NAE1	0.2442	2.70327e-05
84541	8883	KBTBD8	NAE1	0.11469	0.0514488
84445	8883	LZTS2	NAE1	-0.202191	0.000543934
80162	8883	ATHL1	NAE1	0.112276	0.0565907
57054	8883	DAZ3	NAE1	-0.063279	0.28365
55259	8883	CASC1	NAE1	0.0349601	0.5539
54584	8883	GNB1L	NAE1	0.184581	0.0016249
51009	8883	DERL2	NAE1	-0.000978611	0.986784
28976	8883	ACAD9	NAE1	0.0887688	0.132195
22900	8883	CARD8	NAE1	-0.266165	4.47046e-06
10299	8883	2018-03-06	NAE1	-0.121425	0.0391201
10296	8883	MAEA	NAE1	-0.0431448	0.465009
10116	8883	FEM1B	NAE1	-0.142458	0.0153648
9973	8883	CCS	NAE1	0.0518079	0.380212
9538	8883	EI24	NAE1	0.245829	2.37878e-05
8943	8883	AP3D1	NAE1	-0.290008	5.24823e-07
8535	8883	CBX4	NAE1	-0.121578	0.0388728
8348	8883	HIST1H2BO	NAE1	-0.0224327	0.704131
3936	8883	LCP1	NAE1	-0.281627	1.14019e-06
3354	8883	HTR1E	NAE1	-0.083087	0.158896
3091	8883	HIF1A	NAE1	-0.278088	1.57041e-06
2730	8883	GCLM	NAE1	0.132336	0.024457
2073	8883	ERCC5	NAE1	-0.0588566	0.318721
1773	8883	DNASE1	NAE1	0.087836	0.136324
388759	8883	C1orf229	NAE1	0.0764416	0.195054
341640	8883	FREM2	NAE1	-0.00742437	0.899994
255252	8883	LRRC57	NAE1	0.129049	0.0282708
137797	8883	LYPD2	NAE1	-0.156786	0.00757737
137075	8883	CLDN23	NAE1	-0.133692	0.0230188
114897	8883	C1QTNF1	NAE1	-0.232764	6.47387e-05
91750	8883	LIN52	NAE1	0.0137082	0.816507
91319	8883	DERL3	NAE1	-0.230566	7.61941e-05
1018	8883	CDK3	NAE1	-0.100866	0.0869596
3916	8883	LAMP1	NAE1	0.0344577	0.559614
222611	8883	GPR111	NAE1	0.0971708	0.0992197
79852	8883	EPHX3	NAE1	-0.0498365	0.398628
51390	8883	AIG1	NAE1	0.356079	4.58821e-10
2355	8883	FOSL2	NAE1	-0.478715	5.83871e-18
1973	8883	EIF4A1	NAE1	0.126051	0.032183
1852	8883	DUSP9	NAE1	-0.0859351	0.145044
143244	8883	EIF5AL1	NAE1	0.0978227	0.0969625
125972	8883	CALR3	NAE1	0.0320816	0.587017
84253	8883	GARNL3	NAE1	0.0151086	0.798145
56605	8883	ERO1LB	NAE1	-0.218647	0.000179449
958	8883	CD40	NAE1	-0.0313008	0.596155
27113	8883	BBC3	NAE1	0.00384979	0.948044
917	8883	CD3G	NAE1	-0.24682	2.19971e-05
57472	8883	CNOT6	NAE1	-0.0268803	0.649061
57055	8883	DAZ2	NAE1	-0.0771746	0.190794
55173	8883	MRPS10	NAE1	0.478478	6.09399e-18
53942	8883	CNTN5	NAE1	-0.130603	0.0264093
51237	8883	MZB1	NAE1	-0.220352	0.000159198
29933	8883	GPR132	NAE1	-0.275741	1.93705e-06
940	8883	CD28	NAE1	-0.27443	2.1762e-06
23591	8883	FAM215A	NAE1	-0.110908	0.0596901
23148	8883	NACAD	NAE1	-0.267762	3.89707e-06
10913	8883	EDAR	NAE1	0.0873631	0.138455
10281	8883	DSCR4	NAE1	0.00987448	0.867258
10120	8883	ACTR1B	NAE1	0.0592166	0.315765
9747	8883	FAM115A	NAE1	-0.168473	0.00407648
9721	8883	GPRIN2	NAE1	-0.235545	5.25558e-05
9529	8883	BAG5	NAE1	-0.0922705	0.11755
8850	8883	KAT2B	NAE1	-0.27432	2.19755e-06
8739	8883	HRK	NAE1	-0.134964	0.0217359
8357	8883	HIST1H3H	NAE1	-0.0276169	0.640112
8352	8883	HIST1H3C	NAE1	0.0797185	0.176538
664	8883	BNIP3	NAE1	0.0289908	0.62356
575	8883	BAI1	NAE1	-0.16296	0.00548788
5606	8883	MAP2K3	NAE1	-0.0708739	0.229695
4054	8883	LTBP3	NAE1	-0.278639	1.49454e-06
3934	8883	LCN2	NAE1	-0.0957084	0.104436
3727	8883	JUND	NAE1	-0.0719782	0.222499
3726	8883	JUNB	NAE1	-0.176126	0.00265854
3605	8883	IL17A	NAE1	-0.0404804	0.49305
3553	8883	IL1B	NAE1	-0.214758	0.000235005
3004	8883	GZMM	NAE1	-0.193823	0.000925746
3001	8883	GZMA	NAE1	-0.131614	0.0252545
1974	8883	EIF4A2	NAE1	0.107615	0.0677239
1848	8883	DUSP6	NAE1	-0.0315736	0.592955
1613	8883	DAPK3	NAE1	-0.278894	1.46058e-06
401250	8883	MCCD1	NAE1	0.0429384	0.467149
389320	8883	C5orf48	NAE1	0.144716	0.0137976
388125	8883	C2CD4B	NAE1	-0.107348	0.0684136
374393	8883	FAM111B	NAE1	0.295478	3.12001e-07
1459	8883	CSNK2A2	NAE1	0.330496	8.58022e-09
339184	8883	CCDC144NL	NAE1	-0.0359695	0.542506
246176	8883	GAS2L2	NAE1	-0.203111	0.000512359
162989	8883	DEDD2	NAE1	-0.045013	0.445886
148362	8883	BROX	NAE1	-0.157477	0.0073126
146723	8883	C17orf77	NAE1	-0.0314582	0.594308
1212	8883	CLTB	NAE1	-0.253358	1.30206e-05
140625	8883	ACTRT2	NAE1	-0.0437527	0.458738
139324	8883	HDX	NAE1	0.111429	0.0584927
130916	8883	MTERFD2	NAE1	-0.0871789	0.139291
127428	8883	TCEANC2	NAE1	0.12076	0.0402152
119032	8883	C10orf32	NAE1	-2.5329e-05	0.999658
113655	8883	MFSD3	NAE1	0.099128	0.0925653
92196	8883	DAPL1	NAE1	0.0305133	0.605437
84939	8883	MUM1	NAE1	-0.137468	0.0193908
84318	8883	CCDC77	NAE1	0.156236	0.00779409
84317	8883	CCDC115	NAE1	0.154256	0.00862116
83933	8883	HDAC10	NAE1	-0.103823	0.0780506
79885	8883	HDAC11	NAE1	0.0394624	0.503997
79370	8883	BCL2L14	NAE1	-0.0396106	0.502396
79086	8883	SMIM7	NAE1	0.274893	2.08861e-06
79065	8883	ATG9A	NAE1	-0.222676	0.000135019
9447	4609	AIM2	MYC	-0.0688727	0.243151
79577	4893	CDC73	NRAS	0.118898	0.0434176
79577	3845	CDC73	KRAS	0.0859577	0.144938
79577	3265	CDC73	HRAS	-0.260742	7.0781e-06
2946	8883	GSTM2	NAE1	-0.0578543	0.327046
2071	8883	ERCC3	NAE1	0.236853	4.76069e-05
414301	8883	DDI1	NAE1	-0.0231575	0.69504
347516	8883	DGAT2L6	NAE1	-0.0751497	0.202731
201895	8883	SMIM14	NAE1	-0.236988	4.7124e-05
83641	8883	FAM107B	NAE1	-0.316031	4.00575e-08
65123	8883	INTS3	NAE1	-0.209745	0.000330382
64976	8883	MRPL40	NAE1	0.325633	1.45336e-08
63901	8883	FAM111A	NAE1	-0.0523247	0.375471
57596	8883	BEGAIN	NAE1	-0.126985	0.0309178
57102	8883	C12orf4	NAE1	0.0843228	0.152768
1538	8883	CYLC1	NAE1	-0.0362678	0.539161
54955	8883	C1orf109	NAE1	0.261997	6.36969e-06
54014	8883	BRWD1	NAE1	-0.186137	0.00148073
30844	8883	EHD4	NAE1	-0.0021053	0.971573
25901	8883	CCDC28A	NAE1	0.136685	0.0200991
23254	8883	KAZN	NAE1	-0.0167062	0.777334
23172	8883	FAM175B	NAE1	0.199606	0.00064251
3119	8883	HLA-DQB1	NAE1	-0.158401	0.00697149
3065	8883	HDAC1	NAE1	0.199074	0.000664729
3029	8883	HAGH	NAE1	0.205557	0.000436542
2717	8883	GLA	NAE1	0.218649	0.000179428
2668	8883	GDNF	NAE1	-0.205053	0.000451259
1815	8883	DRD4	NAE1	-0.0853238	0.147937
1676	8883	DFFA	NAE1	0.160559	0.00622957
286	8883	ANK1	NAE1	-0.0710073	0.228817
123103	8883	KLHL33	NAE1	-0.195977	0.000808956
112401	8883	BIRC8	NAE1	-0.0357015	0.545519
84311	8883	MRPL45	NAE1	0.309846	7.55371e-08
1134	8883	CHRNA1	NAE1	0.0588628	0.318669
81618	8883	ITM2C	NAE1	-0.24787	2.02404e-05
1039	8883	CDR2	NAE1	0.177671	0.00243364
79444	8883	BIRC7	NAE1	-0.104043	0.0774205
55973	8883	BCAP29	NAE1	0.147406	0.0121153
952	8883	CD38	NAE1	-0.188004	0.00132322
26999	8883	CYFIP2	NAE1	-0.0818354	0.165289
23641	8883	LDOC1	NAE1	-0.216727	0.000205128
10912	8883	GADD45G	NAE1	-0.153913	0.00877188
837	8883	CASP4	NAE1	-0.0643168	0.275812
10134	8883	BCAP31	NAE1	0.178588	0.00230848
10017	8883	BCL2L10	NAE1	0.220897	0.00015319
8738	8883	CRADD	NAE1	-0.024792	0.674703
8453	8883	CUL2	NAE1	0.392722	4.27846e-12
638	8883	BIK	NAE1	0.013561	0.818443
6349	8883	CCL3L1	NAE1	-0.144772	0.0137605
33	8883	ACADL	NAE1	-0.0739213	0.210231
57099	8883	AVEN	NAE1	0.209766	0.000329923
55379	8883	LRRC59	NAE1	0.0520017	0.37843
728642	8883	CDK11A	NAE1	-0.137151	0.0196746
54991	8883	C1orf159	NAE1	0.0199067	0.736131
970	8883	CD70	NAE1	0.118503	0.0441229
51122	8883	COMMD2	NAE1	0.300837	1.85481e-07
27141	8883	CIDEB	NAE1	-0.314444	4.72008e-08
23514	8883	KIAA0146	NAE1	0.109362	0.0633593
914	8883	CD2	NAE1	-0.223215	0.000129922
883	8883	CCBL1	NAE1	0.18749	0.00136494
9140	8883	ATG12	NAE1	0.222095	0.000140716
8988	8883	HSPB3	NAE1	0.137224	0.0196086
665	8883	BNIP3L	NAE1	-0.218775	0.000177847
7915	8883	ALDH5A1	NAE1	0.204754	0.000460196
663	8883	BNIP2	NAE1	-0.124324	0.0346391
624	8883	BDKRB2	NAE1	-0.306665	1.04095e-07
475	8883	ATOX1	NAE1	0.210585	0.000312234
4615	8883	MYD88	NAE1	-0.189646	0.00119754
4199	8883	ME1	NAE1	0.00865618	0.883511
4049	8883	LTA	NAE1	-0.214003	0.0002475
3963	8883	LGALS7	NAE1	0.0567606	0.336289
3838	8883	KPNA2	NAE1	0.179467	0.00219409
3550	8883	IK	NAE1	0.0661901	0.262039
3214	8883	HOXB4	NAE1	-0.046509	0.4309
3141	8883	HLCS	NAE1	-0.170127	0.00372217
2846	8883	LPAR4	NAE1	-0.224867	0.000115415
2785	8883	GNG3	NAE1	-0.175391	0.00277194
2620	8883	GAS2	NAE1	0.265497	4.73327e-06
2308	8883	FOXO1	NAE1	-0.229047	8.51988e-05
1965	8883	EIF2S1	NAE1	0.250276	1.67018e-05
1892	8883	ECHS1	NAE1	0.0951901	0.106335
1847	8883	DUSP5	NAE1	-0.171811	0.00339024
1776	8883	DNASE1L3	NAE1	-0.130938	0.0260215
245972	8883	ATP6V0D2	NAE1	-0.200823	0.000594211
1439	8883	CSF2RB	NAE1	-0.328219	1.09945e-08
218	8883	ALDH3A1	NAE1	-0.0583722	0.322726
200008	8883	CDCP2	NAE1	-0.128979	0.0283578
170691	8883	ADAMTS17	NAE1	-0.10016	0.0892031
1339	8883	COX6A2	NAE1	-0.0749856	0.203721
151313	8883	FAHD2B	NAE1	0.106415	0.0708647
139760	8883	GPR119	NAE1	0.0676212	0.251841
134353	8883	LSM11	NAE1	-0.0964081	0.101914
84883	8883	AIFM2	NAE1	0.0809175	0.170099
84303	8883	CHCHD6	NAE1	0.359449	3.05781e-10
81610	8883	FAM83D	NAE1	0.104327	0.0766105
80314	8883	EPC1	NAE1	-0.0981271	0.0959226
80199	8883	FUZ	NAE1	0.0739363	0.210138
80168	8883	MOGAT2	NAE1	-0.170179	0.00371153
80034	8883	CSRNP3	NAE1	-0.0879717	0.135717
59082	8883	CARD18	NAE1	-0.10349	0.079015
8536	3177	CAMK1	SLC29A2	-0.0921652	0.117971
8536	9154	CAMK1	SLC28A1	0.0627109	0.288004
8536	2030	CAMK1	SLC29A1	0.0649668	0.270979
8536	51727	CAMK1	CMPK1	-0.141301	0.0162263
8536	7298	CAMK1	TYMS	0.0427743	0.468856
8536	6240	CAMK1	RRM1	-0.0985366	0.0945374
8536	1633	CAMK1	DCK	0.0667435	0.258062
8536	978	CAMK1	CDA	-0.0643196	0.275791
29899	4609	GPSM2	MYC	0.305698	1.14668e-07
10611	6582	PDLIM5	SLC22A2	0.0473388	0.422714
10611	6580	PDLIM5	SLC22A1	-0.111922	0.0573798
10611	5979	PDLIM5	RET	0.144528	0.0139226
10611	5742	PDLIM5	PTGS1	0.262484	6.11345e-06
1453	3177	CSNK1D	SLC29A2	0.0127602	0.828994
1453	9154	CSNK1D	SLC28A1	0.0935091	0.112684
1453	2030	CSNK1D	SLC29A1	-0.0266753	0.65156
1453	7298	CSNK1D	TYMS	-0.277772	1.61564e-06
1453	6240	CSNK1D	RRM1	-0.209953	0.000325807
1453	1633	CSNK1D	DCK	-0.29694	2.71013e-07
4601	8883	MXI1	NAE1	-0.138046	0.0188811
3988	8883	LIPA	NAE1	-0.275274	2.01928e-06
359	8883	AQP2	NAE1	-0.0878232	0.136381
3242	8883	HPD	NAE1	-0.153743	0.0088475
2574	8883	GAGE2C	NAE1	-0.00907889	0.877866
2178	8883	FANCE	NAE1	0.088564	0.133093
2151	8883	F2RL2	NAE1	-0.0355328	0.547421
445328	8883	ARHGEF35	NAE1	0.0344086	0.560173
348980	8883	HCN1	NAE1	0.0981059	0.0959947
205428	8883	C3orf58	NAE1	-0.0398911	0.499372
151636	8883	DTX3L	NAE1	-0.13848	0.0185071
149297	8883	FAM78B	NAE1	-0.179831	0.0021482
146909	8883	KIF18B	NAE1	0.100148	0.0892415
135458	8883	HUS1B	NAE1	0.0634071	0.282675
313	8883	AOAH	NAE1	0.120777	0.0401862
130589	8883	GALM	NAE1	-0.0147677	0.802605
117154	8883	DACH2	NAE1	-0.0648876	0.271564
116093	8883	DIRC1	NAE1	-0.0791992	0.179382
112849	8883	L3HYPDH	NAE1	-0.0938704	0.111295
94160	8883	ABCC12	NAE1	-0.0379192	0.520832
83417	8883	FCRL4	NAE1	-0.102574	0.0817197
79068	8883	FTO	NAE1	-0.0418344	0.478689
64799	8883	IQCH	NAE1	-0.0518626	0.379708
64210	8883	MMS19	NAE1	-0.173723	0.0030461
1591	8883	CYP24A1	NAE1	0.0355987	0.546678
1573	8883	CYP2J2	NAE1	0.135095	0.0216074
55554	8883	KLK15	NAE1	-0.0283893	0.630785
55320	8883	MIS18BP1	NAE1	0.0940963	0.110433
1535	8883	CYBA	NAE1	0.0921647	0.117973
55210	8883	ATAD3A	NAE1	0.0985554	0.0944742
54890	8883	ALKBH5	NAE1	-0.352075	7.38494e-10
54841	8883	BIVM	NAE1	0.243744	2.8013e-05
54785	8883	C17orf59	NAE1	-0.379708	2.40802e-11
51179	8883	HAO2	NAE1	-0.00572699	0.922776
29086	8883	BABAM1	NAE1	0.184107	0.00167135
26270	8883	FBXO6	NAE1	0.00973717	0.869087
23464	8883	GCAT	NAE1	0.0700403	0.235234
9955	8883	HS3ST3A1	NAE1	-0.263228	5.74043e-06
9633	8883	MTL5	NAE1	0.187003	0.00140566
9557	8883	CHD1L	NAE1	0.0991671	0.0924361
869	8883	CBLN1	NAE1	0.079615	0.177102
8314	8883	BAP1	NAE1	-0.0483234	0.413119
3543	8883	IGLL1	NAE1	-0.0834378	0.157138
3268	8883	AGFG2	NAE1	-0.140052	0.0172042
3162	8883	HMOX1	NAE1	-0.327294	1.21522e-08
1978	4609	EIF4EBP1	MYC	0.168468	0.00407745
1978	8883	EIF4EBP1	NAE1	0.145109	0.0135401
1636	8883	ACE	NAE1	-0.30608	1.10371e-07
1611	8883	DAP	NAE1	-0.0679835	0.249303
391356	8883	PTRHD1	NAE1	0.154322	0.00859216
349149	8883	GJC3	NAE1	0.131925	0.024909
285973	8883	ATG9B	NAE1	0.056215	0.340962
285331	8883	CCDC66	NAE1	0.162969	0.00548524
284325	8883	C19orf54	NAE1	-0.105759	0.0726301
253959	8883	RALGAPA1	NAE1	-0.134496	0.0221999
199221	8883	DZIP1L	NAE1	-0.315723	4.13568e-08
1286	8883	COL4A4	NAE1	-0.227079	9.83598e-05
1211	6582	CLTA	SLC22A2	-0.000860164	0.988384
1211	6580	CLTA	SLC22A1	0.032438	0.582868
1211	5159	CLTA	PDGFRB	-0.240212	3.68348e-05
1211	780	CLTA	DDR1	-0.0231882	0.694656
1211	5156	CLTA	PDGFRA	-0.296228	2.90282e-07
1211	1436	CLTA	CSF1R	-0.298198	2.39933e-07
1211	4914	CLTA	NTRK1	-0.168912	0.00397953
1211	5979	CLTA	RET	-0.160349	0.00629858
1211	3815	CLTA	KIT	-0.162959	0.00548836
1211	5742	CLTA	PTGS1	-0.253958	1.23996e-05
1211	1557	CLTA	CYP2C19	-0.120484	0.0406766
1211	1565	CLTA	CYP2D6	0.0991523	0.0924852
1211	1559	CLTA	CYP2C9	-0.0627773	0.287493
1211	1544	CLTA	CYP1A2	-0.0412982	0.484349
1211	1551	CLTA	CYP3A7	0.0486866	0.409614
1211	1577	CLTA	CYP3A5	-0.0274845	0.641717
1211	1576	CLTA	CYP3A4	0.0191996	0.745174
1211	5004	CLTA	ORM1	0.0656736	0.265788
1211	8883	CLTA	NAE1	0.226419	0.000103182
132141	8883	IQCF1	NAE1	0.00850828	0.885487
124817	8883	CNTD1	NAE1	0.0678583	0.250178
116349	8883	C5orf55	NAE1	0.200978	0.00058829
112399	8883	EGLN3	NAE1	-0.231398	7.1651e-05
84674	8883	CARD6	NAE1	-0.352549	6.98304e-10
83734	8883	ATG10	NAE1	0.227574	9.48776e-05
1103	8883	CHAT	NAE1	-0.105669	0.0728755
81025	8883	GJA9	NAE1	-0.17948	0.00219247
1080	8883	CFTR	NAE1	0.183205	0.001763
79092	8883	CARD14	NAE1	-0.0356818	0.545741
64170	8883	CARD9	NAE1	-0.0257846	0.662465
57626	8883	KLHL1	NAE1	-0.117361	0.0462203
55603	8883	FAM46A	NAE1	-0.309453	7.86081e-08
55179	8883	FAIM	NAE1	0.124304	0.0346691
984	8883	CDK11B	NAE1	-0.197643	0.000728146
54619	8883	CCNJ	NAE1	0.194883	0.000866429
54468	8883	MIOS	NAE1	0.276301	1.84275e-06
51606	8883	ATP6V1H	NAE1	0.0786707	0.182311
51008	8883	ASCC1	NAE1	0.327327	1.21088e-08
27429	8883	HTRA2	NAE1	0.128207	0.0293262
26119	8883	LDLRAP1	NAE1	-0.162155	0.00572738
23588	8883	KLHDC2	NAE1	0.120586	0.0405055
23266	8883	LPHN2	NAE1	-0.287588	6.58345e-07
916	8883	CD3E	NAE1	-0.245783	2.38736e-05
11144	8883	DMC1	NAE1	0.0716956	0.224325
10669	8883	CGREF1	NAE1	0.188665	0.00127126
10598	8883	AHSA1	NAE1	0.229375	8.31727e-05
839	8883	CASP6	NAE1	0.385928	1.0646e-11
10319	8883	LAMC3	NAE1	-0.151403	0.0099496
10297	8883	APC2	NAE1	-0.122854	0.0368535
694	8883	BTG1	NAE1	-0.139737	0.0174586
9459	8883	ARHGEF6	NAE1	-0.329042	1.00542e-08
9023	8883	CH25H	NAE1	-0.142406	0.0154024
8841	8883	HDAC3	NAE1	0.302075	1.6424e-07
8747	8883	ADAM21	NAE1	-0.119203	0.0428779
8525	8883	DGKZ	NAE1	0.0279872	0.635633
8477	8883	GPR65	NAE1	-0.22255	0.000136233
662	8883	BNIP1	NAE1	0.210835	0.000307001
5977	8883	DPF2	NAE1	0.237412	4.56289e-05
4294	8883	MAP3K10	NAE1	-0.196325	0.000791447
358	8883	AQP1	NAE1	-0.149576	0.010893
3906	8883	LALBA	NAE1	-0.00806939	0.891357
3687	8883	ITGAX	NAE1	-0.348418	1.13409e-09
57448	8883	BIRC6	NAE1	-0.164312	0.00510615
56851	8883	EMC7	NAE1	0.211578	0.000291959
53353	8883	LRP1B	NAE1	-0.0622937	0.291229
51454	8883	GULP1	NAE1	-0.000139328	0.998118
51272	8883	BET1L	NAE1	-0.192589	0.000999464
51207	8883	DUSP13	NAE1	0.0051695	0.930273
28986	8883	MAGEH1	NAE1	-0.162291	0.00568619
932	8883	MS4A3	NAE1	-0.203768	0.00049088
23581	8883	CASP14	NAE1	-0.108205	0.0662245
23071	8883	ERP44	NAE1	0.15225	0.00953734
10933	8883	MORF4L1	NAE1	0.0488406	0.408132
10884	8883	MRPS30	NAE1	0.365752	1.41337e-10
9844	8883	ELMO1	NAE1	-0.230643	7.57646e-05
8558	8883	CDK10	NAE1	0.0699967	0.235526
8515	8883	ITGA10	NAE1	-0.0783703	0.183991
4303	8883	FOXO4	NAE1	-0.17215	0.00332665
3586	8883	IL10	NAE1	-0.0893855	0.129519
3559	8883	IL2RA	NAE1	-0.275033	2.06295e-06
3064	8883	HTT	NAE1	-0.169973	0.00375396
3002	8883	GZMB	NAE1	0.0965189	0.101518
2319	8883	FLOT2	NAE1	0.0213471	0.717824
2250	8883	FGF5	NAE1	-0.145473	0.0133046
317	8883	APAF1	NAE1	-0.0798287	0.175939
93621	8883	MRFAP1	NAE1	-0.092959	0.114825
84433	8883	CARD11	NAE1	-0.109802	0.0622956
64112	8883	MOAP1	NAE1	0.0179004	0.76188
63916	8883	ELMO2	NAE1	0.0455089	0.440887
1415	6582	CRYBB2	SLC22A2	0.0242684	0.681193
1415	6580	CRYBB2	SLC22A1	0.150523	0.0103949
1415	5159	CRYBB2	PDGFRB	-0.0249107	0.673236
1415	780	CRYBB2	DDR1	-0.101879	0.0838203
1415	5156	CRYBB2	PDGFRA	-0.0962131	0.102612
1415	1436	CRYBB2	CSF1R	-0.0110837	0.85118
1415	4914	CRYBB2	NTRK1	0.0653321	0.268287
1415	5979	CRYBB2	RET	-0.0124112	0.833602
1415	3815	CRYBB2	KIT	0.0535481	0.364395
1415	5742	CRYBB2	PTGS1	-0.00434706	0.941345
1415	1557	CRYBB2	CYP2C19	0.0603094	0.306901
1415	1565	CRYBB2	CYP2D6	0.151775	0.00976699
1415	1559	CRYBB2	CYP2C9	0.105771	0.0725972
1415	1544	CRYBB2	CYP1A2	0.0394515	0.504115
1415	1551	CRYBB2	CYP3A7	-0.143434	0.0146696
1415	1577	CRYBB2	CYP3A5	0.15925	0.00667065
1415	1576	CRYBB2	CYP3A4	-0.000905949	0.987765
1415	5004	CRYBB2	ORM1	0.058216	0.324025
4139	3177	MARK1	SLC29A2	0.0434381	0.461978
4139	9154	MARK1	SLC28A1	0.0746499	0.205759
4139	2030	MARK1	SLC29A1	0.0310053	0.599631
4139	7298	MARK1	TYMS	-0.174486	0.00291775
4139	6240	MARK1	RRM1	-0.116251	0.0483367
199731	6582	CADM4	SLC22A2	-0.00501055	0.932412
199731	6580	CADM4	SLC22A1	0.0930408	0.114505
199731	5159	CADM4	PDGFRB	0.134073	0.0226277
199731	780	CADM4	DDR1	0.0775392	0.1887
199731	5156	CADM4	PDGFRA	0.0640593	0.277743
199731	1436	CADM4	CSF1R	0.0798553	0.175794
199731	4914	CADM4	NTRK1	0.223422	0.000128015
199731	5979	CADM4	RET	0.14867	0.0113896
199731	3815	CADM4	KIT	0.0417906	0.47915
199731	5742	CADM4	PTGS1	0.0982965	0.0953475
199731	1557	CADM4	CYP2C19	-0.145929	0.0130152
199731	1565	CADM4	CYP2D6	-0.10041	0.0884039
199731	1559	CADM4	CYP2C9	-0.14237	0.0154291
199731	1544	CADM4	CYP1A2	-0.042416	0.472591
199731	1551	CADM4	CYP3A7	0.0512549	0.385325
199731	1577	CADM4	CYP3A5	-0.181114	0.00199349
199731	1576	CADM4	CYP3A4	-0.0476839	0.419337
199731	5004	CADM4	ORM1	-0.00662131	0.910763
80025	3177	PANK2	SLC29A2	-0.075872	0.198412
80025	9154	PANK2	SLC28A1	0.0392838	0.505931
80025	2030	PANK2	SLC29A1	0.046261	0.433364
80025	7298	PANK2	TYMS	0.055997	0.34284
80025	6240	PANK2	RRM1	0.0159501	0.787165
1555	6582	CYP2B6	SLC22A2	0.00922947	0.875856
1555	6580	CYP2B6	SLC22A1	0.0590122	0.317441
1555	5159	CYP2B6	PDGFRB	-0.108128	0.0664186
1555	780	CYP2B6	DDR1	0.00107751	0.985449
1555	5156	CYP2B6	PDGFRA	-0.0841932	0.153402
1555	4914	CYP2B6	NTRK1	-0.115043	0.050731
1555	5979	CYP2B6	RET	0.0351288	0.551987
1555	3815	CYP2B6	KIT	-0.00968731	0.869751
1555	5742	CYP2B6	PTGS1	-0.185558	0.00153295
1555	1557	CYP2B6	CYP2C19	0.104399	0.0764047
1555	1565	CYP2B6	CYP2D6	0.241466	3.34402e-05
1555	1559	CYP2B6	CYP2C9	0.072262	0.220677
1555	1551	CYP2B6	CYP3A7	-0.0221492	0.707698
1555	1577	CYP2B6	CYP3A5	-0.144241	0.014115
1555	1576	CYP2B6	CYP3A4	-0.0300862	0.610497
1555	5004	CYP2B6	ORM1	0.0227612	0.700005
260425	3177	MAGI3	SLC29A2	-0.163874	0.00522709
260425	9154	MAGI3	SLC28A1	0.107201	0.0687939
260425	2030	MAGI3	SLC29A1	-0.145935	0.0130117
260425	7298	MAGI3	TYMS	0.0247857	0.674782
260425	6240	MAGI3	RRM1	-0.00518592	0.930052
55127	4893	HEATR1	NRAS	0.057777	0.327694
55127	3845	HEATR1	KRAS	-0.0113945	0.847058
55127	3265	HEATR1	HRAS	-0.282627	1.04082e-06
5918	6188	RARRES1	RPS3	-0.0786357	0.182506
355	8883	FAS	NAE1	-0.196757	0.000770138
2736	5290	GLI2	PIK3CA	0.541064	2.23644e-23
2736	2475	GLI2	MTOR	0.264942	4.96292e-06
2735	5290	GLI1	PIK3CA	0.436581	7.04047e-15
2735	2475	GLI1	MTOR	0.0733057	0.214064
407975	7157	MIR17HG	TP53	-0.0630653	0.285283
2261	3690	FGFR3	ITGB3	-0.132058	0.0247619
695	8883	BTK	NAE1	-0.286986	6.96277e-07
695	3662	BTK	IRF4	0.769426	8.17691e-58
1499	2321	CTNNB1	FLT1	0.0186735	0.751926
84934	7157	C12orf52	TP53	0.0459619	0.436347
328	472	APEX1	ATM	-0.213931	0.000248722
682	2335	BSG	FN1	-0.185728	0.00151744
682	836	BSG	CASP3	0.135874	0.0208562
27347	8115	STK39	TCL1A	-0.0435234	0.461098
2294	7157	FOXF1	TP53	-0.0977502	0.0972115
2322	3815	FLT3	KIT	0.061521	0.297267
2322	5599	FLT3	MAPK8	0.0442787	0.453349
1606	3177	DGKA	SLC29A2	-0.106061	0.0718136
1606	9154	DGKA	SLC28A1	0.0627977	0.287335
1606	2030	DGKA	SLC29A1	-0.281063	1.20025e-06
1606	7298	DGKA	TYMS	0.034171	0.562887
1606	6240	DGKA	RRM1	-0.220675	0.000155605
80321	4609	CEP70	MYC	-0.232744	6.48335e-05
124801	4609	LSM12	MYC	0.167131	0.00438594
10109	4893	ARPC2	NRAS	0.223127	0.000130744
10109	3845	ARPC2	KRAS	0.226338	0.000103785
10109	3265	ARPC2	HRAS	-0.0645815	0.273837
83694	3177	RPS6KL1	SLC29A2	0.384041	1.36617e-11
83694	9154	RPS6KL1	SLC28A1	0.028385	0.630836
83694	2030	RPS6KL1	SLC29A1	0.0635227	0.281796
83694	7298	RPS6KL1	TYMS	-0.199158	0.0006612
83694	6240	RPS6KL1	RRM1	0.0117574	0.84225
144132	4609	DNHD1	MYC	-0.0347449	0.556344
79585	4609	CORO7	MYC	-0.0482618	0.413716
8621	4893	CDK13	NRAS	0.164107	0.00516259
8621	3845	CDK13	KRAS	-0.00843909	0.886412
8621	3265	CDK13	HRAS	-0.287371	6.71775e-07
8621	4609	CDK13	MYC	0.201212	0.000579494
10943	4609	MSL3	MYC	0.0576638	0.328643
375449	4609	MAST4	MYC	-0.129762	0.0274027
51451	4609	LCMT1	MYC	-0.00260112	0.964882
83999	4609	KREMEN1	MYC	-0.111992	0.0572234
653519	4609	GPR89A	MYC	0.0712144	0.227458
132789	4609	GNPDA2	MYC	-0.0690458	0.241965
2766	4609	GMPR	MYC	-0.19032	0.00114922
8521	4609	GCM1	MYC	0.0896651	0.128319
55454	4609	CSGALNACT2	MYC	-0.213122	0.00026287
22858	4893	ICK	NRAS	0.0494331	0.402462
22858	3845	ICK	KRAS	0.0372684	0.528016
10097	4893	ACTR2	NRAS	0.345448	1.60008e-09
10097	3845	ACTR2	KRAS	0.268662	3.60535e-06
10097	3265	ACTR2	HRAS	-0.399497	1.68832e-12
84976	4609	DISP1	MYC	-0.274563	2.15074e-06
1730	4609	DIAPH2	MYC	0.343958	1.8992e-09
1630	8883	DCC	NAE1	-0.1616	0.00589767
1630	4609	DCC	MYC	-0.125392	0.0331026
51805	4609	COQ3	MYC	0.111384	0.0585953
56994	4609	CHPT1	MYC	0.171679	0.00341531
941	4609	CD80	MYC	0.00351808	0.952515
24141	4609	LAMP5	MYC	-0.154162	0.00866207
51093	4609	RRNAD1	MYC	-0.0920072	0.118605
284424	4609	MIR7-3HG	MYC	-0.0533066	0.366565
123811	4609	FOPNL	MYC	0.163115	0.00544309
8548	4609	BLZF1	MYC	-0.223002	0.000131915
10282	4609	BET1	MYC	-0.0333467	0.57235
604	4609	BCL6	MYC	-0.231386	7.17142e-05
395	4609	ARHGAP6	MYC	0.0859149	0.145139
3787	4609	KCNS1	MYC	0.0951364	0.106534
1176	4609	AP3S1	MYC	-0.18113	0.00199165
9358	4609	ITGBL1	MYC	-0.137413	0.0194395
3361	4609	HTR5A	MYC	-0.0508048	0.389517
3236	4609	HOXD10	MYC	0.079268	0.179003
3069	4609	HDLBP	MYC	-0.134873	0.0218249
253018	4609	HCG27	MYC	-0.157444	0.00732518
26610	4609	ELP4	MYC	0.191875	0.00104452
55531	8883	ELMOD1	NAE1	-0.184713	0.00161214
55531	4609	ELMOD1	MYC	-0.163014	0.00547234
9166	8883	EBAG9	NAE1	0.266775	4.24242e-06
9166	4609	EBAG9	MYC	0.341305	2.5714e-09
3991	6582	LIPE	SLC22A2	0.0457426	0.438541
3991	6580	LIPE	SLC22A1	-0.00264859	0.964242
3991	5159	LIPE	PDGFRB	0.263334	5.68946e-06
3991	5156	LIPE	PDGFRA	0.241104	3.43889e-05
3991	4914	LIPE	NTRK1	0.0774858	0.189006
3991	5979	LIPE	RET	-0.00978699	0.868423
3991	5742	LIPE	PTGS1	0.123759	0.035476
3991	5004	LIPE	ORM1	-0.01315	0.823853
9775	4893	EIF4A3	NRAS	0.00624441	0.915824
9775	3845	EIF4A3	KRAS	-0.0333446	0.572374
9775	3265	EIF4A3	HRAS	0.286381	7.3656e-07
51347	7298	TAOK3	TYMS	-0.112823	0.0553899
79132	4609	DHX58	MYC	-0.215307	0.000226285
1314	4609	COPA	MYC	-0.254558	1.18074e-05
440508	4609	CLEC4GP1	MYC	-0.14951	0.0109284
112609	4609	MRAP2	MYC	-0.271491	2.81877e-06
23200	4609	ATP11B	MYC	-0.149771	0.0107888
4604	4609	MYBPC1	MYC	-0.0485998	0.410449
10335	4609	MRVI1	MYC	-0.127577	0.0301371
9355	8883	LHX2	NAE1	-0.0655202	0.266909
9355	4609	LHX2	MYC	-0.0858705	0.145348
51166	4609	AADAT	MYC	0.077862	0.186861
3821	4609	KLRC1	MYC	-0.075762	0.199066
166348	4609	KBTBD12	MYC	-0.144141	0.0141831
55709	8883	KBTBD4	NAE1	-0.0311797	0.597579
55709	4609	KBTBD4	MYC	-0.081252	0.168334
55721	4609	IQCC	MYC	0.043968	0.456527
2694	4609	GIF	MYC	-0.113948	0.0529872
259282	4609	BOD1L1	MYC	-0.0300328	0.611131
407738	4609	FAM19A1	MYC	0.0241263	0.682959
54920	4609	DUS2L	MYC	0.0762453	0.196207
2180	6582	ACSL1	SLC22A2	0.0144036	0.807376
2180	6580	ACSL1	SLC22A1	-0.0506612	0.39086
2180	5159	ACSL1	PDGFRB	0.360499	2.69219e-10
2180	780	ACSL1	DDR1	-0.0682195	0.24766
2180	5156	ACSL1	PDGFRA	0.359046	3.21075e-10
2180	1436	ACSL1	CSF1R	0.453593	4.51288e-16
2180	4914	ACSL1	NTRK1	0.102787	0.0810834
2180	5979	ACSL1	RET	0.0516816	0.381375
2180	3815	ACSL1	KIT	0.119476	0.0424009
2180	613	ACSL1	BCR	0.0924636	0.116781
2180	5742	ACSL1	PTGS1	0.276077	1.88006e-06
2180	1557	ACSL1	CYP2C19	-0.110824	0.0598846
2180	1565	ACSL1	CYP2D6	-0.200953	0.000589253
2180	1559	ACSL1	CYP2C9	-0.0902152	0.125984
2180	1544	ACSL1	CYP1A2	0.125716	0.0326481
2180	1551	ACSL1	CYP3A7	-0.0746811	0.205569
2180	1577	ACSL1	CYP3A5	-0.0891003	0.130751
2180	1576	ACSL1	CYP3A4	0.00311866	0.957901
2180	5004	ACSL1	ORM1	-0.016635	0.778259
2180	213	ACSL1	ALB	-0.0432014	0.464423
8701	4609	DNAH11	MYC	-0.0352793	0.550284
57609	4609	DIP2B	MYC	-0.0453904	0.442078
1178	4609	CLC	MYC	0.0592284	0.315668
26249	4609	KLHL3	MYC	-0.0147579	0.802733
29100	4609	TMEM208	MYC	-0.0601975	0.307801
51170	4609	HSD17B11	MYC	0.0161359	0.784746
55437	4609	STRADB	MYC	0.108964	0.0643325
56850	4609	GRIPAP1	MYC	0.0122886	0.835223
241	4609	ALOX5AP	MYC	-0.163466	0.0053422
2768	4609	GNA12	MYC	0.032038	0.587526
79187	4609	FSD1	MYC	0.0654653	0.26731
572	6582	BAD	SLC22A2	0.0374042	0.526513
572	6580	BAD	SLC22A1	0.0140106	0.812533
572	5159	BAD	PDGFRB	-0.122873	0.0368247
572	780	BAD	DDR1	-0.10604	0.071868
572	5156	BAD	PDGFRA	-0.20035	0.000612544
572	1436	BAD	CSF1R	-0.106642	0.0702608
572	4914	BAD	NTRK1	-0.0453614	0.44237
572	5979	BAD	RET	-0.0544017	0.356788
572	3815	BAD	KIT	-0.063111	0.284933
572	613	BAD	BCR	0.0352917	0.550143
572	5742	BAD	PTGS1	-0.130722	0.0262705
572	1557	BAD	CYP2C19	-0.0787816	0.181693
572	1565	BAD	CYP2D6	0.0649163	0.271352
572	1559	BAD	CYP2C9	-0.0058224	0.921493
572	1544	BAD	CYP1A2	-0.015907	0.787726
572	1551	BAD	CYP3A7	-0.0848051	0.150426
572	1577	BAD	CYP3A5	0.031203	0.597305
572	1576	BAD	CYP3A4	0.0957426	0.104311
572	5004	BAD	ORM1	-0.00910573	0.877507
54069	4893	MIS18A	NRAS	-0.0935198	0.112643
54069	3265	MIS18A	HRAS	0.253142	1.32515e-05
56474	4609	CTPS2	MYC	0.133192	0.0235403
1690	4609	COCH	MYC	0.210204	0.00032035
79630	4609	C1orf54	MYC	-0.191573	0.00106415
256646	4609	NUTM1	MYC	-0.142259	0.0155101
221060	4609	C10orf111	MYC	0.022224	0.706755
7975	4609	MAFK	MYC	-0.0581405	0.324654
8284	4609	KDM5D	MYC	-0.0814809	0.167134
3557	4609	IL1RN	MYC	-0.218457	0.000181855
3198	4609	HOXA1	MYC	0.0307078	0.603139
9630	4609	GNA14	MYC	-0.216263	0.000211826
116828	4609	N4BP2L2-IT2	MYC	-0.0164144	0.781124
64897	4609	C12orf43	MYC	0.0547014	0.35414
539	4609	ATP5O	MYC	-0.0278272	0.637566
80059	4609	LRRTM4	MYC	-0.0333509	0.572302
9470	4609	EIF4E2	MYC	0.0118188	0.841437
92675	4609	DTD1	MYC	0.103828	0.0780378
113189	4609	CHST14	MYC	-0.160067	0.0063921
711	4609	ERC2-IT1	MYC	0.0145792	0.805074
6833	4609	ABCC8	MYC	-0.128842	0.028527
79772	4609	MCTP1	MYC	-0.144345	0.0140451
284348	4609	LYPD5	MYC	-0.141266	0.0162535
115557	4609	ARHGEF25	MYC	-0.15125	0.010026
1285	4609	COL4A3	MYC	-0.0840982	0.153868
56948	4609	SDR39U1	MYC	0.00958787	0.871077
131375	4609	LYZL4	MYC	-0.163484	0.00533699
342574	4609	KRT27	MYC	-0.045678	0.439189
83473	4609	KATNAL2	MYC	-0.0734326	0.21327
3588	4609	IL10RB	MYC	-0.271124	2.91063e-06
90268	4609	FAM105B	MYC	0.106162	0.0715423
10094	4609	ARPC3	MYC	-0.178656	0.0022995
10094	4893	ARPC3	NRAS	0.0656535	0.265935
10094	3845	ARPC3	KRAS	0.104315	0.0766427
10094	3265	ARPC3	HRAS	0.131629	0.0252382
90134	4893	KCNH7	NRAS	0.0145194	0.805858
90134	3845	KCNH7	KRAS	0.0279154	0.636501
2627	4893	GATA6	NRAS	-0.196091	0.00080319
2627	3845	GATA6	KRAS	0.0183994	0.755451
2627	3265	GATA6	HRAS	-0.0121322	0.83729
51265	4893	CDKL3	NRAS	-0.000200551	0.997292
51265	3845	CDKL3	KRAS	0.0277622	0.638353
51265	3265	CDKL3	HRAS	-0.129332	0.0279243
51138	3845	COPS4	KRAS	-0.0526363	0.372631
51138	4893	COPS4	NRAS	0.246919	2.18246e-05
51138	3265	COPS4	HRAS	-0.0254685	0.666353
51138	4609	COPS4	MYC	0.059696	0.311855
55785	4609	FGD6	MYC	-0.159611	0.00654653
2166	4609	FAAH	MYC	0.00930079	0.874905
6144	6582	RPL21	SLC22A2	-0.0235415	0.690242
6144	6580	RPL21	SLC22A1	0.0128614	0.827659
1478	4609	CSTF2	MYC	0.287269	6.78188e-07
56955	4609	MEPE	MYC	-0.144026	0.0142609
9817	7296	KEAP1	TXNRD1	-0.119546	0.0422786
9817	4609	KEAP1	MYC	0.0873847	0.138357
64841	4609	GNPNAT1	MYC	0.039065	0.508305
9718	4609	ECE2	MYC	0.340661	2.76634e-09
816	6582	CAMK2B	SLC22A2	-0.0205203	0.728313
816	6580	CAMK2B	SLC22A1	0.00437228	0.941005
816	5159	CAMK2B	PDGFRB	0.249503	1.77682e-05
816	780	CAMK2B	DDR1	0.00615285	0.917053
816	5156	CAMK2B	PDGFRA	0.132007	0.0248185
816	1436	CAMK2B	CSF1R	0.073849	0.210679
816	4914	CAMK2B	NTRK1	0.660136	1.52728e-37
816	5979	CAMK2B	RET	0.0578257	0.327286
816	3815	CAMK2B	KIT	0.170686	0.00360873
816	5742	CAMK2B	PTGS1	0.0976187	0.0976643
816	1557	CAMK2B	CYP2C19	-0.0581873	0.324265
816	1565	CAMK2B	CYP2D6	-0.0560773	0.342148
816	1559	CAMK2B	CYP2C9	-0.0560023	0.342794
816	1544	CAMK2B	CYP1A2	-0.0139174	0.813757
816	1551	CAMK2B	CYP3A7	-0.0174398	0.76783
816	1577	CAMK2B	CYP3A5	-0.0570271	0.334022
816	1576	CAMK2B	CYP3A4	-0.0187092	0.751466
816	5004	CAMK2B	ORM1	-0.0212686	0.718818
55974	6582	SLC50A1	SLC22A2	0.0429708	0.466813
55974	6580	SLC50A1	SLC22A1	-0.0811769	0.168729
55974	5979	SLC50A1	RET	0.0449733	0.446288
8547	6582	FCN3	SLC22A2	0.0246647	0.67628
8547	6580	FCN3	SLC22A1	-0.0233773	0.692293
8547	5159	FCN3	PDGFRB	0.467964	3.92121e-17
8547	5156	FCN3	PDGFRA	0.385825	1.07925e-11
8547	4914	FCN3	NTRK1	0.11793	0.0451647
8547	5979	FCN3	RET	0.050041	0.396694
8547	3815	FCN3	KIT	0.069639	0.237934
8547	5742	FCN3	PTGS1	0.288124	6.26257e-07
8547	5004	FCN3	ORM1	-0.0438364	0.457877
10865	4893	ARID5A	NRAS	-0.116834	0.0472151
10865	3845	ARID5A	KRAS	-0.0608072	0.302918
10865	3265	ARID5A	HRAS	0.0603234	0.306788
84100	8883	ARL6	NAE1	0.134171	0.0225283
84100	4609	ARL6	MYC	0.041555	0.481633
160492	8883	IFLTD1	NAE1	-0.0632071	0.284198
160492	4609	IFLTD1	MYC	-0.0528885	0.370341
29945	3845	ANAPC4	KRAS	0.00744319	0.899742
29945	4893	ANAPC4	NRAS	0.1496	0.01088
29945	3265	ANAPC4	HRAS	0.00143975	0.980558
10075	4893	HUWE1	NRAS	0.0627603	0.287624
10075	3845	HUWE1	KRAS	0.0598796	0.310367
2516	4893	NR5A1	NRAS	-0.0486428	0.410035
25802	4609	LMOD1	MYC	-0.108258	0.0660906
2880	4609	GPX5	MYC	-0.0956857	0.104518
763	6582	CA5A	SLC22A2	0.0492015	0.404673
763	6580	CA5A	SLC22A1	0.0531804	0.367702
763	5159	CA5A	PDGFRB	-0.0280291	0.635127
763	780	CA5A	DDR1	-0.10873	0.0649095
763	5156	CA5A	PDGFRA	-0.0111394	0.850442
763	1436	CA5A	CSF1R	-0.0381608	0.518178
763	4914	CA5A	NTRK1	0.270471	3.08144e-06
763	5979	CA5A	RET	-0.047252	0.423566
763	3815	CA5A	KIT	0.134609	0.0220875
763	5742	CA5A	PTGS1	-0.00715852	0.903557
763	1557	CA5A	CYP2C19	0.0227448	0.700212
763	1565	CA5A	CYP2D6	0.0234037	0.691963
763	1559	CA5A	CYP2C9	0.00680499	0.908299
763	1544	CA5A	CYP1A2	-0.0279338	0.636278
763	1551	CA5A	CYP3A7	0.0701413	0.234558
763	1577	CA5A	CYP3A5	-0.047886	0.417366
763	1576	CA5A	CYP3A4	-0.0334065	0.571661
763	5004	CA5A	ORM1	0.0472655	0.423433
22809	6582	ATF5	SLC22A2	0.011028	0.85192
22809	6580	ATF5	SLC22A1	-0.00255719	0.965475
22809	5159	ATF5	PDGFRB	0.174175	0.00296945
22809	780	ATF5	DDR1	-0.186667	0.00143433
22809	5156	ATF5	PDGFRA	0.108727	0.0649188
22809	1436	ATF5	CSF1R	0.350785	8.59694e-10
22809	4914	ATF5	NTRK1	0.282493	1.0536e-06
22809	5979	ATF5	RET	0.0792005	0.179375
22809	3815	ATF5	KIT	0.0988691	0.0934248
22809	613	ATF5	BCR	0.0669531	0.256566
22809	5742	ATF5	PTGS1	0.0970157	0.0997628
22809	1557	ATF5	CYP2C19	0.0456289	0.439681
22809	1565	ATF5	CYP2D6	-0.110075	0.0616432
22809	1559	ATF5	CYP2C9	0.086026	0.144617
22809	1544	ATF5	CYP1A2	-0.0499723	0.397343
22809	1551	ATF5	CYP3A7	-0.0717229	0.224149
22809	1577	ATF5	CYP3A5	-0.10406	0.0773696
22809	1576	ATF5	CYP3A4	0.00794594	0.893009
22809	5004	ATF5	ORM1	-0.0826896	0.160906
9466	6582	IL27RA	SLC22A2	0.0107661	0.855398
9466	6580	IL27RA	SLC22A1	-0.0726051	0.218486
9466	5159	IL27RA	PDGFRB	0.142237	0.0155261
9466	5156	IL27RA	PDGFRA	0.0704411	0.232559
9466	4914	IL27RA	NTRK1	0.165273	0.00484944
9466	5979	IL27RA	RET	0.155188	0.00822265
9466	3815	IL27RA	KIT	0.174772	0.00287096
9466	5742	IL27RA	PTGS1	0.0952662	0.106055
9466	5004	IL27RA	ORM1	-0.0566899	0.336892
3428	6582	IFI16	SLC22A2	0.110707	0.0601556
3428	6580	IFI16	SLC22A1	0.0127796	0.828738
3428	5159	IFI16	PDGFRB	0.473245	1.55157e-17
3428	5156	IFI16	PDGFRA	0.321328	2.29996e-08
3428	4914	IFI16	NTRK1	0.331373	7.79468e-09
3428	5979	IFI16	RET	0.0578886	0.326759
3428	3815	IFI16	KIT	0.26571	4.64759e-06
3428	5742	IFI16	PTGS1	0.312916	5.52333e-08
3428	5004	IFI16	ORM1	-0.102132	0.0830505
8661	4893	EIF3A	NRAS	-0.152959	0.00920404
8661	3845	EIF3A	KRAS	0.0864803	0.142501
8661	3265	EIF3A	HRAS	-0.203199	0.000509451
23536	4609	ADAT1	MYC	0.129077	0.0282371
6346	4609	CCL1	MYC	0.045106	0.444946
3749	4609	KCNC4	MYC	0.110528	0.0605748
3182	4609	HNRNPAB	MYC	0.00684845	0.907716
51704	4609	GPRC5B	MYC	-0.0957985	0.104108
1281	6582	COL3A1	SLC22A2	0.0286487	0.627665
1281	6580	COL3A1	SLC22A1	0.0338561	0.566493
1281	5159	COL3A1	PDGFRB	0.880019	8.36365e-95
1281	780	COL3A1	DDR1	-0.130441	0.0265983
1281	5156	COL3A1	PDGFRA	0.764084	1.42787e-56
1281	1436	COL3A1	CSF1R	0.738375	5.01989e-51
1281	4914	COL3A1	NTRK1	0.239826	3.79438e-05
1281	5979	COL3A1	RET	0.0101411	0.863708
1281	3815	COL3A1	KIT	0.209153	0.000343781
1281	5742	COL3A1	PTGS1	0.513292	7.9446e-21
1281	1557	COL3A1	CYP2C19	-0.049625	0.400636
1281	1565	COL3A1	CYP2D6	-0.217621	0.000192777
1281	1559	COL3A1	CYP2C9	-0.0673058	0.254064
1281	1544	COL3A1	CYP1A2	0.031264	0.596587
1281	1551	COL3A1	CYP3A7	-0.0764379	0.195076
1281	1577	COL3A1	CYP3A5	-0.148042	0.0117451
1281	1576	COL3A1	CYP3A4	-0.0239168	0.685564
1281	5004	COL3A1	ORM1	-0.0561731	0.341322
5588	6582	PRKCQ	SLC22A2	0.0857341	0.14599
5588	6580	PRKCQ	SLC22A1	0.0973005	0.0987675
5588	5979	PRKCQ	RET	0.0804578	0.172546
5588	5742	PRKCQ	PTGS1	-0.0649994	0.270738
3769	6582	KCNJ13	SLC22A2	-0.00633532	0.914603
3769	6580	KCNJ13	SLC22A1	-0.0190202	0.747474
3769	5159	KCNJ13	PDGFRB	0.0170623	0.772717
3769	5156	KCNJ13	PDGFRA	-0.0171346	0.771781
3769	4914	KCNJ13	NTRK1	-0.0177737	0.763516
3769	5979	KCNJ13	RET	-0.00814809	0.890304
3769	3815	KCNJ13	KIT	-0.0454795	0.441182
3769	5742	KCNJ13	PTGS1	-0.0118103	0.84155
3769	5004	KCNJ13	ORM1	-0.0129219	0.826861
64344	6582	HIF3A	SLC22A2	0.0537383	0.36269
64344	6580	HIF3A	SLC22A1	0.0964732	0.101681
64344	5159	HIF3A	PDGFRB	0.131158	0.0257701
64344	5156	HIF3A	PDGFRA	0.196018	0.000806858
64344	4914	HIF3A	NTRK1	0.415151	1.81314e-13
64344	5979	HIF3A	RET	0.0853141	0.147983
64344	3815	HIF3A	KIT	0.189862	0.00118186
64344	5742	HIF3A	PTGS1	0.27273	2.52829e-06
64344	5004	HIF3A	ORM1	-0.00094701	0.987211
2262	6582	GPC5	SLC22A2	0.0082114	0.889457
2262	6580	GPC5	SLC22A1	0.0206216	0.727025
2262	5159	GPC5	PDGFRB	0.0552937	0.348946
2262	5156	GPC5	PDGFRA	0.133126	0.0236099
2262	4914	GPC5	NTRK1	0.252926	1.34852e-05
2262	5979	GPC5	RET	-0.0179567	0.761154
2262	3815	GPC5	KIT	0.156025	0.00787868
2262	5742	GPC5	PTGS1	0.167657	0.00426222
2262	5004	GPC5	ORM1	-0.0261463	0.658028
79954	4893	NOL10	NRAS	0.0501644	0.395528
6173	6582	RPL36A	SLC22A2	0.000490581	0.993375
6173	6580	RPL36A	SLC22A1	0.0277752	0.638195
2323	6582	FLT3LG	SLC22A2	0.0365911	0.535547
2323	6580	FLT3LG	SLC22A1	0.0447947	0.448098
2323	5159	FLT3LG	PDGFRB	0.570523	2.35789e-26
2323	5156	FLT3LG	PDGFRA	0.39029	5.94378e-12
2323	4914	FLT3LG	NTRK1	0.44933	9.11409e-16
2323	5979	FLT3LG	RET	0.0975584	0.0978725
2323	3815	FLT3LG	KIT	0.277335	1.68021e-06
2323	5742	FLT3LG	PTGS1	0.39844	1.95444e-12
2323	5004	FLT3LG	ORM1	-0.0947192	0.108084
1960	6582	EGR3	SLC22A2	0.0411657	0.485753
1960	6580	EGR3	SLC22A1	0.0053329	0.928075
1960	5159	EGR3	PDGFRB	0.307363	9.70547e-08
1960	5156	EGR3	PDGFRA	0.220123	0.000161782
1960	4914	EGR3	NTRK1	0.123964	0.0351711
1960	5979	EGR3	RET	-0.0265964	0.652523
1960	3815	EGR3	KIT	0.167087	0.00439658
1960	5742	EGR3	PTGS1	0.150029	0.0106519
1960	5004	EGR3	ORM1	-0.0506316	0.391137
8533	3845	COPS3	KRAS	0.0183889	0.755586
8533	4893	COPS3	NRAS	0.0196881	0.738923
8533	3265	COPS3	HRAS	0.0702479	0.233846
8925	4609	HERC1	MYC	-0.0468362	0.427662
10659	6582	CELF2	SLC22A2	-0.00172709	0.976679
10659	6580	CELF2	SLC22A1	0.0326328	0.580606
10659	5159	CELF2	PDGFRB	0.165033	0.00491266
10659	780	CELF2	DDR1	-0.116997	0.0469045
10659	5156	CELF2	PDGFRA	0.188458	0.0012873
10659	4914	CELF2	NTRK1	0.15761	0.00726242
10659	5979	CELF2	RET	0.0122697	0.835472
10659	3815	CELF2	KIT	0.313683	5.10497e-08
10659	5742	CELF2	PTGS1	0.206367	0.000413806
10659	1557	CELF2	CYP2C19	-0.0760655	0.197267
10659	1565	CELF2	CYP2D6	-0.0647613	0.2725
10659	1559	CELF2	CYP2C9	-0.0614262	0.298014
10659	1544	CELF2	CYP1A2	0.0413688	0.483601
10659	1551	CELF2	CYP3A7	-0.0430137	0.466368
10659	1577	CELF2	CYP3A5	0.0461435	0.434534
10659	1576	CELF2	CYP3A4	-0.0633654	0.282992
10659	5004	CELF2	ORM1	-0.0791718	0.179532
91404	6582	SESTD1	SLC22A2	-0.019997	0.73498
91404	6580	SESTD1	SLC22A1	0.0435837	0.460476
23576	6582	DDAH1	SLC22A2	0.0384197	0.515341
23576	6580	DDAH1	SLC22A1	-0.0292478	0.620485
23576	5159	DDAH1	PDGFRB	-0.315463	4.24838e-08
23576	780	DDAH1	DDR1	0.122666	0.0371463
23576	5156	DDAH1	PDGFRA	-0.193875	0.000922746
23576	4914	DDAH1	NTRK1	-0.231809	6.94974e-05
23576	5979	DDAH1	RET	-0.0688578	0.243253
23576	3815	DDAH1	KIT	-0.169681	0.00381473
23576	5742	DDAH1	PTGS1	-0.199887	0.00063105
23576	5004	DDAH1	ORM1	-0.00337857	0.954396
657	4893	BMPR1A	NRAS	0.0601315	0.308333
657	3845	BMPR1A	KRAS	0.0180212	0.760322
657	3265	BMPR1A	HRAS	-0.289084	5.7242e-07
81887	4893	LAS1L	NRAS	0.00222573	0.969948
779	4609	CACNA1S	MYC	-0.0689663	0.242509
3458	4609	IFNG	MYC	-0.0305087	0.605491
8369	4609	HIST1H4G	MYC	-0.0383944	0.515618
10217	6582	CTDSPL	SLC22A2	-0.014836	0.801711
10217	6580	CTDSPL	SLC22A1	0.0599381	0.309893
10217	5159	CTDSPL	PDGFRB	-0.0198147	0.737306
10217	780	CTDSPL	DDR1	0.0363713	0.538003
10217	5156	CTDSPL	PDGFRA	-0.086755	0.141232
10217	4914	CTDSPL	NTRK1	-0.0242275	0.681701
10217	5979	CTDSPL	RET	0.0532103	0.367432
10217	3815	CTDSPL	KIT	0.00273641	0.963057
10217	5742	CTDSPL	PTGS1	0.000839673	0.98866
10217	1557	CTDSPL	CYP2C19	-0.00937424	0.873925
10217	1565	CTDSPL	CYP2D6	-0.0342221	0.562304
10217	1559	CTDSPL	CYP2C9	-0.0347838	0.555901
10217	1544	CTDSPL	CYP1A2	-0.0308809	0.601096
10217	1551	CTDSPL	CYP3A7	0.00380509	0.948647
10217	1577	CTDSPL	CYP3A5	0.0324828	0.582347
10217	1576	CTDSPL	CYP3A4	-0.0181054	0.759236
10217	5004	CTDSPL	ORM1	-0.0677312	0.251068
27297	6582	CRCP	SLC22A2	0.0469553	0.426486
27297	6580	CRCP	SLC22A1	-0.00046451	0.993727
27297	5159	CRCP	PDGFRB	-0.172888	0.00319218
27297	780	CRCP	DDR1	0.0284381	0.630197
27297	5156	CRCP	PDGFRA	-0.0590444	0.317177
27297	1436	CRCP	CSF1R	-0.235957	5.09474e-05
27297	4914	CRCP	NTRK1	-0.152063	0.00962718
27297	5979	CRCP	RET	-0.151062	0.0101203
27297	3815	CRCP	KIT	-0.0496955	0.399966
27297	5742	CRCP	PTGS1	-0.0958461	0.103935
27297	1557	CRCP	CYP2C19	-0.0775845	0.188442
27297	1565	CRCP	CYP2D6	0.0592595	0.315413
27297	1559	CRCP	CYP2C9	-0.0774779	0.189051
27297	1544	CRCP	CYP1A2	-0.0812678	0.168251
27297	1551	CRCP	CYP3A7	0.156711	0.00760648
27297	1577	CRCP	CYP3A5	0.147661	0.0119661
27297	1576	CRCP	CYP3A4	-0.0357924	0.544496
27297	5004	CRCP	ORM1	0.186999	0.00140597
6303	6582	SAT1	SLC22A2	-0.0545171	0.355767
6303	6580	SAT1	SLC22A1	-0.0577095	0.32826
7994	6582	KAT6A	SLC22A2	-0.0217653	0.712538
7994	6580	KAT6A	SLC22A1	-0.0290677	0.622639
7994	5159	KAT6A	PDGFRB	0.276657	1.78523e-06
7994	5156	KAT6A	PDGFRA	0.316733	3.72419e-08
7994	4914	KAT6A	NTRK1	0.184767	0.00160705
7994	5979	KAT6A	RET	0.0633021	0.283474
7994	5742	KAT6A	PTGS1	0.233364	6.19054e-05
7994	5004	KAT6A	ORM1	-0.0531639	0.367851
80852	4893	GRIP2	NRAS	-0.12803	0.0295526
80852	3845	GRIP2	KRAS	0.0260574	0.659119
80852	3265	GRIP2	HRAS	-0.0181355	0.758849
55821	4893	ALLC	NRAS	-0.0506889	0.3906
55821	3845	ALLC	KRAS	0.153668	0.00888102
55821	3265	ALLC	HRAS	0.0155723	0.792089
1180	4893	CLCN1	NRAS	-0.0923029	0.117421
1180	3845	CLCN1	KRAS	0.00879382	0.881672
1180	3265	CLCN1	HRAS	-0.0628793	0.286708
3508	27033	IGHMBP2	ZBTB32	0.116733	0.0474065
3508	55135	IGHMBP2	WRAP53	0.0038841	0.947582
3508	9978	IGHMBP2	RBX1	-0.262552	6.07849e-06
3508	5887	IGHMBP2	RAD23B	-0.172639	0.00323711
3508	5424	IGHMBP2	POLD1	0.285069	8.31602e-07
3508	142	IGHMBP2	PARP1	0.0253636	0.667646
3508	55651	IGHMBP2	NHP2	-0.148003	0.0117679
3508	7374	IGHMBP2	UNG	-0.0577475	0.327941
3508	8795	IGHMBP2	TNFRSF10B	-0.00908237	0.877819
3508	5970	IGHMBP2	RELA	0.299942	2.02456e-07
3508	83667	IGHMBP2	SESN2	0.0151705	0.797336
3508	5395	IGHMBP2	PMS2	0.33835	3.59131e-09
3508	6300	IGHMBP2	MAPK12	0.255622	1.08222e-05
3508	3791	IGHMBP2	KDR	-0.0271261	0.646069
3508	8493	IGHMBP2	PPM1D	-0.054072	0.359714
3508	5426	IGHMBP2	POLE	0.414912	1.87777e-13
3508	4193	IGHMBP2	MDM2	-0.151384	0.0099589
3508	27434	IGHMBP2	POLM	0.27808	1.5716e-06
3508	5430	IGHMBP2	POLR2A	-0.0911013	0.122292
3508	4501	IGHMBP2	MT1X	-0.0469825	0.426218
3508	6742	IGHMBP2	SSBP1	-0.128249	0.029273
3508	5888	IGHMBP2	RAD51	-0.00925494	0.875516
3508	57804	IGHMBP2	POLD4	0.0961754	0.102747
3508	6240	IGHMBP2	RRM1	0.0283007	0.631851
3508	5883	IGHMBP2	RAD9A	0.630591	1.90328e-33
3508	2475	IGHMBP2	MTOR	0.146406	0.0127187
3508	7398	IGHMBP2	USP1	-0.146983	0.0123674
3508	23521	IGHMBP2	RPL13A	-0.145335	0.0133935
23195	4609	MDN1	MYC	0.315422	4.26648e-08
2961	4609	GTF2E2	MYC	-0.050778	0.389767
2833	6582	CXCR3	SLC22A2	0.135409	0.0213015
2833	6580	CXCR3	SLC22A1	-0.00273045	0.963138
2833	5159	CXCR3	PDGFRB	0.131197	0.0257256
2833	780	CXCR3	DDR1	-0.0617802	0.295232
2833	5156	CXCR3	PDGFRA	0.0614281	0.297998
2833	4914	CXCR3	NTRK1	0.149171	0.0111126
2833	5979	CXCR3	RET	-0.0462086	0.433886
2833	3815	CXCR3	KIT	-0.0405129	0.492703
2833	5742	CXCR3	PTGS1	0.0206085	0.727192
2833	1557	CXCR3	CYP2C19	0.056181	0.341255
2833	1565	CXCR3	CYP2D6	0.141497	0.0160777
2833	1559	CXCR3	CYP2C9	0.0985898	0.0943588
2833	1544	CXCR3	CYP1A2	-0.00836286	0.887431
2833	1551	CXCR3	CYP3A7	-0.0319518	0.588532
2833	1577	CXCR3	CYP3A5	-0.161273	0.00600013
2833	1576	CXCR3	CYP3A4	-0.0351126	0.552171
2833	5004	CXCR3	ORM1	0.127048	0.0308342
634	6582	CEACAM1	SLC22A2	-0.0168284	0.77575
634	6580	CEACAM1	SLC22A1	-0.0894507	0.129238
634	5159	CEACAM1	PDGFRB	-0.152455	0.00943982
634	780	CEACAM1	DDR1	0.167838	0.0042203
634	5156	CEACAM1	PDGFRA	-0.0524621	0.374217
634	1436	CEACAM1	CSF1R	-0.119985	0.0415233
634	4914	CEACAM1	NTRK1	-0.104586	0.075877
634	5979	CEACAM1	RET	-0.0516383	0.381775
634	3815	CEACAM1	KIT	0.0190355	0.747279
634	5742	CEACAM1	PTGS1	-0.109016	0.0642044
634	1557	CEACAM1	CYP2C19	0.052266	0.376008
634	1565	CEACAM1	CYP2D6	-0.0504419	0.392917
634	1559	CEACAM1	CYP2C9	0.0373307	0.527327
634	1544	CEACAM1	CYP1A2	-0.02869	0.627168
634	1551	CEACAM1	CYP3A7	0.177069	0.00251918
634	1577	CEACAM1	CYP3A5	0.201259	0.000577735
634	1576	CEACAM1	CYP3A4	0.194542	0.000885149
634	5004	CEACAM1	ORM1	-0.0506655	0.39082
760	6582	CA2	SLC22A2	0.0269349	0.648396
760	6580	CA2	SLC22A1	-0.0464413	0.431572
760	5159	CA2	PDGFRB	-0.0753669	0.201425
760	780	CA2	DDR1	0.102236	0.0827357
760	5156	CA2	PDGFRA	0.000366572	0.995049
760	1436	CA2	CSF1R	0.00877337	0.881945
760	4914	CA2	NTRK1	0.0315138	0.593657
760	5979	CA2	RET	0.0578862	0.326779
760	3815	CA2	KIT	0.1011	0.0862267
760	5742	CA2	PTGS1	0.0417689	0.479379
760	1557	CA2	CYP2C19	0.148922	0.0112497
760	1565	CA2	CYP2D6	-0.0489835	0.40676
760	1559	CA2	CYP2C9	0.172247	0.00330875
760	1544	CA2	CYP1A2	0.0887441	0.132303
760	1551	CA2	CYP3A7	-0.104661	0.0756656
760	1577	CA2	CYP3A5	0.272478	2.58513e-06
760	1576	CA2	CYP3A4	0.186112	0.00148295
760	5004	CA2	ORM1	-0.0650329	0.27049
10058	9429	ABCB6	ABCG2	-0.0859195	0.145117
10058	6582	ABCB6	SLC22A2	-0.0335303	0.570236
10058	6580	ABCB6	SLC22A1	0.0617886	0.295167
10058	5159	ABCB6	PDGFRB	-0.185801	0.00151084
10058	25	ABCB6	ABL1	-0.00594916	0.91979
10058	780	ABCB6	DDR1	0.0942619	0.109805
10058	5156	ABCB6	PDGFRA	-0.163793	0.00524994
10058	1436	ABCB6	CSF1R	-0.171169	0.00351338
10058	4914	ABCB6	NTRK1	-0.0430497	0.465995
10058	5979	ABCB6	RET	-0.101516	0.084936
10058	3815	ABCB6	KIT	-0.0640272	0.277985
10058	613	ABCB6	BCR	0.10611	0.0716811
10058	5742	ABCB6	PTGS1	-0.059272	0.315311
10058	1557	ABCB6	CYP2C19	0.0481521	0.414779
10058	1565	ABCB6	CYP2D6	0.253929	1.24294e-05
10058	1559	ABCB6	CYP2C9	0.0247239	0.675546
10058	1544	ABCB6	CYP1A2	-0.00554042	0.925284
10058	1551	ABCB6	CYP3A7	-0.0722843	0.220534
10058	1577	ABCB6	CYP3A5	-0.0336595	0.56875
10058	1576	ABCB6	CYP3A4	-0.0545174	0.355764
10058	5004	ABCB6	ORM1	0.0283453	0.631314
10058	213	ABCB6	ALB	-0.00844864	0.886285
9794	6582	MAML1	SLC22A2	-0.0832748	0.157953
9794	6580	MAML1	SLC22A1	0.00126945	0.982857
9794	5159	MAML1	PDGFRB	0.261649	6.55883e-06
9794	5156	MAML1	PDGFRA	0.258426	8.5862e-06
9794	4914	MAML1	NTRK1	0.0864056	0.142847
9794	5979	MAML1	RET	0.0676092	0.251925
9794	5742	MAML1	PTGS1	0.181607	0.0019368
9794	5004	MAML1	ORM1	-0.0828504	0.16009
2597	6582	GAPDH	SLC22A2	-0.0665108	0.259729
2597	6580	GAPDH	SLC22A1	-0.0795961	0.177205
2597	5159	GAPDH	PDGFRB	-0.220487	0.000157689
2597	5156	GAPDH	PDGFRA	-0.278312	1.53907e-06
2597	4914	GAPDH	NTRK1	-0.100943	0.0867191
2597	5979	GAPDH	RET	-0.00978334	0.868472
2597	3815	GAPDH	KIT	-0.120245	0.0410803
2597	5742	GAPDH	PTGS1	-0.213641	0.000253718
2597	5004	GAPDH	ORM1	-0.0933743	0.113206
27315	6582	PGAP2	SLC22A2	0.0325425	0.581653
27315	6580	PGAP2	SLC22A1	0.0605811	0.304722
27315	5159	PGAP2	PDGFRB	-0.399487	1.69047e-12
27315	5156	PGAP2	PDGFRA	-0.379869	2.35819e-11
27315	4914	PGAP2	NTRK1	-0.228497	8.87e-05
27315	5979	PGAP2	RET	-0.0902902	0.125668
27315	3815	PGAP2	KIT	-0.137445	0.0194113
27315	5742	PGAP2	PTGS1	-0.248541	1.91882e-05
27315	5004	PGAP2	ORM1	0.0303462	0.607414
230	6582	ALDOC	SLC22A2	-0.0875699	0.13752
230	6580	ALDOC	SLC22A1	-0.115047	0.0507235
230	5159	ALDOC	PDGFRB	-0.0892729	0.130004
230	780	ALDOC	DDR1	-0.0108256	0.854608
230	5156	ALDOC	PDGFRA	-0.174038	0.00299252
230	1436	ALDOC	CSF1R	-0.0594223	0.314083
230	4914	ALDOC	NTRK1	-0.0446467	0.4496
230	5979	ALDOC	RET	-0.109742	0.0624404
230	3815	ALDOC	KIT	-0.0471207	0.424857
230	613	ALDOC	BCR	-0.0768432	0.192711
230	5742	ALDOC	PTGS1	-0.0649254	0.271284
230	1557	ALDOC	CYP2C19	-0.0515088	0.382971
230	1565	ALDOC	CYP2D6	-0.0533529	0.366148
230	1559	ALDOC	CYP2C9	-0.0442287	0.45386
230	1544	ALDOC	CYP1A2	0.133121	0.0236152
230	1551	ALDOC	CYP3A7	-0.116568	0.0477227
230	1577	ALDOC	CYP3A5	0.00661649	0.910828
230	1576	ALDOC	CYP3A4	0.0514347	0.383657
230	5004	ALDOC	ORM1	0.0984916	0.0946888
29116	4893	MYLIP	NRAS	0.185943	0.00149804
79183	4893	TTPAL	NRAS	0.213032	0.00026448
79183	3845	TTPAL	KRAS	-0.0928244	0.115354
79183	3265	TTPAL	HRAS	-0.0922566	0.117605
130888	4893	FBXO36	NRAS	0.0242158	0.681847
130888	3845	FBXO36	KRAS	-0.00515059	0.930528
130888	3265	FBXO36	HRAS	0.057953	0.32622
81608	4893	FIP1L1	NRAS	0.0263318	0.655758
81608	3845	FIP1L1	KRAS	-0.0452771	0.443219
81608	3265	FIP1L1	HRAS	-0.0557691	0.344812
29094	4893	LGALSL	NRAS	0.240208	3.6846e-05
29094	3845	LGALSL	KRAS	0.090639	0.124207
1593	4893	CYP27A1	NRAS	0.0708574	0.229803
1593	3845	CYP27A1	KRAS	-0.0446082	0.449992
1593	3265	CYP27A1	HRAS	-0.157386	0.00734682
7852	8883	CXCR4	NAE1	-0.32927	9.80762e-09
7852	6582	CXCR4	SLC22A2	-0.0628276	0.287105
7852	6580	CXCR4	SLC22A1	-0.101251	0.0857555
7852	5159	CXCR4	PDGFRB	0.366498	1.2884e-10
7852	780	CXCR4	DDR1	0.0396153	0.502345
7852	5156	CXCR4	PDGFRA	0.241665	3.29279e-05
7852	4914	CXCR4	NTRK1	0.420705	7.98589e-14
7852	5979	CXCR4	RET	0.0990475	0.092832
7852	3815	CXCR4	KIT	0.192982	0.000975403
7852	5742	CXCR4	PTGS1	0.263403	5.65603e-06
7852	1557	CXCR4	CYP2C19	0.0671552	0.25513
7852	1565	CXCR4	CYP2D6	-0.228563	8.82703e-05
7852	1559	CXCR4	CYP2C9	0.0388284	0.510878
7852	1544	CXCR4	CYP1A2	0.102855	0.0808835
7852	1551	CXCR4	CYP3A7	-0.044112	0.455053
7852	1577	CXCR4	CYP3A5	0.00718457	0.903208
7852	1576	CXCR4	CYP3A4	0.00272483	0.963213
7852	5004	CXCR4	ORM1	-0.0845844	0.151494
1472	6582	CST4	SLC22A2	0.0143235	0.808427
1472	6580	CST4	SLC22A1	-0.0099628	0.866082
1472	5159	CST4	PDGFRB	0.0922199	0.117752
1472	780	CST4	DDR1	0.00837813	0.887227
1472	5156	CST4	PDGFRA	0.0798534	0.175804
1472	4914	CST4	NTRK1	0.00793782	0.893118
1472	5979	CST4	RET	0.0391093	0.507824
1472	3815	CST4	KIT	0.0421932	0.474922
1472	5742	CST4	PTGS1	0.01522	0.796689
1472	1557	CST4	CYP2C19	0.0543675	0.35709
1472	1565	CST4	CYP2D6	-0.0131138	0.82433
1472	1559	CST4	CYP2C9	0.0249018	0.673345
1472	1544	CST4	CYP1A2	-0.0418919	0.478085
1472	1551	CST4	CYP3A7	0.130908	0.0260563
1472	1577	CST4	CYP3A5	-0.0697916	0.236905
1472	1576	CST4	CYP3A4	-0.0129438	0.826572
1472	5004	CST4	ORM1	-0.0227834	0.699727
1268	6582	CNR1	SLC22A2	0.030295	0.608021
1268	6580	CNR1	SLC22A1	-0.022248	0.706453
1268	5159	CNR1	PDGFRB	0.29094	4.80725e-07
1268	780	CNR1	DDR1	-0.138558	0.0184403
1268	5156	CNR1	PDGFRA	0.312659	5.6709e-08
1268	1436	CNR1	CSF1R	0.293005	3.95263e-07
1268	4914	CNR1	NTRK1	0.822052	3.66779e-72
1268	5979	CNR1	RET	0.0875424	0.137644
1268	3815	CNR1	KIT	0.409075	4.37097e-13
1268	5742	CNR1	PTGS1	0.372135	6.35761e-11
1268	1557	CNR1	CYP2C19	0.0526733	0.372294
1268	1565	CNR1	CYP2D6	-0.10485	0.0751363
1268	1559	CNR1	CYP2C9	0.0476205	0.419956
1268	1544	CNR1	CYP1A2	0.0398826	0.499464
1268	1551	CNR1	CYP3A7	-0.0231526	0.695101
1268	1577	CNR1	CYP3A5	-0.0274353	0.642314
1268	1576	CNR1	CYP3A4	-0.00557316	0.924844
1268	5004	CNR1	ORM1	-0.0327216	0.579575
6368	6582	CCL23	SLC22A2	-0.0251366	0.670445
6368	6580	CCL23	SLC22A1	-0.0164338	0.780873
6368	5159	CCL23	PDGFRB	0.362408	2.13296e-10
6368	780	CCL23	DDR1	-0.137087	0.0197329
6368	5156	CCL23	PDGFRA	0.291156	4.71018e-07
6368	1436	CCL23	CSF1R	0.491897	5.14918e-19
6368	4914	CCL23	NTRK1	0.549633	3.26443e-24
6368	5979	CCL23	RET	0.021028	0.721865
6368	3815	CCL23	KIT	0.253286	1.30965e-05
6368	5742	CCL23	PTGS1	0.362308	2.15928e-10
6368	1557	CCL23	CYP2C19	-0.0374086	0.526465
6368	1565	CCL23	CYP2D6	-0.0651353	0.269735
6368	1559	CCL23	CYP2C9	0.00801354	0.892104
6368	1544	CCL23	CYP1A2	0.0260582	0.659108
6368	1551	CCL23	CYP3A7	-0.047338	0.422722
6368	1577	CCL23	CYP3A5	-0.0303435	0.607446
6368	1576	CCL23	CYP3A4	0.0512011	0.385824
6368	5004	CCL23	ORM1	-0.0501892	0.395295
827	6582	CAPN6	SLC22A2	-0.0408826	0.488761
827	6580	CAPN6	SLC22A1	-0.0186055	0.7528
827	5159	CAPN6	PDGFRB	-0.000347141	0.995312
827	780	CAPN6	DDR1	-0.0327452	0.579302
827	5156	CAPN6	PDGFRA	-0.0292393	0.620587
827	1436	CAPN6	CSF1R	-0.0396548	0.501918
827	4914	CAPN6	NTRK1	-0.00127645	0.982762
827	5979	CAPN6	RET	-0.0212737	0.718753
827	3815	CAPN6	KIT	0.0643833	0.275315
827	5742	CAPN6	PTGS1	0.0145988	0.804818
827	1557	CAPN6	CYP2C19	-0.0540689	0.359742
827	1565	CAPN6	CYP2D6	-0.0382763	0.516911
827	1559	CAPN6	CYP2C9	-0.0411486	0.485935
827	1544	CAPN6	CYP1A2	-0.0260058	0.659751
827	1551	CAPN6	CYP3A7	0.124262	0.0347309
827	1577	CAPN6	CYP3A5	-0.108545	0.0653703
827	1576	CAPN6	CYP3A4	-0.0157736	0.789465
827	5004	CAPN6	ORM1	-0.0392953	0.505806
753	6582	LDLRAD4	SLC22A2	0.0777903	0.187268
753	6580	LDLRAD4	SLC22A1	0.0625628	0.289146
753	5159	LDLRAD4	PDGFRB	0.388166	7.90232e-12
753	780	LDLRAD4	DDR1	-0.0176608	0.764974
753	5156	LDLRAD4	PDGFRA	0.471671	2.04894e-17
753	1436	LDLRAD4	CSF1R	0.405494	7.28123e-13
753	4914	LDLRAD4	NTRK1	0.420402	8.35496e-14
753	5979	LDLRAD4	RET	0.041873	0.478283
753	3815	LDLRAD4	KIT	0.410472	3.57594e-13
753	5742	LDLRAD4	PTGS1	0.408936	4.45894e-13
753	1557	LDLRAD4	CYP2C19	0.0682092	0.247731
753	1565	LDLRAD4	CYP2D6	-0.113256	0.0544547
753	1559	LDLRAD4	CYP2C9	0.0244573	0.67885
753	1544	LDLRAD4	CYP1A2	-0.0202829	0.731335
753	1551	LDLRAD4	CYP3A7	0.149427	0.0109731
753	1577	LDLRAD4	CYP3A5	0.0911824	0.121958
753	1576	LDLRAD4	CYP3A4	0.0173711	0.768719
753	5004	LDLRAD4	ORM1	-0.0902731	0.12574
563	6582	AZGP1	SLC22A2	-0.0517842	0.38043
563	6580	AZGP1	SLC22A1	0.0677964	0.250611
563	5159	AZGP1	PDGFRB	-0.192332	0.00101547
563	780	AZGP1	DDR1	0.249513	1.77548e-05
563	5156	AZGP1	PDGFRA	-0.185126	0.00157302
563	1436	AZGP1	CSF1R	-0.229019	8.53727e-05
563	4914	AZGP1	NTRK1	-0.160798	0.00615193
563	5979	AZGP1	RET	-0.00725801	0.902223
563	3815	AZGP1	KIT	-0.192126	0.00102847
563	613	AZGP1	BCR	-0.127231	0.0305914
563	5742	AZGP1	PTGS1	-0.246029	2.34151e-05
563	1557	AZGP1	CYP2C19	-0.0300231	0.611247
563	1565	AZGP1	CYP2D6	0.176272	0.00263644
563	1559	AZGP1	CYP2C9	-0.0125239	0.832114
563	1544	AZGP1	CYP1A2	0.0884679	0.133516
563	1551	AZGP1	CYP3A7	0.13357	0.023145
563	1577	AZGP1	CYP3A5	0.22811	9.12425e-05
563	1576	AZGP1	CYP3A4	0.00524151	0.929304
563	5004	AZGP1	ORM1	0.0630857	0.285127
9169	6582	SCAF11	SLC22A2	-0.0704074	0.232784
9169	6580	SCAF11	SLC22A1	-0.048175	0.414558
6419	6582	SETMAR	SLC22A2	-0.0842326	0.153209
6419	6580	SETMAR	SLC22A1	0.0605465	0.305
9842	6582	PLEKHM1	SLC22A2	0.0893854	0.129519
9842	6580	PLEKHM1	SLC22A1	0.0391709	0.507155
9842	5979	PLEKHM1	RET	0.0348276	0.555404
9842	5742	PLEKHM1	PTGS1	0.0684735	0.2459
11165	6582	NUDT3	SLC22A2	0.0346684	0.557214
11165	6580	NUDT3	SLC22A1	-0.0142289	0.809668
11165	5159	NUDT3	PDGFRB	0.0952982	0.105937
11165	5156	NUDT3	PDGFRA	-0.0476114	0.420044
11165	5979	NUDT3	RET	0.119827	0.0417934
11165	5742	NUDT3	PTGS1	-0.0843219	0.152772
11165	5004	NUDT3	ORM1	0.00348039	0.953024
23515	6582	MORC3	SLC22A2	-0.0575834	0.32932
23515	6580	MORC3	SLC22A1	0.00517604	0.930185
23515	5159	MORC3	PDGFRB	0.194622	0.000880709
23515	5156	MORC3	PDGFRA	0.219321	0.000171173
23515	4914	MORC3	NTRK1	0.124841	0.0338874
23515	5979	MORC3	RET	0.185598	0.00152927
23515	5742	MORC3	PTGS1	0.25565	1.07976e-05
23515	5004	MORC3	ORM1	-0.0539722	0.360603
55353	6582	LAPTM4B	SLC22A2	0.0462347	0.433626
55353	6580	LAPTM4B	SLC22A1	0.0934268	0.113003
55353	5159	LAPTM4B	PDGFRB	-0.065672	0.2658
55353	5156	LAPTM4B	PDGFRA	0.0110861	0.851149
55353	4914	LAPTM4B	NTRK1	-0.0813874	0.167624
55353	5979	LAPTM4B	RET	-0.0304836	0.605788
55353	5742	LAPTM4B	PTGS1	-0.0458486	0.43748
55353	5004	LAPTM4B	ORM1	0.094208	0.110009
288	6582	ANK3	SLC22A2	-0.0198828	0.736437
288	6580	ANK3	SLC22A1	0.0411779	0.485624
288	5159	ANK3	PDGFRB	-0.0521627	0.376953
288	780	ANK3	DDR1	0.185781	0.0015126
288	5156	ANK3	PDGFRA	0.0631219	0.284849
288	1436	ANK3	CSF1R	-0.00661455	0.910854
288	4914	ANK3	NTRK1	-0.0459997	0.435969
288	5979	ANK3	RET	0.0355829	0.546855
288	3815	ANK3	KIT	0.121128	0.0396052
288	613	ANK3	BCR	0.129923	0.0272104
288	5742	ANK3	PTGS1	0.000768002	0.989628
288	1557	ANK3	CYP2C19	0.06691	0.256874
288	1565	ANK3	CYP2D6	-0.0310825	0.598722
288	1559	ANK3	CYP2C9	-0.0117547	0.842286
288	1544	ANK3	CYP1A2	0.00267585	0.963874
288	1551	ANK3	CYP3A7	0.0743599	0.20753
288	1577	ANK3	CYP3A5	0.199442	0.000649299
288	1576	ANK3	CYP3A4	0.177668	0.00243406
288	5004	ANK3	ORM1	0.0139198	0.813725
115361	6582	GBP4	SLC22A2	0.0876491	0.137163
115361	6580	GBP4	SLC22A1	-0.017198	0.770959
115361	5159	GBP4	PDGFRB	0.169601	0.00383171
115361	5156	GBP4	PDGFRA	0.0712521	0.227212
115361	4914	GBP4	NTRK1	0.186632	0.0014374
115361	5979	GBP4	RET	0.13241	0.0243773
115361	3815	GBP4	KIT	0.0250897	0.671024
115361	5742	GBP4	PTGS1	0.0778229	0.187083
115361	5004	GBP4	ORM1	-0.0479461	0.416781
51303	6582	FKBP11	SLC22A2	-0.0635454	0.281624
51303	6580	FKBP11	SLC22A1	-0.137141	0.0196836
51303	5159	FKBP11	PDGFRB	-0.00772917	0.895911
51303	5156	FKBP11	PDGFRA	0.0468427	0.427597
51303	4914	FKBP11	NTRK1	0.0595245	0.31325
51303	5979	FKBP11	RET	0.0181963	0.758066
51303	3815	FKBP11	KIT	-0.0505228	0.392157
51303	5742	FKBP11	PTGS1	0.0511861	0.385964
51303	5004	FKBP11	ORM1	0.00467814	0.936886
79956	6582	ERMP1	SLC22A2	-0.0685189	0.245585
79956	6580	ERMP1	SLC22A1	-0.0267105	0.651132
79956	5159	ERMP1	PDGFRB	-0.101765	0.0841694
79956	5156	ERMP1	PDGFRA	-0.0503422	0.393854
79956	4914	ERMP1	NTRK1	-0.138254	0.018701
79956	5979	ERMP1	RET	-0.000495758	0.993305
79956	3815	ERMP1	KIT	-0.0167288	0.777041
79956	5742	ERMP1	PTGS1	-0.142679	0.0152051
79956	5004	ERMP1	ORM1	-0.0219251	0.710521
2038	8883	EPB42	NAE1	-0.106594	0.0703878
2038	6582	EPB42	SLC22A2	0.0768261	0.192811
2038	6580	EPB42	SLC22A1	-0.00545436	0.926441
2038	5159	EPB42	PDGFRB	0.238014	4.35871e-05
2038	5156	EPB42	PDGFRA	0.21607	0.000214677
2038	4914	EPB42	NTRK1	0.025342	0.667911
2038	5979	EPB42	RET	-0.0181928	0.758111
2038	3815	EPB42	KIT	0.0855653	0.146789
2038	5742	EPB42	PTGS1	0.120729	0.0402664
2038	5004	EPB42	ORM1	-0.0110211	0.852011
203522	6582	DDX26B	SLC22A2	0.00480879	0.935127
203522	6580	DDX26B	SLC22A1	0.215075	0.000229929
203522	5159	DDX26B	PDGFRB	0.0396167	0.502329
203522	5156	DDX26B	PDGFRA	0.0208482	0.724147
203522	4914	DDX26B	NTRK1	0.158972	0.00676778
203522	5979	DDX26B	RET	0.013036	0.825356
203522	3815	DDX26B	KIT	0.0550473	0.351101
203522	5742	DDX26B	PTGS1	0.011132	0.85054
203522	5004	DDX26B	ORM1	-0.0145426	0.805554
57560	4893	IFT80	NRAS	0.039099	0.507936
57560	3845	IFT80	KRAS	0.0825414	0.16166
10200	4893	MPHOSPH6	NRAS	0.191936	0.00104058
57657	4893	HCN3	NRAS	-0.0970224	0.0997396
57657	3845	HCN3	KRAS	-0.0277103	0.638981
57657	3265	HCN3	HRAS	0.0847191	0.150841
11258	4893	DCTN3	NRAS	0.0712431	0.227271
11258	3845	DCTN3	KRAS	-0.078516	0.183175
11258	3265	DCTN3	HRAS	0.129329	0.027927
10875	4893	FGL2	NRAS	0.0936303	0.112217
10875	3845	FGL2	KRAS	0.0489497	0.407085
10875	3265	FGL2	HRAS	-0.247049	2.16026e-05
83667	7516	SESN2	XRCC2	-0.128493	0.0289645
83667	8795	SESN2	TNFRSF10B	0.0597154	0.311698
83667	27033	SESN2	ZBTB32	0.0404628	0.493239
83667	55135	SESN2	WRAP53	0.105085	0.0744826
83667	7374	SESN2	UNG	-0.0145979	0.804829
83667	7398	SESN2	USP1	-0.00683991	0.90783
83667	6742	SESN2	SSBP1	-0.152777	0.00928877
6300	8795	MAPK12	TNFRSF10B	0.141699	0.0159255
6300	83667	MAPK12	SESN2	-0.0135889	0.818076
6300	55135	MAPK12	WRAP53	0.41126	3.19185e-13
6300	5970	MAPK12	RELA	-0.0591936	0.315952
6300	9978	MAPK12	RBX1	0.0295866	0.61644
6300	55651	MAPK12	NHP2	-0.113802	0.0532947
6300	2475	MAPK12	MTOR	0.0538069	0.362078
6300	4193	MAPK12	MDM2	0.191478	0.00107037
6300	5424	MAPK12	POLD1	0.120539	0.0405846
6300	7398	MAPK12	USP1	0.0274303	0.642374
6300	5883	MAPK12	RAD9A	0.243568	2.84007e-05
6300	8493	MAPK12	PPM1D	0.0769933	0.191841
6300	4501	MAPK12	MT1X	0.188073	0.00131773
6300	23521	MAPK12	RPL13A	0.114555	0.051727
6300	27033	MAPK12	ZBTB32	0.239663	3.84237e-05
6300	142	MAPK12	PARP1	0.216905	0.00020261
6300	6240	MAPK12	RRM1	-0.0285241	0.629162
6300	5887	MAPK12	RAD23B	-0.0494311	0.402481
6300	5426	MAPK12	POLE	0.0513457	0.384482
6300	7374	MAPK12	UNG	0.00707406	0.90469
6300	6742	MAPK12	SSBP1	-0.162096	0.0057452
6300	5395	MAPK12	PMS2	-0.0336771	0.568548
6300	5888	MAPK12	RAD51	0.196987	0.000759018
6300	5430	MAPK12	POLR2A	0.204712	0.000461466
6300	27434	MAPK12	POLM	-0.0649641	0.270998
29121	6582	CLEC2D	SLC22A2	-0.0266564	0.651791
29121	6580	CLEC2D	SLC22A1	-0.0344225	0.560015
29121	5159	CLEC2D	PDGFRB	-0.0931728	0.11399
29121	780	CLEC2D	DDR1	-0.31894	2.95736e-08
29121	5156	CLEC2D	PDGFRA	-0.137945	0.0189699
29121	1436	CLEC2D	CSF1R	0.000565812	0.992359
29121	4914	CLEC2D	NTRK1	0.204115	0.000479859
29121	5979	CLEC2D	RET	0.00274997	0.962874
29121	3815	CLEC2D	KIT	0.0843793	0.152492
29121	5742	CLEC2D	PTGS1	-0.120045	0.0414203
29121	1557	CLEC2D	CYP2C19	0.0222274	0.706713
29121	1565	CLEC2D	CYP2D6	-0.0446125	0.449948
29121	1559	CLEC2D	CYP2C9	0.0432818	0.463591
29121	1544	CLEC2D	CYP1A2	0.0530536	0.368846
29121	1551	CLEC2D	CYP3A7	-0.0746227	0.205924
29121	1577	CLEC2D	CYP3A5	-0.0242924	0.680896
29121	1576	CLEC2D	CYP3A4	-0.0803962	0.172877
29121	5004	CLEC2D	ORM1	0.0185116	0.754007
22918	6582	CD93	SLC22A2	0.0304299	0.606423
22918	6580	CD93	SLC22A1	-0.0359283	0.542968
22918	5159	CD93	PDGFRB	0.780433	1.75625e-60
22918	780	CD93	DDR1	-0.190936	0.00110664
22918	5156	CD93	PDGFRA	0.81497	5.72268e-70
22918	1436	CD93	CSF1R	0.793311	8.31381e-64
22918	4914	CD93	NTRK1	0.262193	6.26503e-06
22918	5979	CD93	RET	0.0287032	0.62701
22918	3815	CD93	KIT	0.340057	2.96222e-09
22918	5742	CD93	PTGS1	0.619188	5.55383e-32
22918	1557	CD93	CYP2C19	-0.00450161	0.939263
22918	1565	CD93	CYP2D6	-0.205066	0.000450865
22918	1559	CD93	CYP2C9	-0.0445156	0.450934
22918	1544	CD93	CYP1A2	0.049752	0.39943
22918	1551	CD93	CYP3A7	-0.0501592	0.395578
22918	1577	CD93	CYP3A5	-0.121874	0.0383965
22918	1576	CD93	CYP3A4	-0.0143954	0.807483
22918	5004	CD93	ORM1	-0.0681384	0.248224
9294	6582	S1PR2	SLC22A2	0.0763827	0.195399
9294	6580	S1PR2	SLC22A1	0.0150401	0.799041
5906	6582	RAP1A	SLC22A2	0.131233	0.0256848
5906	6580	RAP1A	SLC22A1	0.00241044	0.967455
5906	5979	RAP1A	RET	0.0661638	0.262229
79912	6582	PYROXD1	SLC22A2	-0.0520663	0.377837
79912	6580	PYROXD1	SLC22A1	-0.0451271	0.444733
79912	5979	PYROXD1	RET	-0.0371759	0.529043
26211	6582	OR2F1	SLC22A2	-0.0297059	0.615018
26211	6580	OR2F1	SLC22A1	0.0229932	0.697097
26211	5159	OR2F1	PDGFRB	0.0781192	0.185405
26211	5156	OR2F1	PDGFRA	0.129533	0.0276798
26211	5979	OR2F1	RET	0.0293545	0.61921
26211	5742	OR2F1	PTGS1	0.035024	0.553174
26211	5004	OR2F1	ORM1	-0.0138023	0.815269
9542	6582	NRG2	SLC22A2	0.0330239	0.576075
9542	6580	NRG2	SLC22A1	-0.00581546	0.921587
9542	5159	NRG2	PDGFRB	0.286711	7.14352e-07
9542	5156	NRG2	PDGFRA	0.259688	7.72978e-06
9542	4914	NRG2	NTRK1	0.8304	7.08718e-75
9542	5979	NRG2	RET	0.0712608	0.227156
9542	5742	NRG2	PTGS1	0.398127	2.04109e-12
9542	5004	NRG2	ORM1	-0.0297404	0.614608
8202	6582	NCOA3	SLC22A2	-0.0578918	0.326732
8202	6580	NCOA3	SLC22A1	0.0907175	0.12388
8202	5159	NCOA3	PDGFRB	0.261898	6.42293e-06
8202	5156	NCOA3	PDGFRA	0.316284	3.90185e-08
8202	4914	NCOA3	NTRK1	0.138973	0.0180891
8202	5979	NCOA3	RET	-0.0556823	0.345564
8202	5742	NCOA3	PTGS1	0.209626	0.000333047
8202	5004	NCOA3	ORM1	0.0855371	0.146922
3127	6582	HLA-DRB5	SLC22A2	-0.0220095	0.709458
3127	6580	HLA-DRB5	SLC22A1	-0.0348148	0.555549
3127	5159	HLA-DRB5	PDGFRB	0.20137	0.000573597
3127	5156	HLA-DRB5	PDGFRA	0.111399	0.0585623
3127	4914	HLA-DRB5	NTRK1	0.246314	2.28946e-05
3127	5979	HLA-DRB5	RET	0.0478983	0.417246
3127	3815	HLA-DRB5	KIT	0.0575126	0.329916
3127	5742	HLA-DRB5	PTGS1	0.123915	0.0352437
3127	5004	HLA-DRB5	ORM1	-0.0315426	0.593319
3122	6582	HLA-DRA	SLC22A2	0.029373	0.618989
3122	6580	HLA-DRA	SLC22A1	-0.0481976	0.414338
3122	5159	HLA-DRA	PDGFRB	0.375494	4.14573e-11
3122	5156	HLA-DRA	PDGFRA	0.247804	2.03464e-05
3122	4914	HLA-DRA	NTRK1	0.291005	4.7779e-07
3122	5979	HLA-DRA	RET	0.120875	0.0400233
3122	3815	HLA-DRA	KIT	0.169536	0.00384528
3122	5742	HLA-DRA	PTGS1	0.255582	1.08574e-05
3122	5004	HLA-DRA	ORM1	-0.0676474	0.251656
8968	6582	HIST1H3F	SLC22A2	-0.036903	0.532073
8968	6580	HIST1H3F	SLC22A1	-0.0876621	0.137105
8968	5159	HIST1H3F	PDGFRB	-0.148563	0.0114494
8968	5156	HIST1H3F	PDGFRA	-0.116547	0.0477634
8968	4914	HIST1H3F	NTRK1	0.113341	0.0542726
8968	5979	HIST1H3F	RET	0.0117781	0.841976
8968	3815	HIST1H3F	KIT	-0.0543952	0.356845
8968	5742	HIST1H3F	PTGS1	-0.0995382	0.0912171
8968	5004	HIST1H3F	ORM1	0.0831253	0.158703
144245	6582	ALG10B	SLC22A2	0.0188161	0.750093
144245	6580	ALG10B	SLC22A1	0.0441851	0.454305
144245	5159	ALG10B	PDGFRB	0.0946638	0.108292
144245	780	ALG10B	DDR1	0.00806308	0.891441
144245	5156	ALG10B	PDGFRA	0.0818726	0.165096
144245	1436	ALG10B	CSF1R	0.0437726	0.458533
144245	4914	ALG10B	NTRK1	0.0404403	0.493479
144245	5979	ALG10B	RET	-0.0635688	0.281446
144245	3815	ALG10B	KIT	-0.0384802	0.514678
144245	613	ALG10B	BCR	-0.235798	5.15625e-05
144245	5742	ALG10B	PTGS1	0.0520663	0.377836
144245	1557	ALG10B	CYP2C19	-0.109471	0.0630936
144245	1565	ALG10B	CYP2D6	0.0097276	0.869214
144245	1559	ALG10B	CYP2C9	-0.119276	0.0427496
144245	1544	ALG10B	CYP1A2	-0.0118781	0.840652
144245	1551	ALG10B	CYP3A7	0.196249	0.000795239
144245	1577	ALG10B	CYP3A5	-0.138297	0.0186641
144245	1576	ALG10B	CYP3A4	-0.0422331	0.474504
144245	5004	ALG10B	ORM1	0.0741584	0.208768
2677	6582	GGCX	SLC22A2	-0.0208338	0.72433
2677	6580	GGCX	SLC22A1	0.0200237	0.734639
2677	5159	GGCX	PDGFRB	0.250468	1.64464e-05
2677	5156	GGCX	PDGFRA	0.235539	5.25791e-05
2677	4914	GGCX	NTRK1	0.102773	0.0811268
2677	5979	GGCX	RET	0.0494196	0.402591
2677	3815	GGCX	KIT	0.170996	0.00354734
2677	5742	GGCX	PTGS1	0.247226	2.1301e-05
2677	5004	GGCX	ORM1	-0.0902775	0.125721
8574	6582	AKR7A2	SLC22A2	0.0303817	0.606994
8574	6580	AKR7A2	SLC22A1	-0.11742	0.0461094
8574	5159	AKR7A2	PDGFRB	-0.2078	0.000376267
8574	780	AKR7A2	DDR1	0.0444849	0.451246
8574	5156	AKR7A2	PDGFRA	-0.191917	0.00104179
8574	1436	AKR7A2	CSF1R	-0.0798397	0.175879
8574	4914	AKR7A2	NTRK1	-0.0338185	0.566925
8574	5979	AKR7A2	RET	-0.00108022	0.985412
8574	3815	AKR7A2	KIT	-0.114985	0.050849
8574	613	AKR7A2	BCR	0.198556	0.000687089
8574	5742	AKR7A2	PTGS1	-0.056629	0.337412
8574	1557	AKR7A2	CYP2C19	0.047113	0.424933
8574	1565	AKR7A2	CYP2D6	0.0495636	0.40122
8574	1559	AKR7A2	CYP2C9	0.078694	0.182181
8574	1544	AKR7A2	CYP1A2	0.0165542	0.779308
8574	1551	AKR7A2	CYP3A7	-0.101529	0.0848957
8574	1577	AKR7A2	CYP3A5	0.104683	0.0756037
8574	1576	AKR7A2	CYP3A4	0.152554	0.00939315
8574	5004	AKR7A2	ORM1	0.0112831	0.848535
8574	213	AKR7A2	ALB	-0.087284	0.138813
84930	4893	MASTL	NRAS	-0.0460922	0.435046
637	8883	BID	NAE1	0.262006	6.36468e-06
637	27033	BID	ZBTB32	-0.13265	0.0241174
637	1017	BID	CDK2	0.139655	0.0175254
637	7516	BID	XRCC2	0.0875835	0.137459
637	8795	BID	TNFRSF10B	-0.000286189	0.996135
637	5970	BID	RELA	-0.147358	0.0121438
637	5887	BID	RAD23B	0.00537796	0.927469
637	8493	BID	PPM1D	-0.0271155	0.646198
637	5395	BID	PMS2	0.0197078	0.738671
637	4501	BID	MT1X	0.0212646	0.718868
637	6300	BID	MAPK12	-0.00854985	0.884932
637	1019	BID	CDK4	0.437007	6.58423e-15
637	10038	BID	PARP2	0.11046	0.0607346
637	55135	BID	WRAP53	0.189861	0.00118195
637	3791	BID	KDR	-0.252338	1.41441e-05
637	3508	BID	IGHMBP2	-0.231792	6.95887e-05
637	1791	BID	DNTT	-0.0449621	0.446402
637	142	BID	PARP1	-0.187298	0.00138086
637	83667	BID	SESN2	-0.0557559	0.344925
637	2067	BID	ERCC1	0.227242	9.72011e-05
637	7374	BID	UNG	0.298675	2.29083e-07
637	6240	BID	RRM1	0.0252283	0.669313
637	9978	BID	RBX1	0.664772	3.15322e-38
637	55651	BID	NHP2	0.551071	2.35032e-24
637	3486	BID	IGFBP3	-0.167635	0.00426735
637	27434	BID	POLM	-0.142578	0.0152777
637	5424	BID	POLD1	0.0703921	0.232885
637	8359	BID	HIST1H4A	-0.0293367	0.619422
637	3012	BID	HIST1H2AE	0.171218	0.00350394
637	1021	BID	CDK6	-0.124455	0.0344474
637	2475	BID	MTOR	-0.354439	5.58063e-10
637	1069	BID	CETN2	0.332029	7.25286e-09
637	6742	BID	SSBP1	0.520547	1.804e-21
637	3479	BID	IGF1	-0.184162	0.00166584
637	5883	BID	RAD9A	-0.0317221	0.591217
637	5426	BID	POLE	-0.159096	0.00672443
637	1956	BID	EGFR	-0.260758	7.0685e-06
637	5430	BID	POLR2A	-0.390781	5.56363e-12
637	4193	BID	MDM2	-0.0385404	0.514021
637	57804	BID	POLD4	-0.0343675	0.560643
637	2965	BID	GTF2H1	0.316783	3.70487e-08
637	672	BID	BRCA1	0.0183443	0.75616
637	7398	BID	USP1	0.0391365	0.507529
637	23521	BID	RPL13A	0.3406	2.78564e-09
637	4609	BID	MYC	0.209737	0.000330575
637	5888	BID	RAD51	0.246506	2.25504e-05
5395	8795	PMS2	TNFRSF10B	-0.145913	0.0130254
5395	83667	PMS2	SESN2	-0.0613861	0.29833
5395	27434	PMS2	POLM	0.392075	4.67108e-12
5395	5970	PMS2	RELA	-0.00671217	0.909544
5395	8493	PMS2	PPM1D	-0.218958	0.000175585
5395	27033	PMS2	ZBTB32	-0.0545367	0.355594
5395	5424	PMS2	POLD1	0.0789205	0.180922
5395	7516	PMS2	XRCC2	0.35894	3.25204e-10
5395	55135	PMS2	WRAP53	-0.172569	0.00324979
5395	7398	PMS2	USP1	-0.224624	0.000117452
5395	5887	PMS2	RAD23B	-0.103924	0.0777604
5395	5426	PMS2	POLE	0.0874004	0.138286
5395	7374	PMS2	UNG	0.0145807	0.805055
5395	9978	PMS2	RBX1	-0.115181	0.0504534
5395	5883	PMS2	RAD9A	0.223652	0.000125932
5395	6742	PMS2	SSBP1	0.278872	1.46349e-06
5395	5888	PMS2	RAD51	-0.0770481	0.191524
5395	57804	PMS2	POLD4	-0.0788456	0.181338
5395	6240	PMS2	RRM1	-0.0665209	0.259656
5395	23521	PMS2	RPL13A	0.0327184	0.579612
5395	5430	PMS2	POLR2A	-0.277994	1.58379e-06
4439	8883	MSH5	NAE1	0.136828	0.0199677
4255	8883	MGMT	NAE1	0.293091	3.92044e-07
3730	8883	KAL1	NAE1	-0.0788675	0.181216
3512	8883	IGJ	NAE1	-0.12693	0.0309906
3476	8883	IGBP1	NAE1	0.222017	0.0001415
3094	8883	HINT1	NAE1	0.367355	1.15835e-10
2968	8883	GTF2H4	NAE1	0.178855	0.00227321
345	8883	APOC3	NAE1	0.0489328	0.407247
404672	6582	GTF2H5	SLC22A2	0.0590597	0.317051
404672	6580	GTF2H5	SLC22A1	0.0500957	0.396177
404672	5159	GTF2H5	PDGFRB	-0.220814	0.000154083
404672	5156	GTF2H5	PDGFRA	-0.292124	4.29738e-07
404672	4914	GTF2H5	NTRK1	-0.082217	0.16332
404672	5979	GTF2H5	RET	0.02187	0.711217
404672	3815	GTF2H5	KIT	-0.0790316	0.180307
404672	5742	GTF2H5	PTGS1	-0.231017	7.36998e-05
404672	5004	GTF2H5	ORM1	0.126175	0.0320131
404672	8883	GTF2H5	NAE1	0.577512	4.18376e-27
389541	8883	LAMTOR4	NAE1	0.242271	3.14165e-05
2033	8883	EP300	NAE1	-0.389822	6.32981e-12
85452	8883	KIAA1751	NAE1	0.018554	0.753462
1768	8883	DNAH6	NAE1	0.129812	0.0273426
160140	8883	C11orf65	NAE1	0.000616272	0.991677
1762	8883	DMWD	NAE1	-0.295247	3.19028e-07
145873	8883	MESP2	NAE1	0.0257046	0.663449
145581	8883	LRFN5	NAE1	-0.196126	0.000801404
122773	8883	KLHDC1	NAE1	-0.203357	0.000504212
114794	8883	ELFN2	NAE1	-0.14491	0.01367
1718	8883	DHCR24	NAE1	-0.0377769	0.522398
91133	8883	L3MBTL4	NAE1	0.196834	0.00076642
91039	8883	DPP9	NAE1	-0.0797807	0.176199
84964	8883	ALKBH6	NAE1	0.178431	0.00232956
81563	8883	C1orf21	NAE1	-0.211339	0.000296732
79697	8883	C14orf169	NAE1	0.117806	0.0453932
63943	8883	FKBPL	NAE1	0.159074	0.00673207
58494	8883	JAM2	NAE1	-0.257176	9.52275e-06
225	8883	ABCD2	NAE1	-0.240078	3.72165e-05
57634	8883	EP400	NAE1	-0.314641	4.62517e-08
210	8883	ALAD	NAE1	-0.162494	0.00562536
1384	8883	CRAT	NAE1	-0.170879	0.00357041
28316	8883	CDH20	NAE1	-0.107635	0.0676745
27301	8883	APEX2	NAE1	0.189462	0.00121111
27030	8883	MLH3	NAE1	0.0130133	0.825655
26253	8883	CLEC4E	NAE1	-0.199226	0.000658304
1027	8883	CDKN1B	NAE1	0.295877	3.0026e-07
22909	8883	FAN1	NAE1	0.0282489	0.632475
10898	8883	CPSF4	NAE1	0.244184	2.70657e-05
2657	8883	GDF1	NAE1	-0.188137	0.00131259
10524	8883	KAT5	NAE1	0.0994705	0.0914385
10459	8883	MAD2L2	NAE1	0.107852	0.0671174
10438	8883	C1D	NAE1	0.319406	2.81626e-08
10003	8883	NAALAD2	NAE1	-0.171326	0.00348301
8945	8883	BTRC	NAE1	-0.179452	0.002196
8609	8883	KLF7	NAE1	-0.182696	0.00181675
8555	8883	CDC14B	NAE1	0.0811783	0.168722
684	8883	BST2	NAE1	-0.0936734	0.112051
101	8883	ADAM8	NAE1	-0.3809	2.06212e-11
3558	8883	IL2	NAE1	-0.111289	0.0588122
350	8883	APOH	NAE1	0.00233563	0.968465
3099	8883	HK2	NAE1	-0.229353	8.33081e-05
2999	8883	GZMH	NAE1	-0.068546	0.245398
2572	8883	GAD2	NAE1	-0.0395925	0.502591
2191	8883	FAP	NAE1	-0.20938	0.000338591
2149	8883	F2R	NAE1	-0.18861	0.00127554
2015	8883	EMR1	NAE1	-0.103021	0.0803922
1789	8883	DNMT3B	NAE1	0.201025	0.000586527
27	8883	ABL2	NAE1	-0.2252	0.000112679
1618	8883	DAZL	NAE1	-0.135079	0.0216227
1600	8883	DAB1	NAE1	-0.0575581	0.329533
1524	8883	CX3CR1	NAE1	-0.233461	6.14584e-05
266	8883	AMELY	NAE1	-0.0191082	0.746347
347088	8883	GPR144	NAE1	0.0303566	0.60729
339512	8883	C1orf110	NAE1	-0.0846469	0.151191
285605	8883	DTWD2	NAE1	0.0259248	0.660745
254956	8883	MORN5	NAE1	-0.0761519	0.196757
253430	8883	IPMK	NAE1	-0.105147	0.0743094
222662	8883	LHFPL5	NAE1	-0.105237	0.0740612
220164	8883	DOK6	NAE1	-0.257138	9.55248e-06
161835	8883	FSIP1	NAE1	0.0515525	0.382568
150209	8883	AIFM3	NAE1	0.0864185	0.142787
126123	8883	IZUMO2	NAE1	0.131118	0.0258155
114769	8883	CARD16	NAE1	-0.0880535	0.135352
1149	8883	CIDEA	NAE1	-0.128737	0.0286582
83939	8883	EIF2A	NAE1	0.330968	8.14775e-09
79571	8883	GCC1	NAE1	-0.00906887	0.877999
64682	3845	ANAPC1	KRAS	0.00935719	0.874152
64682	4893	ANAPC1	NRAS	0.295128	3.22663e-07
64682	3265	ANAPC1	HRAS	-0.288698	5.9352e-07
64682	8883	ANAPC1	NAE1	0.162514	0.00561944
1009	8883	CDH11	NAE1	-0.289021	5.75813e-07
57412	8883	AS3MT	NAE1	0.266833	4.22121e-06
55911	8883	APOBR	NAE1	-0.240481	3.60817e-05
55711	8883	FAR2	NAE1	0.218118	0.000186209
55139	8883	ANKZF1	NAE1	0.0258869	0.66121
54996	8883	2018-03-02	NAE1	-0.13123	0.0256883
54059	8883	YBEY	NAE1	-0.0721194	0.221591
51439	8883	FAM8A1	NAE1	0.0720563	0.221997
939	8883	CD27	NAE1	-0.231177	7.28313e-05
25871	8883	C3orf17	NAE1	0.332075	7.216e-09
23412	8883	COMMD3	NAE1	0.317366	3.4865e-08
23332	8883	CLASP1	NAE1	-0.176547	0.00259541
11190	8883	CEP250	NAE1	0.0850962	0.149025
186	8883	AGTR2	NAE1	-0.0626432	0.288525
11064	8883	CNTRL	NAE1	-0.0678266	0.2504
11007	8883	CCDC85B	NAE1	0.13133	0.0255748
10690	8883	FUT9	NAE1	-0.0519807	0.378622
838	8883	CASP5	NAE1	-0.110619	0.0603612
10213	5710	PSMD14	PSMD4	0.269962	3.22096e-06
834	8883	CASP1	NAE1	0.0207976	0.72479
9759	8883	HDAC4	NAE1	-0.144926	0.0136594
9229	8883	DLGAP1	NAE1	-0.0975331	0.09796
9214	8883	FAIM3	NAE1	-0.183328	0.0017502
8900	8883	CCNA1	NAE1	-0.226834	0.000100122
8087	8883	FXR1	NAE1	0.107833	0.0671666
597	8883	BCL2A1	NAE1	-0.196755	0.000770259
554	8883	AVPR2	NAE1	-0.186911	0.00141342
134	8883	ADORA1	NAE1	-0.151044	0.0101294
5167	8883	ENPP1	NAE1	-0.10558	0.0731174
4650	8883	MYO9B	NAE1	-0.394871	3.19315e-12
4217	8883	MAP3K5	NAE1	-0.268828	3.55396e-06
4074	8883	M6PR	NAE1	0.0498316	0.398675
356	8883	FASLG	NAE1	-0.0865475	0.142189
3908	4609	LAMA2	MYC	-0.0935898	0.112373
3908	8883	LAMA2	NAE1	-0.184231	0.0016591
3623	8883	INHA	NAE1	-0.0794348	0.178087
959	8883	CD40LG	NAE1	-0.187579	0.00135764
29082	8883	CHMP4A	NAE1	0.135984	0.0207524
3552	8883	IL1A	NAE1	-0.1389	0.0181507
3394	4609	IRF8	MYC	0.255007	1.13821e-05
6648	81027	SOD2	TUBB1	-0.0413909	0.483368
6608	81027	SMO	TUBB1	0.0758791	0.19837
5891	28234	MOK	SLCO1B3	0.0867146	0.141418
5891	81027	MOK	TUBB1	-0.00439726	0.940668
5789	28234	PTPRD	SLCO1B3	0.00790266	0.893588
5789	81027	PTPRD	TUBB1	-0.00129268	0.982543
3798	28234	KIF5A	SLCO1B3	-0.0540255	0.360127
3798	4137	KIF5A	MAPT	0.36332	1.90746e-10
3798	4133	KIF5A	MAP2	0.564867	9.27445e-26
3798	4134	KIF5A	MAP4	0.338907	3.37297e-09
3798	8856	KIF5A	NR1I2	-0.0914797	0.120741
3798	81027	KIF5A	TUBB1	0.405211	7.5784e-13
9132	28234	KCNQ4	SLCO1B3	0.0978917	0.096726
9132	4137	KCNQ4	MAPT	0.169738	0.00380282
9132	4133	KCNQ4	MAP2	0.00528092	0.928774
9132	4134	KCNQ4	MAP4	0.160961	0.0060996
9132	8856	KCNQ4	NR1I2	-0.139516	0.0176391
9132	81027	KCNQ4	TUBB1	-0.0738818	0.210476
3257	28234	HPS1	SLCO1B3	0.0571149	0.333277
3257	4137	HPS1	MAPT	-0.0696916	0.237579
3257	4133	HPS1	MAP2	-0.0377765	0.522403
3257	4134	HPS1	MAP4	-0.219947	0.000163804
3257	8856	HPS1	NR1I2	0.142922	0.0150309
3257	81027	HPS1	TUBB1	-0.0392901	0.505862
79654	28234	HECTD3	SLCO1B3	-0.0245871	0.67724
79654	4137	HECTD3	MAPT	-0.0772411	0.190411
79654	4133	HECTD3	MAP2	-0.0824573	0.162089
79654	4134	HECTD3	MAP4	-0.0846014	0.151411
79654	8856	HECTD3	NR1I2	0.0880755	0.135255
79654	81027	HECTD3	TUBB1	-0.0776635	0.187991
144699	28234	FBXL14	SLCO1B3	0.0806623	0.171454
144699	4137	FBXL14	MAPT	-0.0405644	0.492152
144699	4133	FBXL14	MAP2	0.0207258	0.725702
144699	4134	FBXL14	MAP4	0.0134827	0.819473
144699	8856	FBXL14	NR1I2	0.00821647	0.889389
144699	81027	FBXL14	TUBB1	0.0193154	0.743691
1902	28234	LPAR1	SLCO1B3	-0.0135203	0.818978
1902	4137	LPAR1	MAPT	0.106518	0.070591
1902	4133	LPAR1	MAP2	0.231072	7.3397e-05
1902	4134	LPAR1	MAP4	0.40578	6.99151e-13
1902	8856	LPAR1	NR1I2	-0.202433	0.000535462
1902	81027	LPAR1	TUBB1	0.114407	0.0520319
1261	28234	CNGA3	SLCO1B3	-0.0421755	0.475107
1261	4137	CNGA3	MAPT	0.0409762	0.487765
1261	4133	CNGA3	MAP2	0.248137	1.9814e-05
1261	4134	CNGA3	MAP4	0.189411	0.00121489
1261	8856	CNGA3	NR1I2	-0.101085	0.0862733
1261	81027	CNGA3	TUBB1	0.249109	1.83369e-05
1261	1545	CNGA3	CYP1B1	0.0266987	0.651275
1261	1588	CNGA3	CYP19A1	-0.00478449	0.935454
1261	1559	CNGA3	CYP2C9	-0.0358417	0.543942
1261	1551	CNGA3	CYP3A7	-0.048195	0.414364
1261	1577	CNGA3	CYP3A5	-0.0538842	0.361387
1261	1576	CNGA3	CYP3A4	-0.0096999	0.869584
1261	1558	CNGA3	CYP2C8	-0.0413252	0.484063
271	28234	AMPD2	SLCO1B3	-0.239048	4.02756e-05
271	4137	AMPD2	MAPT	0.066205	0.261931
271	4133	AMPD2	MAP2	0.0810444	0.169428
271	4134	AMPD2	MAP4	0.0142234	0.809739
271	8856	AMPD2	NR1I2	0.0222352	0.706614
271	81027	AMPD2	TUBB1	0.176899	0.00254383
271	596	AMPD2	BCL2	-0.0203573	0.730387
271	1545	AMPD2	CYP1B1	0.0773103	0.190013
271	1588	AMPD2	CYP19A1	0.0482313	0.414011
271	1559	AMPD2	CYP2C9	0.0375365	0.525051
271	1551	AMPD2	CYP3A7	0.00266723	0.963991
271	1577	AMPD2	CYP3A5	-0.0504318	0.393012
271	1576	AMPD2	CYP3A4	-0.0394434	0.504203
271	1558	AMPD2	CYP2C8	0.182058	0.0018862
873	28234	CBR1	SLCO1B3	0.0426999	0.469629
873	4137	CBR1	MAPT	-0.0133456	0.821277
873	4133	CBR1	MAP2	-0.09794	0.0965606
873	4134	CBR1	MAP4	-0.336916	4.21802e-09
873	8856	CBR1	NR1I2	-0.0035997	0.951415
873	81027	CBR1	TUBB1	-0.114308	0.0522368
873	1545	CBR1	CYP1B1	-0.142904	0.0150433
873	1588	CBR1	CYP19A1	-0.145643	0.0131963
873	1559	CBR1	CYP2C9	0.0589938	0.317592
873	1551	CBR1	CYP3A7	-0.0821131	0.163854
873	1577	CBR1	CYP3A5	-0.0469364	0.426672
873	1576	CBR1	CYP3A4	0.0583846	0.322624
873	1558	CBR1	CYP2C8	-0.0631514	0.284624
716	28234	C1S	SLCO1B3	0.0187048	0.751524
716	4137	C1S	MAPT	0.261099	6.86897e-06
716	4133	C1S	MAP2	0.194471	0.000889076
716	4134	C1S	MAP4	0.558202	4.50439e-25
716	8856	C1S	NR1I2	-0.251829	1.47381e-05
716	81027	C1S	TUBB1	0.056689	0.336899
716	1545	C1S	CYP1B1	0.56515	8.6662e-26
716	1588	C1S	CYP19A1	0.380666	2.12598e-11
716	1559	C1S	CYP2C9	-0.0733596	0.213726
716	1551	C1S	CYP3A7	-0.0303674	0.607163
716	1577	C1S	CYP3A5	-0.145101	0.0135448
716	1576	C1S	CYP3A4	0.0211864	0.719859
716	1558	C1S	CYP2C8	0.00424547	0.942713
57674	28234	RNF213	SLCO1B3	0.0893787	0.129548
57674	4137	RNF213	MAPT	0.0121417	0.837164
57674	4133	RNF213	MAP2	0.0199033	0.736175
57674	4134	RNF213	MAP4	0.260825	7.02901e-06
57674	8856	RNF213	NR1I2	-0.172582	0.00324732
57674	81027	RNF213	TUBB1	0.0208983	0.723511
57674	1545	RNF213	CYP1B1	0.143591	0.0145601
57674	1588	RNF213	CYP19A1	0.0883668	0.133962
57674	1559	RNF213	CYP2C9	0.171478	0.00345359
57674	1551	RNF213	CYP3A7	-0.0761292	0.19689
57674	1577	RNF213	CYP3A5	-0.0244365	0.679107
57674	1576	RNF213	CYP3A4	-0.0371754	0.529048
57674	1558	RNF213	CYP2C8	0.00187638	0.974663
1244	6891	ABCC2	TAP2	-0.0370669	0.530251
1244	6790	ABCC2	AURKA	0.189734	0.00119113
1244	6648	ABCC2	SOD2	-0.152757	0.00929798
1244	330	ABCC2	BIRC3	-0.12696	0.0309512
1244	6608	ABCC2	SMO	0.143493	0.0146283
1244	29843	ABCC2	SENP1	0.118455	0.0442105
1244	5985	ABCC2	RFC5	0.0300556	0.61086
1244	5891	ABCC2	MOK	0.0250576	0.671421
1244	5883	ABCC2	RAD9A	0.0506483	0.39098
1244	5792	ABCC2	PTPRF	0.031678	0.591733
1244	5789	ABCC2	PTPRD	-0.0637155	0.280335
1244	5774	ABCC2	PTPN3	0.0716419	0.224674
1244	10295	ABCC2	BCKDK	-0.00516497	0.930334
1244	5530	ABCC2	PPP3CA	-0.237642	4.48395e-05
1244	5189	ABCC2	PEX1	0.114938	0.0509448
1244	5139	ABCC2	PDE3A	0.0232639	0.69371
1244	80216	ABCC2	ALPK1	-0.109333	0.0634282
1244	3798	ABCC2	KIF5A	-0.00529844	0.928539
1244	80820	ABCC2	EEPD1	0.0445199	0.45089
1244	9132	ABCC2	KCNQ4	-0.173798	0.00303326
1244	3611	ABCC2	ILK	-0.0530541	0.368842
1244	3257	ABCC2	HPS1	0.0155889	0.791873
1244	51191	ABCC2	HERC5	0.184256	0.00165657
1244	3054	ABCC2	HCFC1	0.101111	0.086191
1244	57531	ABCC2	HACE1	-0.108208	0.0662165
1244	51512	ABCC2	GTSE1	0.0191324	0.746036
1244	2547	ABCC2	XRCC6	0.124066	0.0350199
1244	79654	ABCC2	HECTD3	-0.103655	0.0785373
1244	144699	ABCC2	FBXL14	-0.0360683	0.541397
1244	2188	ABCC2	FANCF	0.207454	0.000385029
1244	1902	ABCC2	LPAR1	-0.0713622	0.226493
1244	1261	ABCC2	CNGA3	-0.0259306	0.660674
1244	51816	ABCC2	CECR1	-0.00629406	0.915157
1244	271	ABCC2	AMPD2	0.204806	0.000458629
1244	928	ABCC2	CD9	-0.126452	0.0316342
1244	873	ABCC2	CBR1	-0.0172739	0.769976
1244	833	ABCC2	CARS	0.0309755	0.599981
1244	716	ABCC2	C1S	-0.056717	0.336661
1244	57674	ABCC2	RNF213	0.0553267	0.348658
1244	699	ABCC2	BUB1	0.0155131	0.792862
28234	6891	SLCO1B3	TAP2	0.191757	0.00105218
28234	6648	SLCO1B3	SOD2	0.0416838	0.480275
28234	6608	SLCO1B3	SMO	-0.0911342	0.122156
28234	2547	SLCO1B3	XRCC6	0.216494	0.000208471
4363	6891	ABCC1	TAP2	-0.00186894	0.974764
4363	6790	ABCC1	AURKA	0.158081	0.00708786
4363	6648	ABCC1	SOD2	-0.0300843	0.61052
4363	330	ABCC1	BIRC3	-0.0942545	0.109833
4363	6608	ABCC1	SMO	0.186134	0.00148096
4363	29843	ABCC1	SENP1	0.200997	0.000587572
4363	5985	ABCC1	RFC5	-0.0397803	0.500565
4363	5891	ABCC1	MOK	-0.0191633	0.74564
4363	5883	ABCC1	RAD9A	0.0483342	0.413016
4363	5792	ABCC1	PTPRF	0.0763535	0.19557
4363	5789	ABCC1	PTPRD	0.111777	0.0577064
4363	5774	ABCC1	PTPN3	-0.0428852	0.467702
4363	10295	ABCC1	BCKDK	0.164422	0.00507627
4363	5530	ABCC1	PPP3CA	-0.13203	0.024793
4363	5189	ABCC1	PEX1	-0.00685457	0.907633
4363	5139	ABCC1	PDE3A	0.0855661	0.146785
4363	80216	ABCC1	ALPK1	0.0909019	0.123115
4363	3798	ABCC1	KIF5A	0.0209741	0.72255
4363	80820	ABCC1	EEPD1	-0.0340749	0.563987
4363	9132	ABCC1	KCNQ4	-0.107211	0.0687695
4363	3611	ABCC1	ILK	-0.125933	0.0323459
4363	3257	ABCC1	HPS1	-0.157713	0.00722406
4363	51191	ABCC1	HERC5	0.0183955	0.755501
4363	3054	ABCC1	HCFC1	0.399864	1.60426e-12
4363	57531	ABCC1	HACE1	0.0555802	0.346451
4363	51512	ABCC1	GTSE1	0.0218081	0.711997
4363	2547	ABCC1	XRCC6	0.0286588	0.627543
4363	79654	ABCC1	HECTD3	-0.160893	0.00612142
4363	144699	ABCC1	FBXL14	-0.062455	0.28998
4363	2188	ABCC1	FANCF	0.222286	0.000138815
4363	1902	ABCC1	LPAR1	0.0353107	0.549929
4363	1261	ABCC1	CNGA3	-0.0296146	0.616106
4363	51816	ABCC1	CECR1	0.0798809	0.175655
4363	271	ABCC1	AMPD2	0.204216	0.000476706
4363	928	ABCC1	CD9	-0.109702	0.0625354
4363	873	ABCC1	CBR1	-0.235137	5.41962e-05
4363	833	ABCC1	CARS	-0.0291528	0.621621
4363	716	ABCC1	C1S	0.035271	0.550378
4363	57674	ABCC1	RNF213	0.107378	0.0683363
4363	699	ABCC1	BUB1	0.00484252	0.934673
8647	6891	ABCB11	TAP2	0.0599982	0.309408
8647	6790	ABCB11	AURKA	-0.140089	0.0171741
8647	6648	ABCB11	SOD2	-0.0140504	0.812011
8647	330	ABCB11	BIRC3	0.257417	9.33499e-06
8647	6608	ABCB11	SMO	-0.0982665	0.0954491
8647	29843	ABCB11	SENP1	-0.0177683	0.763586
8647	5985	ABCB11	RFC5	-0.0905726	0.124484
8647	5891	ABCB11	MOK	-0.0728279	0.217073
8647	5883	ABCB11	RAD9A	-0.0134202	0.820295
8647	5792	ABCB11	PTPRF	0.229387	8.31021e-05
8647	5789	ABCB11	PTPRD	-0.0721763	0.221226
8647	5774	ABCB11	PTPN3	0.0841707	0.153512
8647	10295	ABCB11	BCKDK	-0.0316061	0.592575
8647	5530	ABCB11	PPP3CA	0.250468	1.6446e-05
8647	5189	ABCB11	PEX1	-0.0392806	0.505965
8647	5139	ABCB11	PDE3A	0.0141237	0.811048
8647	80216	ABCB11	ALPK1	0.0995839	0.0910678
8647	3798	ABCB11	KIF5A	0.0155599	0.792251
8647	80820	ABCB11	EEPD1	-0.139144	0.0179464
8647	9132	ABCB11	KCNQ4	0.112001	0.0572036
8647	3611	ABCB11	ILK	0.0145074	0.806015
8647	3257	ABCB11	HPS1	0.13461	0.0220863
8647	51191	ABCB11	HERC5	-0.0582171	0.324016
8647	3054	ABCB11	HCFC1	0.00817988	0.889879
8647	57531	ABCB11	HACE1	0.00875683	0.882166
8647	51512	ABCB11	GTSE1	-0.0958539	0.103907
8647	2547	ABCB11	XRCC6	-0.139982	0.0172606
8647	79654	ABCB11	HECTD3	0.46836	3.65944e-17
8647	144699	ABCB11	FBXL14	0.0141982	0.81007
8647	2188	ABCB11	FANCF	-0.243115	2.94223e-05
8647	1902	ABCB11	LPAR1	0.231705	7.00377e-05
8647	1261	ABCB11	CNGA3	-0.0106148	0.857408
8647	51816	ABCB11	CECR1	0.0565855	0.337784
8647	271	ABCB11	AMPD2	-0.136218	0.0205318
8647	928	ABCB11	CD9	-0.00472981	0.936191
8647	873	ABCB11	CBR1	0.0229964	0.697058
8647	833	ABCB11	CARS	-0.00897375	0.879269
8647	716	ABCB11	C1S	0.00172746	0.976674
8647	57674	ABCB11	RNF213	0.139009	0.0180594
8647	699	ABCB11	BUB1	-0.0887523	0.132267
4133	6891	MAP2	TAP2	0.0480284	0.415981
4133	6648	MAP2	SOD2	0.0620599	0.293047
4133	6608	MAP2	SMO	0.186883	0.00141586
4133	29843	MAP2	SENP1	0.193542	0.000942058
4133	5985	MAP2	RFC5	-0.0725989	0.218526
4133	5891	MAP2	MOK	-0.0471546	0.424523
4133	5883	MAP2	RAD9A	-0.0517775	0.380492
4133	5792	MAP2	PTPRF	-0.104127	0.0771799
4133	5789	MAP2	PTPRD	-0.0694698	0.23908
4133	5774	MAP2	PTPN3	-0.0883351	0.134102
4133	5530	MAP2	PPP3CA	0.107467	0.0681067
4133	5189	MAP2	PEX1	-0.12839	0.0290943
4133	5139	MAP2	PDE3A	0.0139321	0.813564
4133	2547	MAP2	XRCC6	-0.0662778	0.261406
1545	6891	CYP1B1	TAP2	0.135829	0.0208991
1545	6648	CYP1B1	SOD2	0.306608	1.04686e-07
1545	6608	CYP1B1	SMO	0.245668	2.40909e-05
1545	29843	CYP1B1	SENP1	0.0620546	0.293089
1545	5985	CYP1B1	RFC5	-0.171151	0.00351702
1545	5891	CYP1B1	MOK	-0.000921359	0.987557
1545	5883	CYP1B1	RAD9A	-0.100588	0.0878363
1545	5792	CYP1B1	PTPRF	-0.114846	0.0511306
1545	5789	CYP1B1	PTPRD	-0.094047	0.110621
1545	5774	CYP1B1	PTPN3	-0.250417	1.65139e-05
1545	5530	CYP1B1	PPP3CA	0.177082	0.00251722
1545	5189	CYP1B1	PEX1	-0.135187	0.0215173
1545	5139	CYP1B1	PDE3A	0.0834855	0.1569
1545	80216	CYP1B1	ALPK1	0.141386	0.016162
1545	3798	CYP1B1	KIF5A	0.182629	0.00182392
1545	80820	CYP1B1	EEPD1	-0.0170436	0.772959
1545	9132	CYP1B1	KCNQ4	-0.00820822	0.8895
1545	3611	CYP1B1	ILK	0.260183	7.4168e-06
1545	3257	CYP1B1	HPS1	-0.000189021	0.997447
1545	51191	CYP1B1	HERC5	0.311587	6.32771e-08
1545	3054	CYP1B1	HCFC1	0.00164127	0.977837
1545	57531	CYP1B1	HACE1	0.216372	0.000210235
1545	51512	CYP1B1	GTSE1	-0.196794	0.000768339
1545	2547	CYP1B1	XRCC6	-0.0720141	0.222268
1545	79654	CYP1B1	HECTD3	-0.0503904	0.393401
1545	144699	CYP1B1	FBXL14	-0.0960657	0.103142
[truncated: 19,095 more rows]

## Sheet: GBM
Interaction_A (Entrez Gene_ID)	Interaction_B (Entrez Gene_ID)	Interaction A (Gene Symbol)	Interaction B (Gene Symbol)	Correlation (Pearson correlation coefficient)	P value (F-statistics)
3481	7157	IGF2	TP53	-0.0257721	0.739431
25836	142	NIPBL	PARP1	0.488623	1.58674e-11
9564	1956	BCAR1	EGFR	-0.110529	0.152543
1849	1956	DUSP7	EGFR	-0.17798	0.0206083
1659	3845	DHX8	KRAS	0.0122062	0.874844
9181	7157	ARHGEF2	TP53	0.114185	0.139345
4486	6194	MST1R	RPS6	-0.0489573	0.527322
56935	8883	SMCO4	NAE1	-0.122929	0.111325
51011	8883	FAHD2A	NAE1	0.0478449	0.536759
26164	8883	MTG2	NAE1	-0.137402	0.0748434
11321	8883	GPN1	NAE1	0.451421	7.27871e-10
9283	8883	GPR37L1	NAE1	-0.140127	0.0692002
4616	8883	GADD45B	NAE1	-0.209718	0.00620785
2074	8883	ERCC6	NAE1	-0.199819	0.00919567
414061	8883	DNAJB3	NAE1	-0.0824712	0.28643
166979	8883	CDC20B	NAE1	-0.107721	0.163307
94235	8883	GNG8	NAE1	-0.0281121	0.716742
84332	8883	DYDC2	NAE1	0.0599416	0.43884
80306	8883	MED28	NAE1	0.479294	4.32653e-11
57135	8883	DAZ4	NAE1	-0.060973	0.43099
30850	8883	CDR2L	NAE1	-0.46231	2.49001e-10
666	8883	BOK	NAE1	-0.206505	0.00706568
2287	8883	FKBP3	NAE1	0.269244	0.000400452
353135	8883	LCE1E	NAE1	-0.0259491	0.737708
260436	8883	FDCSP	NAE1	-0.0594478	0.442627
146956	8883	EME1	NAE1	0.225496	0.00320089
84541	8883	KBTBD8	NAE1	0.221311	0.00383247
84445	8883	LZTS2	NAE1	-0.33249	1.00261e-05
80162	8883	ATHL1	NAE1	-0.0986756	0.201821
57054	8883	DAZ3	NAE1	-0.00803752	0.917396
55259	8883	CASC1	NAE1	0.255754	0.000790449
54584	8883	GNB1L	NAE1	-0.064774	0.402766
51009	8883	DERL2	NAE1	0.274282	0.000307786
28976	8883	ACAD9	NAE1	-0.15695	0.0415648
22900	8883	CARD8	NAE1	-0.0167137	0.829237
10299	8883	2018-03-06	NAE1	-0.0745047	0.335692
10296	8883	MAEA	NAE1	0.0324491	0.67535
10116	8883	FEM1B	NAE1	0.304958	5.54235e-05
9973	8883	CCS	NAE1	-0.160833	0.036714
9538	8883	EI24	NAE1	0.290817	0.000125153
8943	8883	AP3D1	NAE1	-0.318465	2.44606e-05
8535	8883	CBX4	NAE1	-0.155165	0.0439683
8348	8883	HIST1H2BO	NAE1	0.00261545	0.973078
3936	8883	LCP1	NAE1	-0.294797	9.99396e-05
3354	8883	HTR1E	NAE1	-0.129103	0.0943486
3091	8883	HIF1A	NAE1	-0.132915	0.0849391
2730	8883	GCLM	NAE1	-0.0500011	0.518542
2073	8883	ERCC5	NAE1	-0.0579058	0.454571
1773	8883	DNASE1	NAE1	-0.0630488	0.415437
388759	8883	C1orf229	NAE1	0.274958	0.000296991
341640	8883	FREM2	NAE1	0.0378955	0.624728
255252	8883	LRRC57	NAE1	0.409182	3.32039e-08
137797	8883	LYPD2	NAE1	0.0426858	0.5816
137075	8883	CLDN23	NAE1	-0.278884	0.000240935
114897	8883	C1QTNF1	NAE1	-0.130745	0.0901993
91750	8883	LIN52	NAE1	0.373131	5.84272e-07
91319	8883	DERL3	NAE1	-0.112323	0.145954
1018	8883	CDK3	NAE1	0.00743236	0.923596
3916	8883	LAMP1	NAE1	-0.394964	1.07191e-07
222611	8883	GPR111	NAE1	-0.163781	0.0333581
79852	8883	EPHX3	NAE1	-0.104688	0.175556
51390	8883	AIG1	NAE1	0.314588	3.10612e-05
2355	8883	FOSL2	NAE1	-0.375385	4.93227e-07
1973	8883	EIF4A1	NAE1	0.268511	0.000415891
1852	8883	DUSP9	NAE1	-0.00177504	0.981727
143244	8883	EIF5AL1	NAE1	0.343925	4.68782e-06
125972	8883	CALR3	NAE1	0.0940129	0.224064
84253	8883	GARNL3	NAE1	-0.0940347	0.223956
56605	8883	ERO1LB	NAE1	0.2881	0.000145654
958	8883	CD40	NAE1	-0.21468	0.0050648
27113	8883	BBC3	NAE1	-0.210944	0.00590577
917	8883	CD3G	NAE1	-0.132438	0.0860744
57472	8883	CNOT6	NAE1	0.0783132	0.311504
57055	8883	DAZ2	NAE1	0.00799195	0.917863
55173	8883	MRPS10	NAE1	0.520212	4.20444e-13
53942	8883	CNTN5	NAE1	-0.00153073	0.984241
51237	8883	MZB1	NAE1	-0.0564012	0.466397
29933	8883	GPR132	NAE1	-0.415575	1.92526e-08
940	8883	CD28	NAE1	-0.199298	0.00938354
23591	8883	FAM215A	NAE1	-0.134756	0.0806708
23148	8883	NACAD	NAE1	-0.311428	3.76448e-05
10913	8883	EDAR	NAE1	0.0686852	0.374901
10281	8883	DSCR4	NAE1	0.045663	0.555512
10120	8883	ACTR1B	NAE1	0.0718343	0.353348
9747	8883	FAM115A	NAE1	-0.108054	0.162
9721	8883	GPRIN2	NAE1	0.0666088	0.389545
9529	8883	BAG5	NAE1	-0.031441	0.68489
8850	8883	KAT2B	NAE1	0.134914	0.0803126
8739	8883	HRK	NAE1	0.174254	0.0234607
8357	8883	HIST1H3H	NAE1	-0.0102756	0.894514
8352	8883	HIST1H3C	NAE1	-0.00383649	0.960517
664	8883	BNIP3	NAE1	0.0428765	0.579913
575	8883	BAI1	NAE1	0.0429459	0.579299
5606	8883	MAP2K3	NAE1	-0.294512	0.000101572
4054	8883	LTBP3	NAE1	-0.358614	1.68792e-06
3934	8883	LCN2	NAE1	-0.0870579	0.260381
3727	8883	JUND	NAE1	-0.0639698	0.408644
3726	8883	JUNB	NAE1	-0.208646	0.00648314
3605	8883	IL17A	NAE1	-0.0758984	0.326705
3553	8883	IL1B	NAE1	-0.120532	0.118528
3004	8883	GZMM	NAE1	-0.0660364	0.393641
3001	8883	GZMA	NAE1	-0.0455056	0.556877
1974	8883	EIF4A2	NAE1	0.325971	1.52605e-05
1848	8883	DUSP6	NAE1	-0.024708	0.749826
1613	8883	DAPK3	NAE1	-0.293257	0.000109071
401250	8883	MCCD1	NAE1	-0.0189526	0.806784
389320	8883	C5orf48	NAE1	-0.131818	0.0875649
388125	8883	C2CD4B	NAE1	-0.0909465	0.239608
374393	8883	FAM111B	NAE1	0.0764374	0.323272
1459	8883	CSNK2A2	NAE1	0.160725	0.0368423
339184	8883	CCDC144NL	NAE1	0.186701	0.0150773
246176	8883	GAS2L2	NAE1	0.0879902	0.255291
162989	8883	DEDD2	NAE1	-0.0183399	0.812914
148362	8883	BROX	NAE1	0.0681665	0.378527
146723	8883	C17orf77	NAE1	0.0919873	0.23425
1212	8883	CLTB	NAE1	-0.260071	0.000638334
140625	8883	ACTRT2	NAE1	-0.0041249	0.957552
139324	8883	HDX	NAE1	0.326209	1.50308e-05
130916	8883	MTERFD2	NAE1	0.121007	0.117072
127428	8883	TCEANC2	NAE1	0.286519	0.00015899
119032	8883	C10orf32	NAE1	0.341876	5.38421e-06
113655	8883	MFSD3	NAE1	-0.12188	0.114435
92196	8883	DAPL1	NAE1	0.175121	0.0227678
84939	8883	MUM1	NAE1	-0.17334	0.0242096
84318	8883	CCDC77	NAE1	0.323426	1.79334e-05
84317	8883	CCDC115	NAE1	0.141366	0.0667521
83933	8883	HDAC10	NAE1	-0.415423	1.95054e-08
79885	8883	HDAC11	NAE1	-0.2554	0.00080429
79370	8883	BCL2L14	NAE1	0.0983756	0.203203
79086	8883	SMIM7	NAE1	0.429389	5.69953e-09
79065	8883	ATG9A	NAE1	-0.366315	9.67702e-07
9447	4609	AIM2	MYC	0.130632	0.0904806
79577	4893	CDC73	NRAS	0.529353	1.36861e-13
79577	3845	CDC73	KRAS	0.226376	0.00308072
79577	3265	CDC73	HRAS	-0.371605	6.54813e-07
2946	8883	GSTM2	NAE1	0.0582247	0.452087
2071	8883	ERCC3	NAE1	0.300406	7.23739e-05
414301	8883	DDI1	NAE1	-0.119163	0.1228
347516	8883	DGAT2L6	NAE1	-0.0296807	0.701668
201895	8883	SMIM14	NAE1	0.378672	3.84381e-07
83641	8883	FAM107B	NAE1	0.0406093	0.600126
65123	8883	INTS3	NAE1	-0.182363	0.0176412
64976	8883	MRPL40	NAE1	0.279293	0.000235697
63901	8883	FAM111A	NAE1	0.00995655	0.897771
57596	8883	BEGAIN	NAE1	-0.190161	0.0132721
57102	8883	C12orf4	NAE1	0.45205	6.84841e-10
1538	8883	CYLC1	NAE1	0.0193429	0.802885
54955	8883	C1orf109	NAE1	0.464868	1.92489e-10
54014	8883	BRWD1	NAE1	0.10664	0.167596
30844	8883	EHD4	NAE1	-0.271122	0.000363236
25901	8883	CCDC28A	NAE1	0.158007	0.0401939
23254	8883	KAZN	NAE1	-0.00304018	0.968708
23172	8883	FAM175B	NAE1	0.243866	0.00139777
3119	8883	HLA-DQB1	NAE1	-0.185521	0.0157408
3065	8883	HDAC1	NAE1	0.206763	0.00699286
3029	8883	HAGH	NAE1	0.158339	0.0397706
2717	8883	GLA	NAE1	0.143964	0.0618479
2668	8883	GDNF	NAE1	-0.0852762	0.2703
1815	8883	DRD4	NAE1	-0.149224	0.0528226
1676	8883	DFFA	NAE1	0.0952152	0.218169
286	8883	ANK1	NAE1	-0.284817	0.000174602
123103	8883	KLHL33	NAE1	-0.137621	0.074376
112401	8883	BIRC8	NAE1	-0.0470567	0.543496
84311	8883	MRPL45	NAE1	0.548064	1.23489e-14
1134	8883	CHRNA1	NAE1	0.0276079	0.721611
81618	8883	ITM2C	NAE1	-0.0451944	0.55958
1039	8883	CDR2	NAE1	-0.00385002	0.960378
79444	8883	BIRC7	NAE1	-0.116087	0.132836
55973	8883	BCAP29	NAE1	0.292943	0.000111026
952	8883	CD38	NAE1	0.00585289	0.939798
26999	8883	CYFIP2	NAE1	-0.147651	0.0553986
23641	8883	LDOC1	NAE1	-0.0829532	0.283613
10912	8883	GADD45G	NAE1	0.146994	0.0565064
837	8883	CASP4	NAE1	-0.0263483	0.733823
10134	8883	BCAP31	NAE1	0.0646272	0.403835
10017	8883	BCL2L10	NAE1	-0.0596138	0.441352
8738	8883	CRADD	NAE1	0.43621	3.06117e-09
8453	8883	CUL2	NAE1	0.251779	0.000959309
638	8883	BIK	NAE1	0.0820775	0.288745
6349	8883	CCL3L1	NAE1	0.0545781	0.48095
33	8883	ACADL	NAE1	0.234524	0.00214706
57099	8883	AVEN	NAE1	0.0400641	0.605034
55379	8883	LRRC59	NAE1	0.130306	0.0912928
728642	8883	CDK11A	NAE1	-0.122799	0.111708
54991	8883	C1orf159	NAE1	0.0318583	0.680935
970	8883	CD70	NAE1	-0.155024	0.0441639
51122	8883	COMMD2	NAE1	0.552234	7.07658e-15
27141	8883	CIDEB	NAE1	-0.341267	5.6091e-06
23514	8883	KIAA0146	NAE1	0.219421	0.00415283
914	8883	CD2	NAE1	-0.145052	0.0598848
883	8883	CCBL1	NAE1	0.16429	0.0328062
9140	8883	ATG12	NAE1	0.561168	2.09113e-15
8988	8883	HSPB3	NAE1	0.154756	0.044536
665	8883	BNIP3L	NAE1	0.26586	0.000476534
7915	8883	ALDH5A1	NAE1	0.101026	0.191234
663	8883	BNIP2	NAE1	-0.0457463	0.55479
624	8883	BDKRB2	NAE1	-0.215527	0.0048897
475	8883	ATOX1	NAE1	0.163778	0.033362
4615	8883	MYD88	NAE1	-0.293432	0.000107997
4199	8883	ME1	NAE1	0.14571	0.0587222
4049	8883	LTA	NAE1	-0.0455949	0.556102
3963	8883	LGALS7	NAE1	-0.0594067	0.442943
3838	8883	KPNA2	NAE1	0.208385	0.00655165
3550	8883	IK	NAE1	0.0398488	0.606976
3214	8883	HOXB4	NAE1	0.0878926	0.255821
3141	8883	HLCS	NAE1	-0.156914	0.0416117
2846	8883	LPAR4	NAE1	0.233382	0.0022601
2785	8883	GNG3	NAE1	-0.0550347	0.477283
2620	8883	GAS2	NAE1	0.0098813	0.898539
2308	8883	FOXO1	NAE1	-0.0723639	0.349801
1965	8883	EIF2S1	NAE1	0.266948	0.000450706
1892	8883	ECHS1	NAE1	0.123228	0.110452
1847	8883	DUSP5	NAE1	-0.175755	0.0222727
1776	8883	DNASE1L3	NAE1	0.0111822	0.885268
245972	8883	ATP6V0D2	NAE1	-0.0351815	0.649752
1439	8883	CSF2RB	NAE1	-0.327166	1.41391e-05
218	8883	ALDH3A1	NAE1	-0.0935164	0.226531
200008	8883	CDCP2	NAE1	0.0680775	0.379152
170691	8883	ADAMTS17	NAE1	-0.0816185	0.291459
1339	8883	COX6A2	NAE1	-0.0611322	0.429785
151313	8883	FAHD2B	NAE1	0.123492	0.109686
139760	8883	GPR119	NAE1	-0.021858	0.777883
134353	8883	LSM11	NAE1	-0.0341925	0.658972
84883	8883	AIFM2	NAE1	-0.197518	0.0100504
84303	8883	CHCHD6	NAE1	0.233258	0.00227278
81610	8883	FAM83D	NAE1	0.141671	0.0661613
80314	8883	EPC1	NAE1	0.118172	0.125967
80199	8883	FUZ	NAE1	0.11274	0.144454
80168	8883	MOGAT2	NAE1	-0.069899	0.3665
80034	8883	CSRNP3	NAE1	-0.0220832	0.775655
59082	8883	CARD18	NAE1	-0.00307565	0.968343
8536	3177	CAMK1	SLC29A2	0.131296	0.0888389
8536	9154	CAMK1	SLC28A1	-0.032124	0.678421
8536	2030	CAMK1	SLC29A1	-0.0191522	0.804789
8536	51727	CAMK1	CMPK1	0.313559	3.30754e-05
8536	7298	CAMK1	TYMS	-0.0781676	0.312408
8536	6240	CAMK1	RRM1	-0.167978	0.0290325
8536	1633	CAMK1	DCK	0.151995	0.0485248
8536	978	CAMK1	CDA	0.0703434	0.363453
29899	4609	GPSM2	MYC	0.0972096	0.208636
10611	6582	PDLIM5	SLC22A2	-0.00869294	0.910687
10611	6580	PDLIM5	SLC22A1	-0.0570712	0.46111
10611	5979	PDLIM5	RET	0.034998	0.65146
10611	5742	PDLIM5	PTGS1	0.164154	0.0329533
1453	3177	CSNK1D	SLC29A2	0.256284	0.000770112
1453	9154	CSNK1D	SLC28A1	0.0549837	0.477691
1453	2030	CSNK1D	SLC29A1	-0.0354001	0.647722
1453	7298	CSNK1D	TYMS	-0.281073	0.000214125
1453	6240	CSNK1D	RRM1	-0.122097	0.113786
1453	1633	CSNK1D	DCK	-0.560496	2.29492e-15
4601	8883	MXI1	NAE1	0.181876	0.0179517
3988	8883	LIPA	NAE1	-0.0201768	0.794572
359	8883	AQP2	NAE1	0.0539948	0.485658
3242	8883	HPD	NAE1	0.055043	0.477216
2574	8883	GAGE2C	NAE1	0.113855	0.140502
2178	8883	FANCE	NAE1	0.0564128	0.466305
2151	8883	F2RL2	NAE1	-0.0881292	0.254539
445328	8883	ARHGEF35	NAE1	-0.167415	0.0295836
348980	8883	HCN1	NAE1	-0.0993574	0.198707
205428	8883	C3orf58	NAE1	-0.170824	0.0263796
151636	8883	DTX3L	NAE1	-0.185324	0.0158538
149297	8883	FAM78B	NAE1	-0.0474769	0.5399
146909	8883	KIF18B	NAE1	0.0244471	0.752382
135458	8883	HUS1B	NAE1	-0.0552338	0.475688
313	8883	AOAH	NAE1	-0.246753	0.00122008
130589	8883	GALM	NAE1	-0.18518	0.0159366
117154	8883	DACH2	NAE1	-0.018391	0.812402
116093	8883	DIRC1	NAE1	-0.144897	0.0601606
112849	8883	L3HYPDH	NAE1	-0.0292885	0.705426
94160	8883	ABCC12	NAE1	-0.0377465	0.626091
83417	8883	FCRL4	NAE1	-0.0137246	0.859427
79068	8883	FTO	NAE1	0.193374	0.011768
64799	8883	IQCH	NAE1	0.336615	7.64826e-06
64210	8883	MMS19	NAE1	-0.234359	0.00216303
1591	8883	CYP24A1	NAE1	-0.0145722	0.850843
1573	8883	CYP2J2	NAE1	-0.090183	0.243592
55554	8883	KLK15	NAE1	-0.131904	0.087357
55320	8883	MIS18BP1	NAE1	-0.032243	0.677295
1535	8883	CYBA	NAE1	-0.153505	0.0463075
55210	8883	ATAD3A	NAE1	-0.159953	0.0377688
54890	8883	ALKBH5	NAE1	-0.297546	8.53911e-05
54841	8883	BIVM	NAE1	0.386649	2.0747e-07
54785	8883	C17orf59	NAE1	-0.310367	4.01333e-05
51179	8883	HAO2	NAE1	0.107589	0.163826
29086	8883	BABAM1	NAE1	0.267161	0.000445808
26270	8883	FBXO6	NAE1	0.144938	0.0600882
23464	8883	GCAT	NAE1	0.0146263	0.850296
9955	8883	HS3ST3A1	NAE1	-0.130994	0.0895826
9633	8883	MTL5	NAE1	-0.182469	0.0175749
9557	8883	CHD1L	NAE1	0.0783419	0.311326
869	8883	CBLN1	NAE1	0.0780608	0.313071
8314	8883	BAP1	NAE1	-0.159939	0.0377857
3543	8883	IGLL1	NAE1	-0.026282	0.734468
3268	8883	AGFG2	NAE1	-0.219517	0.00413593
3162	8883	HMOX1	NAE1	-0.0871302	0.259984
1978	4609	EIF4EBP1	MYC	0.476201	5.99348e-11
1978	8883	EIF4EBP1	NAE1	0.0509281	0.510809
1636	8883	ACE	NAE1	-0.225629	0.00318246
1611	8883	DAP	NAE1	0.0908492	0.240113
391356	8883	PTRHD1	NAE1	0.290065	0.000130544
349149	8883	GJC3	NAE1	0.136177	0.0774983
285973	8883	ATG9B	NAE1	0.0522891	0.499564
285331	8883	CCDC66	NAE1	0.313058	3.40986e-05
284325	8883	C19orf54	NAE1	-0.135706	0.0785374
253959	8883	RALGAPA1	NAE1	-0.00120489	0.987595
199221	8883	DZIP1L	NAE1	-0.113755	0.140854
1286	8883	COL4A4	NAE1	-0.0461204	0.551555
1211	6582	CLTA	SLC22A2	0.0437688	0.572045
1211	6580	CLTA	SLC22A1	0.0524971	0.497858
1211	5159	CLTA	PDGFRB	-0.037856	0.625089
1211	780	CLTA	DDR1	-0.407182	3.92845e-08
1211	5156	CLTA	PDGFRA	-0.0441581	0.568628
1211	1436	CLTA	CSF1R	-0.0544964	0.481608
1211	4914	CLTA	NTRK1	0.00635433	0.934651
1211	5979	CLTA	RET	-0.00142094	0.985371
1211	3815	CLTA	KIT	-0.0826927	0.285133
1211	5742	CLTA	PTGS1	-0.149063	0.053082
1211	1557	CLTA	CYP2C19	0.136661	0.0764384
1211	1565	CLTA	CYP2D6	0.0636949	0.410665
1211	1559	CLTA	CYP2C9	0.181161	0.018416
1211	1544	CLTA	CYP1A2	-0.00491717	0.949409
1211	1551	CLTA	CYP3A7	-0.112985	0.143581
1211	1577	CLTA	CYP3A5	-0.0120071	0.876869
1211	1576	CLTA	CYP3A4	-0.0244063	0.752781
1211	5004	CLTA	ORM1	-0.0501783	0.51706
1211	8883	CLTA	NAE1	0.256355	0.000767451
132141	8883	IQCF1	NAE1	0.0258008	0.739152
124817	8883	CNTD1	NAE1	0.0878721	0.255932
116349	8883	C5orf55	NAE1	0.20426	0.00772607
112399	8883	EGLN3	NAE1	-0.0910566	0.239037
84674	8883	CARD6	NAE1	-0.171359	0.025905
83734	8883	ATG10	NAE1	0.253004	0.000904031
1103	8883	CHAT	NAE1	-0.0225967	0.770582
81025	8883	GJA9	NAE1	0.0477345	0.5377
1080	8883	CFTR	NAE1	-0.036576	0.636843
79092	8883	CARD14	NAE1	-0.210608	0.00598729
64170	8883	CARD9	NAE1	-0.422348	1.0672e-08
57626	8883	KLHL1	NAE1	-0.0759013	0.326687
55603	8883	FAM46A	NAE1	-0.195926	0.0106821
55179	8883	FAIM	NAE1	0.351832	2.72242e-06
984	8883	CDK11B	NAE1	-0.227782	0.00289718
54619	8883	CCNJ	NAE1	0.064239	0.406671
54468	8883	MIOS	NAE1	0.21142	0.00579213
51606	8883	ATP6V1H	NAE1	0.0607724	0.43251
51008	8883	ASCC1	NAE1	0.363569	1.18202e-06
27429	8883	HTRA2	NAE1	0.27132	0.000359511
26119	8883	LDLRAP1	NAE1	-0.413661	2.26926e-08
23588	8883	KLHDC2	NAE1	0.318949	2.37374e-05
23266	8883	LPHN2	NAE1	-0.0759106	0.326628
916	8883	CD3E	NAE1	-0.249821	0.00105412
11144	8883	DMC1	NAE1	0.0360899	0.641331
10669	8883	CGREF1	NAE1	0.00698062	0.928227
10598	8883	AHSA1	NAE1	-0.045226	0.559305
839	8883	CASP6	NAE1	0.273943	0.000313328
10319	8883	LAMC3	NAE1	-0.242601	0.00148286
10297	8883	APC2	NAE1	-0.176712	0.0215431
694	8883	BTG1	NAE1	0.0610472	0.430428
9459	8883	ARHGEF6	NAE1	0.031097	0.688156
9023	8883	CH25H	NAE1	-0.196691	0.0103745
8841	8883	HDAC3	NAE1	0.383131	2.72868e-07
8747	8883	ADAM21	NAE1	-0.0805023	0.29813
8525	8883	DGKZ	NAE1	-0.368002	8.55058e-07
8477	8883	GPR65	NAE1	0.0188534	0.807775
662	8883	BNIP1	NAE1	0.42816	6.36578e-09
5977	8883	DPF2	NAE1	0.174404	0.0233396
4294	8883	MAP3K10	NAE1	-0.299087	7.81247e-05
358	8883	AQP1	NAE1	0.136065	0.0777445
3906	8883	LALBA	NAE1	-0.00419065	0.956876
3687	8883	ITGAX	NAE1	-0.281164	0.000213076
57448	8883	BIRC6	NAE1	-0.139343	0.0707877
56851	8883	EMC7	NAE1	0.285425	0.000168874
53353	8883	LRP1B	NAE1	-0.0918846	0.234775
51454	8883	GULP1	NAE1	0.239113	0.00174246
51272	8883	BET1L	NAE1	-0.334819	8.60923e-06
51207	8883	DUSP13	NAE1	0.0796957	0.303013
28986	8883	MAGEH1	NAE1	0.367863	8.63818e-07
932	8883	MS4A3	NAE1	0.000124227	0.998721
23581	8883	CASP14	NAE1	0.015482	0.841649
23071	8883	ERP44	NAE1	0.0367736	0.635023
10933	8883	MORF4L1	NAE1	0.450193	8.19533e-10
10884	8883	MRPS30	NAE1	0.167835	0.0291719
9844	8883	ELMO1	NAE1	-0.084931	0.272251
8558	8883	CDK10	NAE1	0.0373834	0.629418
8515	8883	ITGA10	NAE1	-0.105622	0.171713
4303	8883	FOXO4	NAE1	-0.130405	0.0910446
3586	8883	IL10	NAE1	-0.0534803	0.48983
3559	8883	IL2RA	NAE1	-0.16617	0.030834
3064	8883	HTT	NAE1	-0.379717	3.54876e-07
3002	8883	GZMB	NAE1	-0.101861	0.187573
2319	8883	FLOT2	NAE1	-0.106031	0.170051
2250	8883	FGF5	NAE1	-0.0746655	0.334648
317	8883	APAF1	NAE1	0.0444548	0.566031
93621	8883	MRFAP1	NAE1	0.146759	0.0569063
84433	8883	CARD11	NAE1	-0.416787	1.73401e-08
64112	8883	MOAP1	NAE1	0.0196509	0.799812
63916	8883	ELMO2	NAE1	-0.156618	0.0420033
1415	6582	CRYBB2	SLC22A2	-0.0174192	0.822146
1415	6580	CRYBB2	SLC22A1	0.00118258	0.987825
1415	5159	CRYBB2	PDGFRB	0.037039	0.632581
1415	780	CRYBB2	DDR1	0.0439439	0.570507
1415	5156	CRYBB2	PDGFRA	0.0875921	0.257456
1415	1436	CRYBB2	CSF1R	-0.124305	0.10735
1415	4914	CRYBB2	NTRK1	-0.0260673	0.736556
1415	5979	CRYBB2	RET	0.145978	0.0582528
1415	3815	CRYBB2	KIT	0.00521824	0.946316
1415	5742	CRYBB2	PTGS1	-0.110339	0.153254
1415	1557	CRYBB2	CYP2C19	0.208452	0.00653397
1415	1565	CRYBB2	CYP2D6	0.0814426	0.292503
1415	1559	CRYBB2	CYP2C9	-0.0399516	0.606048
1415	1544	CRYBB2	CYP1A2	-0.0450074	0.561208
1415	1551	CRYBB2	CYP3A7	-0.0856391	0.268259
1415	1577	CRYBB2	CYP3A5	0.0887166	0.251373
1415	1576	CRYBB2	CYP3A4	-0.0745643	0.335305
1415	5004	CRYBB2	ORM1	-0.067746	0.381483
4139	3177	MARK1	SLC29A2	-0.121618	0.115221
4139	9154	MARK1	SLC28A1	-0.00708176	0.92719
4139	2030	MARK1	SLC29A1	-0.0388777	0.615774
4139	7298	MARK1	TYMS	0.0396601	0.608682
4139	6240	MARK1	RRM1	0.153546	0.046248
199731	6582	CADM4	SLC22A2	-0.00263712	0.972855
199731	6580	CADM4	SLC22A1	-0.202695	0.00821807
199731	5159	CADM4	PDGFRB	-0.11275	0.144418
199731	780	CADM4	DDR1	0.460365	3.02423e-10
199731	5156	CADM4	PDGFRA	0.235426	0.00206131
199731	1436	CADM4	CSF1R	-0.268329	0.00041982
199731	4914	CADM4	NTRK1	0.0315035	0.684297
199731	5979	CADM4	RET	0.314222	3.17626e-05
199731	3815	CADM4	KIT	0.128431	0.0960914
199731	5742	CADM4	PTGS1	0.0304614	0.694208
199731	1557	CADM4	CYP2C19	0.015036	0.846154
199731	1565	CADM4	CYP2D6	0.0347436	0.653829
199731	1559	CADM4	CYP2C9	-0.0845307	0.274525
199731	1544	CADM4	CYP1A2	0.075401	0.329895
199731	1551	CADM4	CYP3A7	-0.0664088	0.390973
199731	1577	CADM4	CYP3A5	-0.135345	0.0793444
199731	1576	CADM4	CYP3A4	-0.0260596	0.736631
199731	5004	CADM4	ORM1	-0.236011	0.00200739
80025	3177	PANK2	SLC29A2	0.0852715	0.270327
80025	9154	PANK2	SLC28A1	-0.045784	0.554464
80025	2030	PANK2	SLC29A1	-0.109431	0.156688
80025	7298	PANK2	TYMS	0.0447653	0.563318
80025	6240	PANK2	RRM1	0.109436	0.156667
1555	6582	CYP2B6	SLC22A2	-0.0206769	0.789597
1555	6580	CYP2B6	SLC22A1	-0.0319786	0.679795
1555	5159	CYP2B6	PDGFRB	0.0161488	0.834925
1555	780	CYP2B6	DDR1	0.252913	0.00090803
1555	5156	CYP2B6	PDGFRA	-0.0152632	0.843858
1555	4914	CYP2B6	NTRK1	-0.0109607	0.887525
1555	5979	CYP2B6	RET	0.111238	0.149913
1555	3815	CYP2B6	KIT	0.0647808	0.402717
1555	5742	CYP2B6	PTGS1	0.0768512	0.320652
1555	1557	CYP2B6	CYP2C19	-0.0101976	0.89531
1555	1565	CYP2B6	CYP2D6	-0.0233838	0.762824
1555	1559	CYP2B6	CYP2C9	-0.0192088	0.804224
1555	1551	CYP2B6	CYP3A7	-0.043042	0.578449
1555	1577	CYP2B6	CYP3A5	0.0157296	0.839151
1555	1576	CYP2B6	CYP3A4	-0.0143287	0.853307
1555	5004	CYP2B6	ORM1	-0.0178953	0.817369
260425	3177	MAGI3	SLC29A2	0.168261	0.0287588
260425	9154	MAGI3	SLC28A1	-0.0116323	0.880684
260425	2030	MAGI3	SLC29A1	-0.0655721	0.396982
260425	7298	MAGI3	TYMS	0.0948903	0.219751
260425	6240	MAGI3	RRM1	0.3088	4.40966e-05
55127	4893	HEATR1	NRAS	0.205939	0.00722724
55127	3845	HEATR1	KRAS	0.155796	0.0431059
55127	3265	HEATR1	HRAS	-0.403746	5.23119e-08
5918	6188	RARRES1	RPS3	-0.0113162	0.883902
355	8883	FAS	NAE1	0.0690538	0.372338
2736	5290	GLI2	PIK3CA	0.0109645	0.887487
2736	2475	GLI2	MTOR	0.26263	0.000561389
2735	5290	GLI1	PIK3CA	-0.0149163	0.847363
2735	2475	GLI1	MTOR	0.116251	0.132284
407975	7157	MIR17HG	TP53	0.199851	0.00918415
2261	3690	FGFR3	ITGB3	-0.133492	0.0835829
695	8883	BTK	NAE1	-0.116309	0.132089
695	3662	BTK	IRF4	0.213058	0.00541586
1499	2321	CTNNB1	FLT1	-0.0721216	0.351421
84934	7157	C12orf52	TP53	-0.185783	0.0155913
328	472	APEX1	ATM	-0.245224	0.00131144
682	2335	BSG	FN1	-0.0489078	0.52774
682	836	BSG	CASP3	0.220561	0.00395677
27347	8115	STK39	TCL1A	-0.0187325	0.808984
2294	7157	FOXF1	TP53	0.0506461	0.513155
2322	3815	FLT3	KIT	-0.0447034	0.563858
2322	5599	FLT3	MAPK8	-0.0382893	0.621131
1606	3177	DGKA	SLC29A2	0.129356	0.093699
1606	9154	DGKA	SLC28A1	-0.0396187	0.609056
1606	2030	DGKA	SLC29A1	0.0742782	0.337168
1606	7298	DGKA	TYMS	-0.0680496	0.379348
1606	6240	DGKA	RRM1	-0.164711	0.0323551
80321	4609	CEP70	MYC	-0.0740877	0.338411
124801	4609	LSM12	MYC	0.0309378	0.689671
10109	4893	ARPC2	NRAS	0.188678	0.0140215
10109	3845	ARPC2	KRAS	-0.0737987	0.340305
10109	3265	ARPC2	HRAS	0.0595609	0.441758
83694	3177	RPS6KL1	SLC29A2	0.0415203	0.591966
83694	9154	RPS6KL1	SLC28A1	0.0714071	0.356226
83694	2030	RPS6KL1	SLC29A1	0.0967815	0.210656
83694	7298	RPS6KL1	TYMS	0.0734458	0.342625
83694	6240	RPS6KL1	RRM1	-0.0698328	0.366955
144132	4609	DNHD1	MYC	-0.157896	0.0403358
79585	4609	CORO7	MYC	0.261924	0.000581731
8621	4893	CDK13	NRAS	-0.0260378	0.736844
8621	3845	CDK13	KRAS	0.0733657	0.343153
8621	3265	CDK13	HRAS	-0.298979	7.86134e-05
8621	4609	CDK13	MYC	0.0244819	0.75204
10943	4609	MSL3	MYC	-0.0888716	0.250543
375449	4609	MAST4	MYC	-0.188456	0.0141368
51451	4609	LCMT1	MYC	0.0606148	0.433706
83999	4609	KREMEN1	MYC	0.170488	0.0266816
653519	4609	GPR89A	MYC	0.0188073	0.808236
132789	4609	GNPDA2	MYC	-0.142312	0.0649318
2766	4609	GMPR	MYC	-0.310366	4.01357e-05
8521	4609	GCM1	MYC	0.111548	0.148773
55454	4609	CSGALNACT2	MYC	0.226155	0.00311058
22858	4893	ICK	NRAS	0.0321941	0.677758
22858	3845	ICK	KRAS	0.170348	0.0268081
10097	4893	ACTR2	NRAS	0.0573007	0.459307
10097	3845	ACTR2	KRAS	0.203315	0.00801998
10097	3265	ACTR2	HRAS	-0.390517	1.52938e-07
84976	4609	DISP1	MYC	0.0954646	0.21696
1730	4609	DIAPH2	MYC	0.165959	0.03105
1630	8883	DCC	NAE1	-0.0537192	0.487891
1630	4609	DCC	MYC	0.245571	0.00129021
51805	4609	COQ3	MYC	-0.0271858	0.725695
56994	4609	CHPT1	MYC	-0.21358	0.00530062
941	4609	CD80	MYC	0.0690399	0.372434
24141	4609	LAMP5	MYC	-0.193601	0.0116678
51093	4609	RRNAD1	MYC	0.00956998	0.90172
284424	4609	MIR7-3HG	MYC	-0.0552149	0.475839
123811	4609	FOPNL	MYC	-0.117301	0.128801
8548	4609	BLZF1	MYC	-0.0682988	0.377601
10282	4609	BET1	MYC	0.0101546	0.895749
604	4609	BCL6	MYC	0.19156	0.0125975
395	4609	ARHGAP6	MYC	-0.0521094	0.501041
3787	4609	KCNS1	MYC	-0.161501	0.03593
1176	4609	AP3S1	MYC	-0.0273372	0.724229
9358	4609	ITGBL1	MYC	0.13225	0.0865247
3361	4609	HTR5A	MYC	-0.18314	0.0171563
3236	4609	HOXD10	MYC	-0.0472185	0.54211
3069	4609	HDLBP	MYC	0.235205	0.00208199
253018	4609	HCG27	MYC	-0.152917	0.0471608
26610	4609	ELP4	MYC	-0.334646	8.70758e-06
55531	8883	ELMOD1	NAE1	-0.112671	0.144701
55531	4609	ELMOD1	MYC	0.0751922	0.33124
9166	8883	EBAG9	NAE1	0.506983	2.01297e-12
9166	4609	EBAG9	MYC	-0.0462871	0.550116
3991	6582	LIPE	SLC22A2	0.0285842	0.712193
3991	6580	LIPE	SLC22A1	-0.0713776	0.356425
3991	5159	LIPE	PDGFRB	-0.0729709	0.345764
3991	5156	LIPE	PDGFRA	0.265873	0.000476204
3991	4914	LIPE	NTRK1	0.060443	0.435013
3991	5979	LIPE	RET	0.15418	0.0453439
3991	5742	LIPE	PTGS1	-0.146803	0.0568317
3991	5004	LIPE	ORM1	-0.154824	0.0444408
9775	4893	EIF4A3	NRAS	0.374472	5.28341e-07
9775	3845	EIF4A3	KRAS	-0.103468	0.180668
9775	3265	EIF4A3	HRAS	0.188319	0.0142082
51347	7298	TAOK3	TYMS	-0.113602	0.141392
79132	4609	DHX58	MYC	-0.268927	0.000407051
1314	4609	COPA	MYC	0.0828472	0.284231
440508	4609	CLEC4GP1	MYC	-0.0906537	0.24113
112609	4609	MRAP2	MYC	-0.116658	0.130927
23200	4609	ATP11B	MYC	0.0886537	0.251711
4604	4609	MYBPC1	MYC	-0.337818	7.06208e-06
10335	4609	MRVI1	MYC	-0.216685	0.00465929
9355	8883	LHX2	NAE1	-0.0273876	0.723741
9355	4609	LHX2	MYC	0.0487167	0.529356
51166	4609	AADAT	MYC	0.161979	0.0353769
3821	4609	KLRC1	MYC	0.00453372	0.953349
166348	4609	KBTBD12	MYC	-0.124396	0.10709
55709	8883	KBTBD4	NAE1	0.268418	0.0004179
55709	4609	KBTBD4	MYC	-0.166158	0.0308458
55721	4609	IQCC	MYC	-0.202072	0.00842187
2694	4609	GIF	MYC	0.135026	0.0800607
259282	4609	BOD1L1	MYC	0.0385872	0.618417
407738	4609	FAM19A1	MYC	-0.168987	0.0280671
54920	4609	DUS2L	MYC	0.214901	0.00501855
2180	6582	ACSL1	SLC22A2	-0.0530525	0.493314
2180	6580	ACSL1	SLC22A1	-0.0125982	0.870859
2180	5159	ACSL1	PDGFRB	0.0937092	0.225571
2180	780	ACSL1	DDR1	-0.306216	5.14447e-05
2180	5156	ACSL1	PDGFRA	-0.0309091	0.689944
2180	1436	ACSL1	CSF1R	0.732752	1.01073e-29
2180	4914	ACSL1	NTRK1	0.021725	0.7792
2180	5979	ACSL1	RET	-0.109581	0.156118
2180	3815	ACSL1	KIT	-0.064739	0.403021
2180	613	ACSL1	BCR	-0.133314	0.0839978
2180	5742	ACSL1	PTGS1	0.0969825	0.209706
2180	1557	ACSL1	CYP2C19	-0.0850568	0.271539
2180	1565	ACSL1	CYP2D6	-0.111473	0.149049
2180	1559	ACSL1	CYP2C9	0.210101	0.00611204
2180	1544	ACSL1	CYP1A2	0.0073152	0.924797
2180	1551	ACSL1	CYP3A7	0.0491053	0.526072
2180	1577	ACSL1	CYP3A5	-0.0268803	0.728656
2180	1576	ACSL1	CYP3A4	-0.00691363	0.928914
2180	5004	ACSL1	ORM1	0.334271	8.92417e-06
2180	213	ACSL1	ALB	0.13981	0.0698387
8701	4609	DNAH11	MYC	-0.0437839	0.571912
57609	4609	DIP2B	MYC	0.0236016	0.760681
1178	4609	CLC	MYC	0.069788	0.367264
26249	4609	KLHL3	MYC	-0.169655	0.027443
29100	4609	TMEM208	MYC	-0.0966843	0.211117
51170	4609	HSD17B11	MYC	-0.00391807	0.959678
55437	4609	STRADB	MYC	-0.0727721	0.347082
56850	4609	GRIPAP1	MYC	0.0310315	0.68878
241	4609	ALOX5AP	MYC	0.00985089	0.89885
2768	4609	GNA12	MYC	-0.150751	0.0504158
79187	4609	FSD1	MYC	0.407199	3.92289e-08
572	6582	BAD	SLC22A2	-0.00920842	0.905415
572	6580	BAD	SLC22A1	-0.0207615	0.788757
572	5159	BAD	PDGFRB	-0.275425	0.000289737
572	780	BAD	DDR1	-0.0299561	0.699033
572	5156	BAD	PDGFRA	-0.155841	0.043045
572	1436	BAD	CSF1R	-0.110618	0.152214
572	4914	BAD	NTRK1	-0.0223728	0.772792
572	5979	BAD	RET	0.0177357	0.818969
572	3815	BAD	KIT	-0.106422	0.16847
572	613	BAD	BCR	-0.12185	0.114526
572	5742	BAD	PTGS1	-0.0884163	0.252988
572	1557	BAD	CYP2C19	-0.0340876	0.659953
572	1565	BAD	CYP2D6	-0.130686	0.0903463
572	1559	BAD	CYP2C9	-0.0398052	0.60737
572	1544	BAD	CYP1A2	-0.01177	0.879281
572	1551	BAD	CYP3A7	0.0241808	0.754992
572	1577	BAD	CYP3A5	0.170966	0.0262529
572	1576	BAD	CYP3A4	-0.119293	0.122389
572	5004	BAD	ORM1	-0.0881368	0.254497
54069	4893	MIS18A	NRAS	0.0830197	0.283226
54069	3265	MIS18A	HRAS	0.0612436	0.428943
56474	4609	CTPS2	MYC	-0.0220067	0.776411
1690	4609	COCH	MYC	0.00398522	0.958988
79630	4609	C1orf54	MYC	-0.185716	0.0156293
256646	4609	NUTM1	MYC	0.215566	0.00488179
221060	4609	C10orf111	MYC	-0.0205796	0.790565
7975	4609	MAFK	MYC	0.163816	0.0333205
8284	4609	KDM5D	MYC	0.00085935	0.991153
3557	4609	IL1RN	MYC	0.186813	0.0150159
3198	4609	HOXA1	MYC	-0.137002	0.0757017
9630	4609	GNA14	MYC	0.00608055	0.937461
116828	4609	N4BP2L2-IT2	MYC	0.0134589	0.862121
64897	4609	C12orf43	MYC	0.070932	0.359443
539	4609	ATP5O	MYC	-0.0922242	0.233042
80059	4609	LRRTM4	MYC	0.242278	0.00150533
9470	4609	EIF4E2	MYC	0.131903	0.0873604
92675	4609	DTD1	MYC	0.151505	0.0492619
113189	4609	CHST14	MYC	-0.019606	0.80026
711	4609	ERC2-IT1	MYC	0.0386345	0.617985
6833	4609	ABCC8	MYC	-0.120393	0.118956
79772	4609	MCTP1	MYC	-0.1301	0.0918121
284348	4609	LYPD5	MYC	0.0803048	0.29932
115557	4609	ARHGEF25	MYC	0.187813	0.0144751
1285	4609	COL4A3	MYC	-0.0537354	0.487759
56948	4609	SDR39U1	MYC	-0.0903964	0.242474
131375	4609	LYZL4	MYC	-0.13892	0.0716551
342574	4609	KRT27	MYC	0.253679	0.000874837
83473	4609	KATNAL2	MYC	-0.208744	0.00645749
3588	4609	IL10RB	MYC	0.0082732	0.914983
90268	4609	FAM105B	MYC	0.112154	0.146568
10094	4609	ARPC3	MYC	-0.0839493	0.277852
10094	4893	ARPC3	NRAS	0.268486	0.000416427
10094	3845	ARPC3	KRAS	-0.0257315	0.739828
10094	3265	ARPC3	HRAS	0.0911962	0.238314
90134	4893	KCNH7	NRAS	0.0655081	0.397445
90134	3845	KCNH7	KRAS	0.231954	0.00240915
2627	4893	GATA6	NRAS	0.0409175	0.59736
2627	3845	GATA6	KRAS	-0.00679857	0.930094
2627	3265	GATA6	HRAS	-0.230718	0.00254539
51265	4893	CDKL3	NRAS	0.258807	0.0006798
51265	3845	CDKL3	KRAS	0.0403847	0.602146
51265	3265	CDKL3	HRAS	0.0299787	0.698817
51138	3845	COPS4	KRAS	0.0204742	0.791613
51138	4893	COPS4	NRAS	0.391331	1.43371e-07
51138	3265	COPS4	HRAS	0.083982	0.277664
51138	4609	COPS4	MYC	-0.0954109	0.21722
55785	4609	FGD6	MYC	-0.134638	0.0809397
2166	4609	FAAH	MYC	0.000273066	0.997189
6144	6582	RPL21	SLC22A2	-0.0465252	0.548064
6144	6580	RPL21	SLC22A1	0.114884	0.136927
1478	4609	CSTF2	MYC	0.201623	0.00857121
56955	4609	MEPE	MYC	-0.147981	0.05485
9817	7296	KEAP1	TXNRD1	-0.275827	0.000283623
9817	4609	KEAP1	MYC	0.0919191	0.234598
64841	4609	GNPNAT1	MYC	0.200301	0.00902497
9718	4609	ECE2	MYC	-0.0598386	0.439628
816	6582	CAMK2B	SLC22A2	0.193093	0.0118934
816	6580	CAMK2B	SLC22A1	-0.106645	0.167577
816	5159	CAMK2B	PDGFRB	0.0846735	0.273712
816	780	CAMK2B	DDR1	0.202537	0.00826943
816	5156	CAMK2B	PDGFRA	-0.0954054	0.217247
816	1436	CAMK2B	CSF1R	-0.184454	0.0163619
816	4914	CAMK2B	NTRK1	0.223902	0.00342937
816	5979	CAMK2B	RET	0.184198	0.0165141
816	3815	CAMK2B	KIT	0.0359498	0.642627
816	5742	CAMK2B	PTGS1	0.120758	0.117835
816	1557	CAMK2B	CYP2C19	0.10717	0.165482
816	1565	CAMK2B	CYP2D6	-0.03543	0.647445
816	1559	CAMK2B	CYP2C9	-0.00875558	0.910046
816	1544	CAMK2B	CYP1A2	-0.0170321	0.826035
816	1551	CAMK2B	CYP3A7	-0.0281551	0.716327
816	1577	CAMK2B	CYP3A5	0.0826114	0.285609
816	1576	CAMK2B	CYP3A4	-0.0466339	0.547128
816	5004	CAMK2B	ORM1	-0.128135	0.0968666
55974	6582	SLC50A1	SLC22A2	-0.0356901	0.645032
55974	6580	SLC50A1	SLC22A1	0.4846	2.45453e-11
55974	5979	SLC50A1	RET	-0.0937445	0.225395
8547	6582	FCN3	SLC22A2	0.184438	0.0163712
8547	6580	FCN3	SLC22A1	0.047485	0.53983
8547	5159	FCN3	PDGFRB	0.272648	0.000335388
8547	5156	FCN3	PDGFRA	-0.0553535	0.474731
8547	4914	FCN3	NTRK1	0.00296892	0.969441
8547	5979	FCN3	RET	-0.0451163	0.56026
8547	3815	FCN3	KIT	-0.121638	0.115162
8547	5742	FCN3	PTGS1	-0.13993	0.0695958
8547	5004	FCN3	ORM1	0.0662201	0.392323
10865	4893	ARID5A	NRAS	-0.0463896	0.549232
10865	3845	ARID5A	KRAS	-0.198443	0.00969861
10865	3265	ARID5A	HRAS	0.235561	0.00204877
84100	8883	ARL6	NAE1	0.497687	5.8148e-12
84100	4609	ARL6	MYC	-0.138945	0.0716048
160492	8883	IFLTD1	NAE1	0.0965743	0.211639
160492	4609	IFLTD1	MYC	-0.220922	0.00389643
29945	3845	ANAPC4	KRAS	0.103275	0.181487
29945	4893	ANAPC4	NRAS	0.205824	0.00726042
29945	3265	ANAPC4	HRAS	-0.206019	0.00720409
10075	4893	HUWE1	NRAS	-0.227767	0.00289905
10075	3845	HUWE1	KRAS	0.108705	0.159473
2516	4893	NR5A1	NRAS	0.116916	0.13007
25802	4609	LMOD1	MYC	0.00684412	0.929627
2880	4609	GPX5	MYC	0.0791025	0.306637
763	6582	CA5A	SLC22A2	-0.0531921	0.492176
763	6580	CA5A	SLC22A1	-0.0357736	0.644258
763	5159	CA5A	PDGFRB	-0.0690343	0.372473
763	780	CA5A	DDR1	-0.0892512	0.248517
763	5156	CA5A	PDGFRA	-0.0474727	0.539935
763	1436	CA5A	CSF1R	0.0478922	0.536356
763	4914	CA5A	NTRK1	-0.0530597	0.493256
763	5979	CA5A	RET	-0.00157611	0.983774
763	3815	CA5A	KIT	0.0512857	0.507842
763	5742	CA5A	PTGS1	-0.0238892	0.757856
763	1557	CA5A	CYP2C19	-0.0646301	0.403814
763	1565	CA5A	CYP2D6	-0.0999324	0.196109
763	1559	CA5A	CYP2C9	0.0691808	0.371457
763	1544	CA5A	CYP1A2	-0.0073696	0.924239
763	1551	CA5A	CYP3A7	0.12254	0.112469
763	1577	CA5A	CYP3A5	0.0902033	0.243486
763	1576	CA5A	CYP3A4	-0.16473	0.0323349
763	5004	CA5A	ORM1	-0.0255744	0.74136
22809	6582	ATF5	SLC22A2	-0.0690884	0.372098
22809	6580	ATF5	SLC22A1	0.115449	0.134992
22809	5159	ATF5	PDGFRB	0.0593805	0.443145
22809	780	ATF5	DDR1	-0.263846	0.000527932
22809	5156	ATF5	PDGFRA	0.0338133	0.662521
22809	1436	ATF5	CSF1R	0.231319	0.00247831
22809	4914	ATF5	NTRK1	-0.0905542	0.241649
22809	5979	ATF5	RET	-0.0852948	0.270195
22809	3815	ATF5	KIT	0.00501133	0.948441
22809	613	ATF5	BCR	-0.126758	0.100538
22809	5742	ATF5	PTGS1	-0.00112778	0.988389
22809	1557	ATF5	CYP2C19	-0.0650747	0.400581
22809	1565	ATF5	CYP2D6	-0.00225162	0.976822
22809	1559	ATF5	CYP2C9	0.104148	0.177805
22809	1544	ATF5	CYP1A2	-0.0402349	0.603494
22809	1551	ATF5	CYP3A7	-0.0235729	0.760964
22809	1577	ATF5	CYP3A5	-0.124474	0.106867
22809	1576	ATF5	CYP3A4	0.0502944	0.516089
22809	5004	ATF5	ORM1	0.180285	0.0189982
9466	6582	IL27RA	SLC22A2	0.0092601	0.904887
9466	6580	IL27RA	SLC22A1	0.486923	1.90946e-11
9466	5159	IL27RA	PDGFRB	0.374774	5.16457e-07
9466	5156	IL27RA	PDGFRA	0.00282369	0.970935
9466	4914	IL27RA	NTRK1	-0.0016364	0.983154
9466	5979	IL27RA	RET	0.0114513	0.882527
9466	3815	IL27RA	KIT	-0.138724	0.0720601
9466	5742	IL27RA	PTGS1	0.0570677	0.461138
9466	5004	IL27RA	ORM1	0.0615165	0.426886
3428	6582	IFI16	SLC22A2	-0.109182	0.157637
3428	6580	IFI16	SLC22A1	-0.16446	0.0326236
3428	5159	IFI16	PDGFRB	0.369814	7.47985e-07
3428	5156	IFI16	PDGFRA	-0.0586425	0.448842
3428	4914	IFI16	NTRK1	0.0433343	0.57587
3428	5979	IFI16	RET	-0.073435	0.342696
3428	3815	IFI16	KIT	-0.0396651	0.608636
3428	5742	IFI16	PTGS1	0.221582	0.00378839
3428	5004	IFI16	ORM1	0.096656	0.211251
8661	4893	EIF3A	NRAS	-0.0360989	0.641248
8661	3845	EIF3A	KRAS	0.171573	0.0257167
8661	3265	EIF3A	HRAS	-0.392277	1.32959e-07
23536	4609	ADAT1	MYC	-0.131581	0.0881431
6346	4609	CCL1	MYC	-0.0929632	0.229303
3749	4609	KCNC4	MYC	-0.146918	0.0566358
3182	4609	HNRNPAB	MYC	0.357578	1.81706e-06
51704	4609	GPRC5B	MYC	-0.169858	0.0272556
1281	6582	COL3A1	SLC22A2	0.0221278	0.775214
1281	6580	COL3A1	SLC22A1	0.178559	0.0201929
1281	5159	COL3A1	PDGFRB	0.672683	1.30017e-23
1281	780	COL3A1	DDR1	-0.337296	7.31093e-06
1281	5156	COL3A1	PDGFRA	-0.0229551	0.767046
1281	1436	COL3A1	CSF1R	0.137487	0.0746619
1281	4914	COL3A1	NTRK1	0.0235542	0.761147
1281	5979	COL3A1	RET	-0.0642415	0.406653
1281	3815	COL3A1	KIT	-0.0848213	0.272873
1281	5742	COL3A1	PTGS1	0.0138382	0.858276
1281	1557	COL3A1	CYP2C19	-0.0260226	0.736991
1281	1565	COL3A1	CYP2D6	-0.00388222	0.960047
1281	1559	COL3A1	CYP2C9	0.0163598	0.832799
1281	1544	COL3A1	CYP1A2	-0.00181326	0.981333
1281	1551	COL3A1	CYP3A7	0.0526126	0.496911
1281	1577	COL3A1	CYP3A5	-0.0868976	0.261263
1281	1576	COL3A1	CYP3A4	-0.0235342	0.761345
1281	5004	COL3A1	ORM1	0.419457	1.37505e-08
5588	6582	PRKCQ	SLC22A2	0.0949113	0.219649
5588	6580	PRKCQ	SLC22A1	0.311656	3.71276e-05
5588	5979	PRKCQ	RET	-0.0538532	0.486804
5588	5742	PRKCQ	PTGS1	-0.216723	0.00465175
3769	6582	KCNJ13	SLC22A2	0.208446	0.00653567
3769	6580	KCNJ13	SLC22A1	0.0963363	0.212773
3769	5159	KCNJ13	PDGFRB	-0.0780643	0.313049
3769	5156	KCNJ13	PDGFRA	0.0299181	0.699397
3769	4914	KCNJ13	NTRK1	-0.0113529	0.883529
3769	5979	KCNJ13	RET	-0.0651492	0.400041
3769	3815	KCNJ13	KIT	0.107407	0.164542
3769	5742	KCNJ13	PTGS1	-0.130777	0.0901196
3769	5004	KCNJ13	ORM1	-0.04569	0.555278
64344	6582	HIF3A	SLC22A2	-0.0334857	0.665592
64344	6580	HIF3A	SLC22A1	0.666443	4.64731e-23
64344	5159	HIF3A	PDGFRB	-0.112473	0.145416
64344	5156	HIF3A	PDGFRA	-0.0113476	0.883583
64344	4914	HIF3A	NTRK1	0.0528355	0.495087
64344	5979	HIF3A	RET	-0.0562767	0.467383
64344	3815	HIF3A	KIT	0.100382	0.194095
64344	5742	HIF3A	PTGS1	-0.284543	0.000177246
64344	5004	HIF3A	ORM1	-0.0685574	0.375793
2262	6582	GPC5	SLC22A2	-0.0320769	0.678866
2262	6580	GPC5	SLC22A1	-0.00409095	0.957901
2262	5159	GPC5	PDGFRB	0.00655354	0.932608
2262	5156	GPC5	PDGFRA	-0.0836669	0.279477
2262	4914	GPC5	NTRK1	0.380305	3.39254e-07
2262	5979	GPC5	RET	-0.0413597	0.593401
2262	3815	GPC5	KIT	-0.00277119	0.971475
2262	5742	GPC5	PTGS1	-0.0296641	0.701827
2262	5004	GPC5	ORM1	-0.0649476	0.401504
79954	4893	NOL10	NRAS	0.215942	0.00480606
6173	6582	RPL36A	SLC22A2	-0.00845634	0.913108
6173	6580	RPL36A	SLC22A1	0.104638	0.175762
2323	6582	FLT3LG	SLC22A2	-0.0624742	0.419709
2323	6580	FLT3LG	SLC22A1	-0.143546	0.0626165
2323	5159	FLT3LG	PDGFRB	-0.144544	0.0607942
2323	5156	FLT3LG	PDGFRA	-0.158359	0.0397452
2323	4914	FLT3LG	NTRK1	-0.0555925	0.472823
2323	5979	FLT3LG	RET	0.0666825	0.389019
2323	3815	FLT3LG	KIT	-0.0178265	0.818058
2323	5742	FLT3LG	PTGS1	0.155617	0.0433484
2323	5004	FLT3LG	ORM1	0.00898945	0.907654
1960	6582	EGR3	SLC22A2	0.0455696	0.556321
1960	6580	EGR3	SLC22A1	0.00174617	0.982024
1960	5159	EGR3	PDGFRB	0.222619	0.00362391
1960	5156	EGR3	PDGFRA	-0.0428279	0.580343
1960	4914	EGR3	NTRK1	0.132819	0.0851653
1960	5979	EGR3	RET	-0.0423656	0.58444
1960	3815	EGR3	KIT	0.0412794	0.594119
1960	5742	EGR3	PTGS1	0.0233554	0.763103
1960	5004	EGR3	ORM1	0.258285	0.000697638
8533	3845	COPS3	KRAS	-0.00319555	0.967109
8533	4893	COPS3	NRAS	0.499938	4.51034e-12
8533	3265	COPS3	HRAS	0.209439	0.00627833
8925	4609	HERC1	MYC	0.0226177	0.770375
10659	6582	CELF2	SLC22A2	0.0268863	0.728599
10659	6580	CELF2	SLC22A1	-0.0176614	0.819714
10659	5159	CELF2	PDGFRB	-0.105797	0.171001
10659	780	CELF2	DDR1	0.0243842	0.752998
10659	5156	CELF2	PDGFRA	0.0615707	0.426477
10659	4914	CELF2	NTRK1	0.0380591	0.623232
10659	5979	CELF2	RET	-0.00248341	0.974436
10659	3815	CELF2	KIT	0.144083	0.0616318
10659	5742	CELF2	PTGS1	-0.0239972	0.756795
10659	1557	CELF2	CYP2C19	0.122548	0.112448
10659	1565	CELF2	CYP2D6	0.0461802	0.551038
10659	1559	CELF2	CYP2C9	0.0763163	0.324041
10659	1544	CELF2	CYP1A2	0.0321872	0.677823
10659	1551	CELF2	CYP3A7	-0.000312055	0.996787
10659	1577	CELF2	CYP3A5	0.0147049	0.849501
10659	1576	CELF2	CYP3A4	0.0540878	0.484906
10659	5004	CELF2	ORM1	-0.0786337	0.309522
91404	6582	SESTD1	SLC22A2	-0.0148749	0.847782
91404	6580	SESTD1	SLC22A1	0.282781	0.000195165
23576	6582	DDAH1	SLC22A2	0.0939741	0.224256
23576	6580	DDAH1	SLC22A1	-0.10821	0.161393
23576	5159	DDAH1	PDGFRB	-0.167465	0.0295348
23576	780	DDAH1	DDR1	0.528656	1.49254e-13
23576	5156	DDAH1	PDGFRA	-0.0365412	0.637164
23576	4914	DDAH1	NTRK1	0.104113	0.177951
23576	5979	DDAH1	RET	0.133118	0.084459
23576	3815	DDAH1	KIT	0.0375005	0.628345
23576	5742	DDAH1	PTGS1	0.0437991	0.571779
23576	5004	DDAH1	ORM1	-0.15291	0.0471707
657	4893	BMPR1A	NRAS	0.232748	0.00232529
657	3845	BMPR1A	KRAS	0.128615	0.0956119
657	3265	BMPR1A	HRAS	-0.308287	4.54723e-05
81887	4893	LAS1L	NRAS	-0.202441	0.00830058
779	4609	CACNA1S	MYC	-0.157765	0.0405037
3458	4609	IFNG	MYC	0.0169775	0.826583
8369	4609	HIST1H4G	MYC	0.0130354	0.866418
10217	6582	CTDSPL	SLC22A2	0.0284054	0.713915
10217	6580	CTDSPL	SLC22A1	0.413564	2.28804e-08
10217	5159	CTDSPL	PDGFRB	0.0910725	0.238954
10217	780	CTDSPL	DDR1	-0.0171635	0.824714
10217	5156	CTDSPL	PDGFRA	-0.105967	0.170308
10217	4914	CTDSPL	NTRK1	0.0407654	0.598724
10217	5979	CTDSPL	RET	-0.144658	0.0605887
10217	3815	CTDSPL	KIT	0.073839	0.34004
10217	5742	CTDSPL	PTGS1	-0.166409	0.0305907
10217	1557	CTDSPL	CYP2C19	-0.0137296	0.859376
10217	1565	CTDSPL	CYP2D6	0.184935	0.0160789
10217	1559	CTDSPL	CYP2C9	-0.03487	0.652651
10217	1544	CTDSPL	CYP1A2	0.0310353	0.688743
10217	1551	CTDSPL	CYP3A7	-0.00742967	0.923624
10217	1577	CTDSPL	CYP3A5	0.139665	0.0701324
10217	1576	CTDSPL	CYP3A4	0.12924	0.093996
10217	5004	CTDSPL	ORM1	0.138188	0.0731786
27297	6582	CRCP	SLC22A2	-0.0637891	0.409972
27297	6580	CRCP	SLC22A1	-0.099749	0.196935
27297	5159	CRCP	PDGFRB	-0.18542	0.0157983
27297	780	CRCP	DDR1	-0.0421692	0.586184
27297	5156	CRCP	PDGFRA	-0.0930558	0.228837
27297	1436	CRCP	CSF1R	-0.218709	0.00427958
27297	4914	CRCP	NTRK1	0.0671167	0.385931
27297	5979	CRCP	RET	-0.0482878	0.532992
27297	3815	CRCP	KIT	-0.0649708	0.401335
27297	5742	CRCP	PTGS1	-0.0479361	0.535982
27297	1557	CRCP	CYP2C19	-0.0754847	0.329357
27297	1565	CRCP	CYP2D6	-0.113002	0.14352
27297	1559	CRCP	CYP2C9	-0.0909381	0.239651
27297	1544	CRCP	CYP1A2	-0.0293396	0.704937
27297	1551	CRCP	CYP3A7	0.00615079	0.93674
27297	1577	CRCP	CYP3A5	0.0582925	0.451559
27297	1576	CRCP	CYP3A4	0.073166	0.344472
27297	5004	CRCP	ORM1	-0.0836252	0.279717
6303	6582	SAT1	SLC22A2	-0.0314866	0.684457
6303	6580	SAT1	SLC22A1	-0.0343579	0.657427
7994	6582	KAT6A	SLC22A2	-0.0265609	0.731757
7994	6580	KAT6A	SLC22A1	0.284205	0.000180564
7994	5159	KAT6A	PDGFRB	0.196784	0.0103374
7994	5156	KAT6A	PDGFRA	0.22406	0.00340617
7994	4914	KAT6A	NTRK1	0.0186497	0.809813
7994	5979	KAT6A	RET	-0.0131353	0.865404
7994	5742	KAT6A	PTGS1	-0.0315858	0.683516
7994	5004	KAT6A	ORM1	-0.0440395	0.569668
80852	4893	GRIP2	NRAS	0.0322272	0.677445
80852	3845	GRIP2	KRAS	0.138346	0.0728474
80852	3265	GRIP2	HRAS	0.0515163	0.505933
55821	4893	ALLC	NRAS	-0.082663	0.285307
55821	3845	ALLC	KRAS	-0.013241	0.864331
55821	3265	ALLC	HRAS	-0.0837063	0.27925
1180	4893	CLCN1	NRAS	-0.0550665	0.477027
1180	3845	CLCN1	KRAS	0.0648831	0.401973
1180	3265	CLCN1	HRAS	0.0437026	0.572627
3508	27033	IGHMBP2	ZBTB32	0.167783	0.029222
3508	55135	IGHMBP2	WRAP53	0.0223423	0.773094
3508	9978	IGHMBP2	RBX1	-0.481989	3.2483e-11
3508	5887	IGHMBP2	RAD23B	0.0945384	0.221474
3508	5424	IGHMBP2	POLD1	0.332782	9.83729e-06
3508	142	IGHMBP2	PARP1	0.222346	0.00366659
3508	55651	IGHMBP2	NHP2	-0.440424	2.07086e-09
3508	7374	IGHMBP2	UNG	-0.198179	0.00979789
3508	8795	IGHMBP2	TNFRSF10B	-0.0965034	0.211977
3508	5970	IGHMBP2	RELA	0.412219	2.56651e-08
3508	83667	IGHMBP2	SESN2	0.247313	0.00118815
3508	5395	IGHMBP2	PMS2	0.37351	5.67937e-07
3508	6300	IGHMBP2	MAPK12	0.330021	1.17683e-05
3508	3791	IGHMBP2	KDR	0.0431466	0.577526
3508	8493	IGHMBP2	PPM1D	0.0923037	0.232638
3508	5426	IGHMBP2	POLE	0.608466	1.71027e-18
3508	4193	IGHMBP2	MDM2	0.0972425	0.208481
3508	27434	IGHMBP2	POLM	0.347856	3.58448e-06
3508	5430	IGHMBP2	POLR2A	0.421209	1.17963e-08
3508	4501	IGHMBP2	MT1X	-0.253143	0.00089796
3508	6742	IGHMBP2	SSBP1	-0.44468	1.38777e-09
3508	5888	IGHMBP2	RAD51	0.0662756	0.391926
3508	57804	IGHMBP2	POLD4	-0.30969	4.18022e-05
3508	6240	IGHMBP2	RRM1	0.0871497	0.259876
3508	5883	IGHMBP2	RAD9A	0.528072	1.60488e-13
3508	2475	IGHMBP2	MTOR	0.450476	7.97427e-10
3508	7398	IGHMBP2	USP1	0.00715254	0.926464
3508	23521	IGHMBP2	RPL13A	-0.474305	7.30707e-11
23195	4609	MDN1	MYC	0.166204	0.0307985
2961	4609	GTF2E2	MYC	0.186376	0.0152575
2833	6582	CXCR3	SLC22A2	0.00692789	0.928768
2833	6580	CXCR3	SLC22A1	-0.0282622	0.715295
2833	5159	CXCR3	PDGFRB	0.397364	8.82927e-08
2833	780	CXCR3	DDR1	-0.238597	0.00178417
2833	5156	CXCR3	PDGFRA	-0.0855608	0.268698
2833	4914	CXCR3	NTRK1	-0.0234894	0.761785
2833	5979	CXCR3	RET	-0.0197943	0.798382
2833	3815	CXCR3	KIT	-0.0498103	0.520141
2833	5742	CXCR3	PTGS1	0.138108	0.0733468
2833	1557	CXCR3	CYP2C19	-0.0464204	0.548966
2833	1565	CXCR3	CYP2D6	-0.00765842	0.92128
2833	1559	CXCR3	CYP2C9	0.136248	0.0773406
2833	1544	CXCR3	CYP1A2	0.0404348	0.601695
2833	1551	CXCR3	CYP3A7	0.0902759	0.243105
2833	1577	CXCR3	CYP3A5	-0.0279506	0.7183
2833	1576	CXCR3	CYP3A4	-0.0467997	0.545703
2833	5004	CXCR3	ORM1	0.101042	0.191162
634	6582	CEACAM1	SLC22A2	-0.0487762	0.528852
634	6580	CEACAM1	SLC22A1	0.457029	4.20921e-10
634	5159	CEACAM1	PDGFRB	-0.0246278	0.750611
634	780	CEACAM1	DDR1	0.0834611	0.280666
634	5156	CEACAM1	PDGFRA	-0.0457072	0.555129
634	1436	CEACAM1	CSF1R	0.123352	0.110092
634	4914	CEACAM1	NTRK1	-0.0321525	0.678151
634	5979	CEACAM1	RET	0.0483348	0.532593
634	3815	CEACAM1	KIT	0.0218044	0.778413
634	5742	CEACAM1	PTGS1	0.0643723	0.405696
634	1557	CEACAM1	CYP2C19	-0.0465845	0.547553
634	1565	CEACAM1	CYP2D6	0.133552	0.083442
634	1559	CEACAM1	CYP2C9	0.122559	0.112414
634	1544	CEACAM1	CYP1A2	0.0640633	0.407958
634	1551	CEACAM1	CYP3A7	-0.0198464	0.797863
634	1577	CEACAM1	CYP3A5	0.0443265	0.567153
634	1576	CEACAM1	CYP3A4	-0.0286	0.712042
634	5004	CEACAM1	ORM1	0.0145204	0.851367
760	6582	CA2	SLC22A2	-0.0181233	0.815083
760	6580	CA2	SLC22A1	-0.0723302	0.350026
760	5159	CA2	PDGFRB	-0.110883	0.151227
760	780	CA2	DDR1	0.0115128	0.8819
760	5156	CA2	PDGFRA	-0.150679	0.0505276
760	1436	CA2	CSF1R	0.0213061	0.78335
760	4914	CA2	NTRK1	0.127896	0.0974962
760	5979	CA2	RET	-0.0654798	0.397649
760	3815	CA2	KIT	-0.0649378	0.401575
760	5742	CA2	PTGS1	0.00867303	0.910891
760	1557	CA2	CYP2C19	-0.063699	0.410634
760	1565	CA2	CYP2D6	-0.159644	0.0381452
760	1559	CA2	CYP2C9	-0.0173439	0.822902
760	1544	CA2	CYP1A2	-0.0352863	0.648779
760	1551	CA2	CYP3A7	0.00404037	0.958421
760	1577	CA2	CYP3A5	0.192704	0.0120686
760	1576	CA2	CYP3A4	-0.0611081	0.429967
760	5004	CA2	ORM1	-0.0879568	0.255473
10058	9429	ABCB6	ABCG2	-0.134616	0.0809895
10058	6582	ABCB6	SLC22A2	-0.0274337	0.723295
10058	6580	ABCB6	SLC22A1	0.13518	0.0797143
10058	5159	ABCB6	PDGFRB	-0.124409	0.107054
10058	25	ABCB6	ABL1	-0.0723476	0.34991
10058	780	ABCB6	DDR1	0.0385717	0.618557
10058	5156	ABCB6	PDGFRA	0.0171573	0.824777
10058	1436	ABCB6	CSF1R	-0.230514	0.00256848
10058	4914	ABCB6	NTRK1	-0.0219896	0.776581
10058	5979	ABCB6	RET	0.0495213	0.522568
10058	3815	ABCB6	KIT	-0.111777	0.147938
10058	613	ABCB6	BCR	0.0621823	0.42189
10058	5742	ABCB6	PTGS1	-0.23282	0.0023178
10058	1557	ABCB6	CYP2C19	0.00480894	0.950521
10058	1565	ABCB6	CYP2D6	0.124171	0.107733
10058	1559	ABCB6	CYP2C9	-0.112079	0.146837
10058	1544	ABCB6	CYP1A2	0.0546734	0.480183
10058	1551	ABCB6	CYP3A7	0.00176573	0.981822
10058	1577	ABCB6	CYP3A5	0.138311	0.0729204
10058	1576	ABCB6	CYP3A4	-0.0578379	0.455101
10058	5004	ABCB6	ORM1	-0.0835441	0.280186
10058	213	ABCB6	ALB	0.0505904	0.513619
9794	6582	MAML1	SLC22A2	-0.0591059	0.445259
9794	6580	MAML1	SLC22A1	-0.0226656	0.769901
9794	5159	MAML1	PDGFRB	0.190053	0.0133253
9794	5156	MAML1	PDGFRA	0.214718	0.00505674
9794	4914	MAML1	NTRK1	-0.00453898	0.953295
9794	5979	MAML1	RET	0.00842634	0.913416
9794	5742	MAML1	PTGS1	0.0700962	0.365146
9794	5004	MAML1	ORM1	0.100133	0.19521
2597	6582	GAPDH	SLC22A2	0.0180837	0.81548
2597	6580	GAPDH	SLC22A1	-0.1912	0.0127681
2597	5159	GAPDH	PDGFRB	-0.0852751	0.270306
2597	5156	GAPDH	PDGFRA	0.0375931	0.627496
2597	4914	GAPDH	NTRK1	-0.00165845	0.982927
2597	5979	GAPDH	RET	0.0590653	0.445573
2597	3815	GAPDH	KIT	-0.19849	0.00968119
2597	5742	GAPDH	PTGS1	-0.038034	0.623462
2597	5004	GAPDH	ORM1	-0.0224526	0.772005
27315	6582	PGAP2	SLC22A2	-0.0108041	0.889123
27315	6580	PGAP2	SLC22A1	-0.0656444	0.396461
27315	5159	PGAP2	PDGFRB	-0.189414	0.0136451
27315	5156	PGAP2	PDGFRA	-0.111996	0.14714
27315	4914	PGAP2	NTRK1	-0.0583602	0.451033
27315	5979	PGAP2	RET	-0.0251096	0.745898
27315	3815	PGAP2	KIT	-0.07316	0.344511
27315	5742	PGAP2	PTGS1	-0.0740417	0.338713
27315	5004	PGAP2	ORM1	-0.0859554	0.266489
230	6582	ALDOC	SLC22A2	0.0216248	0.780192
230	6580	ALDOC	SLC22A1	-0.0239	0.757749
230	5159	ALDOC	PDGFRB	-0.195333	0.0109262
230	780	ALDOC	DDR1	0.0613204	0.428364
230	5156	ALDOC	PDGFRA	-0.00986983	0.898657
230	1436	ALDOC	CSF1R	-0.0830765	0.282896
230	4914	ALDOC	NTRK1	0.020802	0.788355
230	5979	ALDOC	RET	-0.0153436	0.843046
230	3815	ALDOC	KIT	0.266948	0.000450718
230	613	ALDOC	BCR	0.234623	0.00213749
230	5742	ALDOC	PTGS1	-0.232334	0.0023687
230	1557	ALDOC	CYP2C19	-0.00459368	0.952733
230	1565	ALDOC	CYP2D6	0.0244076	0.752768
230	1559	ALDOC	CYP2C9	-0.0214524	0.7819
230	1544	ALDOC	CYP1A2	0.00845688	0.913103
230	1551	ALDOC	CYP3A7	0.0111158	0.885945
230	1577	ALDOC	CYP3A5	0.328162	1.32655e-05
230	1576	ALDOC	CYP3A4	0.127452	0.0986719
230	5004	ALDOC	ORM1	-0.117283	0.128862
29116	4893	MYLIP	NRAS	0.0236678	0.76003
79183	4893	TTPAL	NRAS	-0.0287622	0.710481
79183	3845	TTPAL	KRAS	0.0628372	0.417008
79183	3265	TTPAL	HRAS	-0.158028	0.0401662
130888	4893	FBXO36	NRAS	0.110168	0.153896
130888	3845	FBXO36	KRAS	0.0226184	0.770368
130888	3265	FBXO36	HRAS	0.0461172	0.551582
81608	4893	FIP1L1	NRAS	-0.00407873	0.958027
81608	3845	FIP1L1	KRAS	0.00226783	0.976655
81608	3265	FIP1L1	HRAS	-0.100286	0.194521
29094	4893	LGALSL	NRAS	0.205783	0.00727209
29094	3845	LGALSL	KRAS	0.169188	0.0278785
1593	4893	CYP27A1	NRAS	-0.217807	0.00444514
1593	3845	CYP27A1	KRAS	-0.265623	0.000482313
1593	3265	CYP27A1	HRAS	0.204904	0.00753102
7852	8883	CXCR4	NAE1	-0.145267	0.059502
7852	6582	CXCR4	SLC22A2	-0.0713729	0.356457
7852	6580	CXCR4	SLC22A1	0.140256	0.0689424
7852	5159	CXCR4	PDGFRB	0.0521958	0.500331
7852	780	CXCR4	DDR1	-0.304747	5.61186e-05
7852	5156	CXCR4	PDGFRA	-0.115246	0.135686
7852	4914	CXCR4	NTRK1	-0.0377392	0.626157
7852	5979	CXCR4	RET	-0.12195	0.114224
7852	3815	CXCR4	KIT	-0.0325161	0.674717
7852	5742	CXCR4	PTGS1	0.0369764	0.633156
7852	1557	CXCR4	CYP2C19	-0.0385612	0.618653
7852	1565	CXCR4	CYP2D6	0.0578709	0.454844
7852	1559	CXCR4	CYP2C9	0.07217	0.351097
7852	1544	CXCR4	CYP1A2	-0.0695125	0.369163
7852	1551	CXCR4	CYP3A7	0.0156542	0.839911
7852	1577	CXCR4	CYP3A5	0.0450645	0.560711
7852	1576	CXCR4	CYP3A4	0.0674725	0.383412
7852	5004	CXCR4	ORM1	0.27973	0.000230229
1472	6582	CST4	SLC22A2	-0.0289235	0.70893
1472	6580	CST4	SLC22A1	-0.055137	0.476463
1472	5159	CST4	PDGFRB	-0.0161563	0.834848
1472	780	CST4	DDR1	0.0787375	0.308882
1472	5156	CST4	PDGFRA	-0.0439076	0.570826
1472	4914	CST4	NTRK1	-0.0180398	0.81592
1472	5979	CST4	RET	0.0239772	0.756991
1472	3815	CST4	KIT	0.0190225	0.806085
1472	5742	CST4	PTGS1	0.0412922	0.594005
1472	1557	CST4	CYP2C19	-0.0251503	0.7455
1472	1565	CST4	CYP2D6	-0.0856932	0.267956
1472	1559	CST4	CYP2C9	-0.00495009	0.949071
1472	1544	CST4	CYP1A2	-0.0324239	0.675587
1472	1551	CST4	CYP3A7	-0.0370061	0.632883
1472	1577	CST4	CYP3A5	-0.0594098	0.442919
1472	1576	CST4	CYP3A4	-0.0262804	0.734483
1472	5004	CST4	ORM1	0.0988655	0.200951
1268	6582	CNR1	SLC22A2	-0.0902523	0.243229
1268	6580	CNR1	SLC22A1	-0.143372	0.0629395
1268	5159	CNR1	PDGFRB	-0.0312786	0.686431
1268	780	CNR1	DDR1	0.0564238	0.466218
1268	5156	CNR1	PDGFRA	0.0665431	0.390013
1268	1436	CNR1	CSF1R	-0.0452536	0.559066
1268	4914	CNR1	NTRK1	0.174348	0.0233843
1268	5979	CNR1	RET	0.0911253	0.238681
1268	3815	CNR1	KIT	-0.0432348	0.576747
1268	5742	CNR1	PTGS1	0.281047	0.000214427
1268	1557	CNR1	CYP2C19	0.0204537	0.791817
1268	1565	CNR1	CYP2D6	0.0233698	0.762962
1268	1559	CNR1	CYP2C9	-0.109807	0.155261
1268	1544	CNR1	CYP1A2	-0.104067	0.178144
1268	1551	CNR1	CYP3A7	0.0194997	0.801321
1268	1577	CNR1	CYP3A5	-0.0753886	0.329975
1268	1576	CNR1	CYP3A4	-0.0758186	0.327216
1268	5004	CNR1	ORM1	0.00647232	0.933441
6368	6582	CCL23	SLC22A2	-0.0154457	0.842015
6368	6580	CCL23	SLC22A1	0.0112903	0.884166
6368	5159	CCL23	PDGFRB	0.114241	0.139152
6368	780	CCL23	DDR1	-0.237641	0.00186394
6368	5156	CCL23	PDGFRA	-0.0524924	0.497896
6368	1436	CCL23	CSF1R	0.545654	1.69759e-14
6368	4914	CCL23	NTRK1	-0.0110189	0.886932
6368	5979	CCL23	RET	-0.0583971	0.450746
6368	3815	CCL23	KIT	-0.0372016	0.631086
6368	5742	CCL23	PTGS1	0.0963345	0.212781
6368	1557	CCL23	CYP2C19	-0.0366854	0.635835
6368	1565	CCL23	CYP2D6	-0.0635912	0.411429
6368	1559	CCL23	CYP2C9	0.492463	1.04075e-11
6368	1544	CCL23	CYP1A2	-0.0199317	0.797013
6368	1551	CCL23	CYP3A7	0.102075	0.186642
6368	1577	CCL23	CYP3A5	-0.0214916	0.781512
6368	1576	CCL23	CYP3A4	0.082364	0.287059
6368	5004	CCL23	ORM1	0.245558	0.00129095
827	6582	CAPN6	SLC22A2	-0.0240238	0.756534
827	6580	CAPN6	SLC22A1	0.377295	4.26856e-07
827	5159	CAPN6	PDGFRB	0.527418	1.74046e-13
827	780	CAPN6	DDR1	-0.229592	0.00267538
827	5156	CAPN6	PDGFRA	-0.00564269	0.941956
827	1436	CAPN6	CSF1R	-0.0204702	0.791653
827	4914	CAPN6	NTRK1	0.0386711	0.617652
827	5979	CAPN6	RET	-0.0377348	0.626198
827	3815	CAPN6	KIT	-0.0446925	0.563953
827	5742	CAPN6	PTGS1	-0.0565984	0.464837
827	1557	CAPN6	CYP2C19	-0.0140491	0.856139
827	1565	CAPN6	CYP2D6	0.0813376	0.293128
827	1559	CAPN6	CYP2C9	0.0274756	0.72289
827	1544	CAPN6	CYP1A2	0.03425	0.658434
827	1551	CAPN6	CYP3A7	0.0229842	0.766759
827	1577	CAPN6	CYP3A5	-0.0362848	0.639531
827	1576	CAPN6	CYP3A4	-0.0280002	0.717822
827	5004	CAPN6	ORM1	-0.0180049	0.81627
753	6582	LDLRAD4	SLC22A2	-0.0402389	0.603458
753	6580	LDLRAD4	SLC22A1	0.150442	0.050896
753	5159	LDLRAD4	PDGFRB	-0.104773	0.175205
753	780	LDLRAD4	DDR1	0.143576	0.0625605
753	5156	LDLRAD4	PDGFRA	-0.0782493	0.3119
753	1436	LDLRAD4	CSF1R	0.129198	0.0941041
753	4914	LDLRAD4	NTRK1	-0.0170078	0.826279
753	5979	LDLRAD4	RET	-0.0557445	0.471611
753	3815	LDLRAD4	KIT	0.17403	0.0236419
753	5742	LDLRAD4	PTGS1	-0.00697181	0.928317
753	1557	LDLRAD4	CYP2C19	0.0212542	0.783865
753	1565	LDLRAD4	CYP2D6	0.0983816	0.203175
753	1559	LDLRAD4	CYP2C9	0.056719	0.463885
753	1544	LDLRAD4	CYP1A2	0.0107704	0.889466
753	1551	LDLRAD4	CYP3A7	-0.0144864	0.851711
753	1577	LDLRAD4	CYP3A5	0.112512	0.145275
753	1576	LDLRAD4	CYP3A4	0.0755302	0.329065
753	5004	LDLRAD4	ORM1	-0.0527518	0.495771
563	6582	AZGP1	SLC22A2	0.000996261	0.989743
563	6580	AZGP1	SLC22A1	0.0205233	0.791125
563	5159	AZGP1	PDGFRB	-0.054302	0.483176
563	780	AZGP1	DDR1	-0.139796	0.0698674
563	5156	AZGP1	PDGFRA	-0.0818936	0.28983
563	1436	AZGP1	CSF1R	0.176682	0.0215657
563	4914	AZGP1	NTRK1	-0.017298	0.823363
563	5979	AZGP1	RET	0.352571	2.58553e-06
563	3815	AZGP1	KIT	-0.0674881	0.383302
563	613	AZGP1	BCR	-0.116104	0.132778
563	5742	AZGP1	PTGS1	0.100177	0.195009
563	1557	AZGP1	CYP2C19	0.0146041	0.85052
563	1565	AZGP1	CYP2D6	-0.0947595	0.220391
563	1559	AZGP1	CYP2C9	-0.0351997	0.649584
563	1544	AZGP1	CYP1A2	-0.0646042	0.404003
563	1551	AZGP1	CYP3A7	-0.00652114	0.93294
563	1577	AZGP1	CYP3A5	0.125443	0.104145
563	1576	AZGP1	CYP3A4	-0.0353148	0.648514
563	5004	AZGP1	ORM1	0.0189261	0.807049
9169	6582	SCAF11	SLC22A2	-0.0244109	0.752736
9169	6580	SCAF11	SLC22A1	0.269159	0.000402207
6419	6582	SETMAR	SLC22A2	-0.0144311	0.852271
6419	6580	SETMAR	SLC22A1	0.0131543	0.865212
9842	6582	PLEKHM1	SLC22A2	-0.037064	0.632351
9842	6580	PLEKHM1	SLC22A1	-0.0358216	0.643814
9842	5979	PLEKHM1	RET	-0.0376804	0.626696
9842	5742	PLEKHM1	PTGS1	0.0407468	0.598892
11165	6582	NUDT3	SLC22A2	-0.0173506	0.822835
11165	6580	NUDT3	SLC22A1	-0.0808845	0.295834
11165	5159	NUDT3	PDGFRB	-0.235532	0.00205146
11165	5156	NUDT3	PDGFRA	0.0586948	0.448437
11165	5979	NUDT3	RET	-0.0227753	0.768819
11165	5742	NUDT3	PTGS1	-0.131282	0.0888727
11165	5004	NUDT3	ORM1	-0.0230602	0.76601
23515	6582	MORC3	SLC22A2	-0.105939	0.170422
23515	6580	MORC3	SLC22A1	0.16682	0.0301759
23515	5159	MORC3	PDGFRB	0.0483796	0.532212
23515	5156	MORC3	PDGFRA	0.159283	0.0385894
23515	4914	MORC3	NTRK1	-0.0263631	0.733679
23515	5979	MORC3	RET	-0.0942418	0.222933
23515	5742	MORC3	PTGS1	-0.0517363	0.504116
23515	5004	MORC3	ORM1	0.120385	0.118982
55353	6582	LAPTM4B	SLC22A2	0.00280067	0.971172
55353	6580	LAPTM4B	SLC22A1	0.133643	0.0832299
55353	5159	LAPTM4B	PDGFRB	0.066478	0.390478
55353	5156	LAPTM4B	PDGFRA	0.125868	0.102968
55353	4914	LAPTM4B	NTRK1	-0.00627809	0.935434
55353	5979	LAPTM4B	RET	0.0313629	0.685631
55353	5742	LAPTM4B	PTGS1	-0.151186	0.0497476
55353	5004	LAPTM4B	ORM1	-0.0563245	0.467004
288	6582	ANK3	SLC22A2	0.0483983	0.532053
288	6580	ANK3	SLC22A1	0.0172831	0.823513
288	5159	ANK3	PDGFRB	0.0151091	0.845415
288	780	ANK3	DDR1	-0.0372956	0.630224
288	5156	ANK3	PDGFRA	0.206056	0.00719347
288	1436	ANK3	CSF1R	0.0372107	0.631003
288	4914	ANK3	NTRK1	0.0666636	0.389154
288	5979	ANK3	RET	-0.00548374	0.943589
288	3815	ANK3	KIT	0.0861325	0.265501
288	613	ANK3	BCR	0.181026	0.0185044
288	5742	ANK3	PTGS1	-0.127242	0.099234
288	1557	ANK3	CYP2C19	0.127919	0.0974333
288	1565	ANK3	CYP2D6	0.123235	0.110431
288	1559	ANK3	CYP2C9	0.0633571	0.413156
288	1544	ANK3	CYP1A2	0.0251133	0.745862
288	1551	ANK3	CYP3A7	-0.0519709	0.502182
288	1577	ANK3	CYP3A5	0.0335286	0.66519
288	1576	ANK3	CYP3A4	0.147437	0.0557575
288	5004	ANK3	ORM1	-0.0546431	0.480427
115361	6582	GBP4	SLC22A2	-0.0189258	0.807052
115361	6580	GBP4	SLC22A1	-0.0635007	0.412096
115361	5159	GBP4	PDGFRB	-0.0261829	0.735432
115361	5156	GBP4	PDGFRA	-0.0959323	0.214706
115361	4914	GBP4	NTRK1	-0.0391286	0.613495
115361	5979	GBP4	RET	-0.0249366	0.747589
115361	3815	GBP4	KIT	0.0205246	0.791111
115361	5742	GBP4	PTGS1	0.145843	0.0584888
115361	5004	GBP4	ORM1	-0.0387929	0.616545
51303	6582	FKBP11	SLC22A2	-0.0267909	0.729524
51303	6580	FKBP11	SLC22A1	0.217961	0.00441648
51303	5159	FKBP11	PDGFRB	0.376946	4.38308e-07
51303	5156	FKBP11	PDGFRA	-0.0823293	0.287263
51303	4914	FKBP11	NTRK1	-0.00282382	0.970934
51303	5979	FKBP11	RET	-0.119014	0.123271
51303	3815	FKBP11	KIT	-0.136452	0.0768939
51303	5742	FKBP11	PTGS1	0.0147496	0.849049
51303	5004	FKBP11	ORM1	0.281427	0.000210063
79956	6582	ERMP1	SLC22A2	0.0638954	0.40919
79956	6580	ERMP1	SLC22A1	0.0615334	0.426759
79956	5159	ERMP1	PDGFRB	0.0474278	0.540319
79956	5156	ERMP1	PDGFRA	0.113123	0.143088
79956	4914	ERMP1	NTRK1	-0.0133345	0.863383
79956	5979	ERMP1	RET	-0.0573052	0.459272
79956	3815	ERMP1	KIT	0.0403523	0.602437
79956	5742	ERMP1	PTGS1	0.0386353	0.617978
79956	5004	ERMP1	ORM1	-0.0962844	0.21302
2038	8883	EPB42	NAE1	-0.0323987	0.675825
2038	6582	EPB42	SLC22A2	-0.00453036	0.953384
2038	6580	EPB42	SLC22A1	-0.0277668	0.720075
2038	5159	EPB42	PDGFRB	0.132577	0.0857421
2038	5156	EPB42	PDGFRA	0.123547	0.109527
2038	4914	EPB42	NTRK1	0.0764778	0.323015
2038	5979	EPB42	RET	-0.0137614	0.859053
2038	3815	EPB42	KIT	0.0615989	0.426265
2038	5742	EPB42	PTGS1	-0.0900365	0.244362
2038	5004	EPB42	ORM1	-0.00729272	0.925027
203522	6582	DDX26B	SLC22A2	-0.0717132	0.354162
203522	6580	DDX26B	SLC22A1	0.324561	1.66907e-05
203522	5159	DDX26B	PDGFRB	-0.0141664	0.854951
203522	5156	DDX26B	PDGFRA	0.040013	0.605495
203522	4914	DDX26B	NTRK1	-0.0449546	0.561668
203522	5979	DDX26B	RET	-0.102065	0.186686
203522	3815	DDX26B	KIT	0.0179263	0.817058
203522	5742	DDX26B	PTGS1	-0.190229	0.0132384
203522	5004	DDX26B	ORM1	0.0725088	0.348834
57560	4893	IFT80	NRAS	0.166247	0.0307546
57560	3845	IFT80	KRAS	0.120268	0.119343
10200	4893	MPHOSPH6	NRAS	0.326892	1.43898e-05
57657	4893	HCN3	NRAS	-0.116823	0.130378
57657	3845	HCN3	KRAS	0.110453	0.152828
57657	3265	HCN3	HRAS	0.0838671	0.278324
11258	4893	DCTN3	NRAS	0.235691	0.00203671
11258	3845	DCTN3	KRAS	-0.0270714	0.726804
11258	3265	DCTN3	HRAS	0.205058	0.00748527
10875	4893	FGL2	NRAS	0.0258686	0.738492
10875	3845	FGL2	KRAS	0.0818591	0.290034
10875	3265	FGL2	HRAS	-0.224023	0.00341163
83667	7516	SESN2	XRCC2	-0.101529	0.189023
83667	8795	SESN2	TNFRSF10B	0.182688	0.0174367
83667	27033	SESN2	ZBTB32	0.103129	0.182109
83667	55135	SESN2	WRAP53	-0.0887485	0.251202
83667	7374	SESN2	UNG	-0.0820786	0.288738
83667	7398	SESN2	USP1	-0.0343113	0.657862
83667	6742	SESN2	SSBP1	-0.146134	0.0579824
6300	8795	MAPK12	TNFRSF10B	0.108646	0.1597
6300	83667	MAPK12	SESN2	-0.0027544	0.971648
6300	55135	MAPK12	WRAP53	0.178796	0.0200253
6300	5970	MAPK12	RELA	0.0390468	0.614238
6300	9978	MAPK12	RBX1	0.289402	0.000135471
6300	55651	MAPK12	NHP2	0.194462	0.0112936
6300	2475	MAPK12	MTOR	-0.0209464	0.786921
6300	4193	MAPK12	MDM2	0.138087	0.0733901
6300	5424	MAPK12	POLD1	0.300972	7.00273e-05
6300	7398	MAPK12	USP1	-0.166548	0.0304492
6300	5883	MAPK12	RAD9A	0.472762	8.57811e-11
6300	8493	MAPK12	PPM1D	0.0467929	0.545761
6300	4501	MAPK12	MT1X	-0.0691	0.372017
6300	23521	MAPK12	RPL13A	0.158143	0.0400205
6300	27033	MAPK12	ZBTB32	0.0105098	0.892124
6300	142	MAPK12	PARP1	-0.0468541	0.545235
6300	6240	MAPK12	RRM1	-0.0888427	0.250698
6300	5887	MAPK12	RAD23B	-0.142121	0.0652955
6300	5426	MAPK12	POLE	0.374083	5.4401e-07
6300	7374	MAPK12	UNG	-0.073658	0.341228
6300	6742	MAPK12	SSBP1	-0.00975138	0.899866
6300	5395	MAPK12	PMS2	0.0456071	0.555997
6300	5888	MAPK12	RAD51	0.404847	4.77436e-08
6300	5430	MAPK12	POLR2A	-0.0395312	0.609847
6300	27434	MAPK12	POLM	0.0494286	0.523348
29121	6582	CLEC2D	SLC22A2	0.00235201	0.975788
29121	6580	CLEC2D	SLC22A1	0.169534	0.0275548
29121	5159	CLEC2D	PDGFRB	-0.0152795	0.843694
29121	780	CLEC2D	DDR1	-0.434717	3.51159e-09
29121	5156	CLEC2D	PDGFRA	0.0528473	0.494991
29121	1436	CLEC2D	CSF1R	-0.123744	0.108956
29121	4914	CLEC2D	NTRK1	-0.0649404	0.401556
29121	5979	CLEC2D	RET	-0.133115	0.0844665
29121	3815	CLEC2D	KIT	-0.0891801	0.248895
29121	5742	CLEC2D	PTGS1	-0.148521	0.0539617
29121	1557	CLEC2D	CYP2C19	0.00676314	0.930457
29121	1565	CLEC2D	CYP2D6	0.30955	4.21555e-05
29121	1559	CLEC2D	CYP2C9	0.11052	0.15258
29121	1544	CLEC2D	CYP1A2	0.000155903	0.998395
29121	1551	CLEC2D	CYP3A7	-0.0123679	0.873199
29121	1577	CLEC2D	CYP3A5	-0.0535315	0.489415
29121	1576	CLEC2D	CYP3A4	0.201259	0.00869397
29121	5004	CLEC2D	ORM1	0.043999	0.570023
22918	6582	CD93	SLC22A2	0.00697825	0.928251
22918	6580	CD93	SLC22A1	-0.071991	0.352296
22918	5159	CD93	PDGFRB	0.550594	8.81676e-15
22918	780	CD93	DDR1	-0.0964912	0.212035
22918	5156	CD93	PDGFRA	-0.00786125	0.919202
22918	1436	CD93	CSF1R	0.598948	7.86156e-18
22918	4914	CD93	NTRK1	0.0375266	0.628105
22918	5979	CD93	RET	-0.000160915	0.998343
22918	3815	CD93	KIT	-0.0881914	0.254202
22918	5742	CD93	PTGS1	0.301454	6.8086e-05
22918	1557	CD93	CYP2C19	0.010801	0.889154
22918	1565	CD93	CYP2D6	-0.129636	0.0929844
22918	1559	CD93	CYP2C9	0.143732	0.062273
22918	1544	CD93	CYP1A2	-0.0831873	0.282252
22918	1551	CD93	CYP3A7	0.228501	0.00280711
22918	1577	CD93	CYP3A5	-0.0880144	0.25516
22918	1576	CD93	CYP3A4	-0.0845205	0.274584
22918	5004	CD93	ORM1	0.409513	3.22901e-08
9294	6582	S1PR2	SLC22A2	0.0178162	0.818162
9294	6580	S1PR2	SLC22A1	0.611413	1.05541e-18
5906	6582	RAP1A	SLC22A2	0.0076033	0.921844
5906	6580	RAP1A	SLC22A1	-0.0627388	0.417739
5906	5979	RAP1A	RET	-0.0292863	0.705447
79912	6582	PYROXD1	SLC22A2	0.0310559	0.688548
79912	6580	PYROXD1	SLC22A1	-0.0761626	0.325019
79912	5979	PYROXD1	RET	-0.06468	0.403451
26211	6582	OR2F1	SLC22A2	0.00220869	0.977263
26211	6580	OR2F1	SLC22A1	-0.0210463	0.785928
26211	5159	OR2F1	PDGFRB	0.010982	0.887309
26211	5156	OR2F1	PDGFRA	-0.0244889	0.751972
26211	5979	OR2F1	RET	-0.0162928	0.833473
26211	5742	OR2F1	PTGS1	-0.0926853	0.230704
26211	5004	OR2F1	ORM1	0.166553	0.0304447
9542	6582	NRG2	SLC22A2	0.0187397	0.808912
9542	6580	NRG2	SLC22A1	-0.131339	0.0887331
9542	5159	NRG2	PDGFRB	-0.116059	0.13293
9542	5156	NRG2	PDGFRA	0.0992861	0.199032
9542	4914	NRG2	NTRK1	0.0214963	0.781465
9542	5979	NRG2	RET	0.324996	1.62358e-05
9542	5742	NRG2	PTGS1	0.201768	0.00852281
9542	5004	NRG2	ORM1	-0.155277	0.043814
8202	6582	NCOA3	SLC22A2	0.0670904	0.386118
8202	6580	NCOA3	SLC22A1	0.161837	0.035541
8202	5159	NCOA3	PDGFRB	0.181407	0.0182552
8202	5156	NCOA3	PDGFRA	0.0327669	0.672352
8202	4914	NCOA3	NTRK1	0.0530217	0.493566
8202	5979	NCOA3	RET	0.0162535	0.83387
8202	5742	NCOA3	PTGS1	0.203806	0.00786599
8202	5004	NCOA3	ORM1	0.0838464	0.278443
3127	6582	HLA-DRB5	SLC22A2	-0.0421867	0.586029
3127	6580	HLA-DRB5	SLC22A1	-0.0639699	0.408643
3127	5159	HLA-DRB5	PDGFRB	0.014596	0.850603
3127	5156	HLA-DRB5	PDGFRA	-0.0553937	0.474409
3127	4914	HLA-DRB5	NTRK1	-0.0504311	0.514948
3127	5979	HLA-DRB5	RET	-0.00683649	0.929705
3127	3815	HLA-DRB5	KIT	-0.106096	0.169786
3127	5742	HLA-DRB5	PTGS1	0.212292	0.00558885
3127	5004	HLA-DRB5	ORM1	0.0416617	0.590704
3122	6582	HLA-DRA	SLC22A2	-0.0587315	0.448153
3122	6580	HLA-DRA	SLC22A1	-0.0939177	0.224536
3122	5159	HLA-DRA	PDGFRB	-0.0200744	0.795591
3122	5156	HLA-DRA	PDGFRA	-0.175353	0.0225857
3122	4914	HLA-DRA	NTRK1	-0.0560844	0.468909
3122	5979	HLA-DRA	RET	-0.0708525	0.359983
3122	3815	HLA-DRA	KIT	-0.108378	0.160737
3122	5742	HLA-DRA	PTGS1	0.144971	0.0600292
3122	5004	HLA-DRA	ORM1	0.170088	0.0270446
8968	6582	HIST1H3F	SLC22A2	-0.0238125	0.758608
8968	6580	HIST1H3F	SLC22A1	-0.0215451	0.780982
8968	5159	HIST1H3F	PDGFRB	-0.0310858	0.688263
8968	5156	HIST1H3F	PDGFRA	0.315526	2.93261e-05
8968	4914	HIST1H3F	NTRK1	-0.0138235	0.858425
8968	5979	HIST1H3F	RET	0.0596908	0.440761
8968	3815	HIST1H3F	KIT	-0.0241526	0.75527
8968	5742	HIST1H3F	PTGS1	-0.0708667	0.359887
8968	5004	HIST1H3F	ORM1	-0.0222774	0.773735
144245	6582	ALG10B	SLC22A2	-0.0332157	0.668129
144245	6580	ALG10B	SLC22A1	0.0182348	0.813966
144245	5159	ALG10B	PDGFRB	-0.171754	0.0255587
144245	780	ALG10B	DDR1	-0.0237751	0.758976
144245	5156	ALG10B	PDGFRA	0.115089	0.136223
144245	1436	ALG10B	CSF1R	-0.288572	0.000141885
144245	4914	ALG10B	NTRK1	-0.0238261	0.758475
144245	5979	ALG10B	RET	-0.0446109	0.564666
144245	3815	ALG10B	KIT	0.00143756	0.9852
144245	613	ALG10B	BCR	0.0373312	0.629897
144245	5742	ALG10B	PTGS1	-0.198966	0.00950486
144245	1557	ALG10B	CYP2C19	-0.0199543	0.796788
144245	1565	ALG10B	CYP2D6	0.0320601	0.679025
144245	1559	ALG10B	CYP2C9	0.0273995	0.723627
144245	1544	ALG10B	CYP1A2	-0.0326417	0.673532
144245	1551	ALG10B	CYP3A7	-0.00972149	0.900172
144245	1577	ALG10B	CYP3A5	0.0470023	0.543964
144245	1576	ALG10B	CYP3A4	0.113231	0.142704
144245	5004	ALG10B	ORM1	-0.138674	0.072164
2677	6582	GGCX	SLC22A2	0.00357227	0.963235
2677	6580	GGCX	SLC22A1	0.125214	0.104784
2677	5159	GGCX	PDGFRB	0.206774	0.00698985
2677	5156	GGCX	PDGFRA	-0.175934	0.0221353
2677	4914	GGCX	NTRK1	-0.102518	0.184728
2677	5979	GGCX	RET	-0.156735	0.0418476
2677	3815	GGCX	KIT	-0.115511	0.134782
2677	5742	GGCX	PTGS1	0.124901	0.105661
2677	5004	GGCX	ORM1	0.285773	0.000165665
8574	6582	AKR7A2	SLC22A2	0.014436	0.852221
8574	6580	AKR7A2	SLC22A1	-0.0783386	0.311347
8574	5159	AKR7A2	PDGFRB	-0.208171	0.00660853
8574	780	AKR7A2	DDR1	-0.115244	0.135691
8574	5156	AKR7A2	PDGFRA	-0.196356	0.0105084
8574	1436	AKR7A2	CSF1R	0.118497	0.12492
8574	4914	AKR7A2	NTRK1	-0.0484421	0.531681
8574	5979	AKR7A2	RET	-0.0787747	0.308653
8574	3815	AKR7A2	KIT	-0.173927	0.0237263
8574	613	AKR7A2	BCR	-0.232698	0.00233046
8574	5742	AKR7A2	PTGS1	0.0350729	0.650763
8574	1557	AKR7A2	CYP2C19	-0.0226079	0.770471
8574	1565	AKR7A2	CYP2D6	-0.182289	0.0176885
8574	1559	AKR7A2	CYP2C9	0.01827	0.813613
8574	1544	AKR7A2	CYP1A2	-0.0401158	0.604568
8574	1551	AKR7A2	CYP3A7	0.0207329	0.789041
8574	1577	AKR7A2	CYP3A5	0.121955	0.11421
8574	1576	AKR7A2	CYP3A4	-0.0669544	0.387084
8574	5004	AKR7A2	ORM1	-0.0271229	0.726305
8574	213	AKR7A2	ALB	0.133884	0.0826708
84930	4893	MASTL	NRAS	0.250902	0.00100078
637	8883	BID	NAE1	0.130079	0.0918648
637	27033	BID	ZBTB32	-0.185328	0.0158512
637	1017	BID	CDK2	-0.0476655	0.538289
637	7516	BID	XRCC2	-0.224912	0.00328303
637	8795	BID	TNFRSF10B	-0.158278	0.0398486
637	5970	BID	RELA	-0.0859252	0.266657
637	5887	BID	RAD23B	-0.232375	0.00236431
637	8493	BID	PPM1D	0.0254657	0.74242
637	5395	BID	PMS2	-0.244071	0.00138443
637	4501	BID	MT1X	0.227788	0.00289645
637	6300	BID	MAPK12	0.276313	0.000276406
637	1019	BID	CDK4	0.131078	0.0893759
637	10038	BID	PARP2	0.0512255	0.50834
637	55135	BID	WRAP53	0.262252	0.000572193
637	3791	BID	KDR	-0.123662	0.109194
637	3508	BID	IGHMBP2	-0.298522	8.07164e-05
637	1791	BID	DNTT	-0.0783862	0.311052
637	142	BID	PARP1	-0.266437	0.000462675
637	83667	BID	SESN2	-0.193959	0.011511
637	2067	BID	ERCC1	0.593569	1.82062e-17
637	7374	BID	UNG	0.05181	0.503508
637	6240	BID	RRM1	-0.139231	0.0710162
637	9978	BID	RBX1	0.70066	2.87163e-26
637	55651	BID	NHP2	0.608097	1.81624e-18
637	3486	BID	IGFBP3	0.231961	0.00240847
637	27434	BID	POLM	-0.272476	0.000338428
637	5424	BID	POLD1	-0.0296987	0.701495
637	8359	BID	HIST1H4A	0.0164953	0.831434
637	3012	BID	HIST1H2AE	-0.0037963	0.960931
637	1021	BID	CDK6	-0.100782	0.192313
637	2475	BID	MTOR	-0.428148	6.37219e-09
637	1069	BID	CETN2	0.160906	0.0366279
637	6742	BID	SSBP1	0.423986	9.23469e-09
637	3479	BID	IGF1	0.02901	0.7081
637	5883	BID	RAD9A	-0.116226	0.132367
637	5426	BID	POLE	-0.270955	0.000366412
637	1956	BID	EGFR	-0.0667148	0.388789
637	5430	BID	POLR2A	-0.391638	1.39908e-07
637	4193	BID	MDM2	-0.00471293	0.951508
637	57804	BID	POLD4	0.17526	0.0226583
637	2965	BID	GTF2H1	0.167803	0.0292027
637	672	BID	BRCA1	-0.341038	5.69601e-06
637	7398	BID	USP1	-0.241405	0.00156759
637	23521	BID	RPL13A	0.561922	1.88357e-15
637	4609	BID	MYC	0.0648996	0.401852
637	5888	BID	RAD51	0.243289	0.00143602
5395	8795	PMS2	TNFRSF10B	-0.0788572	0.308145
5395	83667	PMS2	SESN2	0.14369	0.0623515
5395	27434	PMS2	POLM	0.489143	1.49921e-11
5395	5970	PMS2	RELA	0.171544	0.025742
5395	8493	PMS2	PPM1D	-0.0242473	0.754341
5395	27033	PMS2	ZBTB32	0.178082	0.020535
5395	5424	PMS2	POLD1	0.230776	0.00253879
5395	7516	PMS2	XRCC2	0.362646	1.26367e-06
5395	55135	PMS2	WRAP53	0.114595	0.137925
5395	7398	PMS2	USP1	0.120874	0.117477
5395	5887	PMS2	RAD23B	-0.0218562	0.777901
5395	5426	PMS2	POLE	0.277076	0.000265406
5395	7374	PMS2	UNG	0.0376265	0.627189
5395	9978	PMS2	RBX1	-0.371621	6.54024e-07
5395	5883	PMS2	RAD9A	0.273769	0.000316216
5395	6742	PMS2	SSBP1	0.0108853	0.888294
5395	5888	PMS2	RAD51	-0.0345536	0.6556
5395	57804	PMS2	POLD4	-0.270532	0.000374558
5395	6240	PMS2	RRM1	0.250963	0.00099782
5395	23521	PMS2	RPL13A	-0.334442	8.82479e-06
5395	5430	PMS2	POLR2A	0.0799607	0.301403
4439	8883	MSH5	NAE1	0.023288	0.763767
4255	8883	MGMT	NAE1	0.00417738	0.957012
3730	8883	KAL1	NAE1	0.0959166	0.214782
3512	8883	IGJ	NAE1	-0.00554188	0.942992
3476	8883	IGBP1	NAE1	0.369772	7.50329e-07
3094	8883	HINT1	NAE1	0.386236	2.14295e-07
2968	8883	GTF2H4	NAE1	-0.0805657	0.297748
345	8883	APOC3	NAE1	-0.0633948	0.412878
404672	6582	GTF2H5	SLC22A2	0.0665295	0.39011
404672	6580	GTF2H5	SLC22A1	0.0583374	0.45121
404672	5159	GTF2H5	PDGFRB	-0.164823	0.0322363
404672	5156	GTF2H5	PDGFRA	-0.0841966	0.276433
404672	4914	GTF2H5	NTRK1	-0.00933483	0.904123
404672	5979	GTF2H5	RET	-0.0275179	0.722481
404672	3815	GTF2H5	KIT	-0.0144625	0.851953
404672	5742	GTF2H5	PTGS1	-0.180295	0.0189915
404672	5004	GTF2H5	ORM1	-0.0359435	0.642686
404672	8883	GTF2H5	NAE1	0.393768	1.18009e-07
389541	8883	LAMTOR4	NAE1	0.250688	0.00101114
2033	8883	EP300	NAE1	-0.366313	9.67881e-07
85452	8883	KIAA1751	NAE1	0.0150896	0.845613
1768	8883	DNAH6	NAE1	0.125453	0.104116
160140	8883	C11orf65	NAE1	0.223915	0.00342756
1762	8883	DMWD	NAE1	-0.178905	0.0199488
145873	8883	MESP2	NAE1	-0.139868	0.0697218
145581	8883	LRFN5	NAE1	-0.132662	0.0855383
122773	8883	KLHDC1	NAE1	0.126047	0.102474
114794	8883	ELFN2	NAE1	-0.111124	0.150335
1718	8883	DHCR24	NAE1	-0.267233	0.000444182
91133	8883	L3MBTL4	NAE1	-0.0906859	0.240962
91039	8883	DPP9	NAE1	-0.337339	7.29023e-06
84964	8883	ALKBH6	NAE1	-0.00438016	0.954928
81563	8883	C1orf21	NAE1	0.0867509	0.262072
79697	8883	C14orf169	NAE1	-0.220939	0.00389363
63943	8883	FKBPL	NAE1	0.200311	0.00902144
58494	8883	JAM2	NAE1	0.125404	0.104254
225	8883	ABCD2	NAE1	0.137228	0.0752142
57634	8883	EP400	NAE1	-0.22349	0.0034908
210	8883	ALAD	NAE1	-0.319182	2.33962e-05
1384	8883	CRAT	NAE1	-0.202559	0.00826223
28316	8883	CDH20	NAE1	-0.011691	0.880086
27301	8883	APEX2	NAE1	-0.200857	0.00883165
27030	8883	MLH3	NAE1	-0.0070464	0.927553
26253	8883	CLEC4E	NAE1	-0.0644933	0.404812
1027	8883	CDKN1B	NAE1	0.370648	7.03133e-07
22909	8883	FAN1	NAE1	0.176093	0.0220133
10898	8883	CPSF4	NAE1	0.0078814	0.918995
2657	8883	GDF1	NAE1	-0.0596038	0.441428
10524	8883	KAT5	NAE1	0.167255	0.0297417
10459	8883	MAD2L2	NAE1	0.274908	0.000297772
10438	8883	C1D	NAE1	0.410753	2.9073e-08
10003	8883	NAALAD2	NAE1	0.25037	0.00102673
8945	8883	BTRC	NAE1	-0.105722	0.171307
8609	8883	KLF7	NAE1	-0.259279	0.000664048
8555	8883	CDC14B	NAE1	0.0715043	0.355569
684	8883	BST2	NAE1	-0.12681	0.100396
101	8883	ADAM8	NAE1	-0.192436	0.0121906
3558	8883	IL2	NAE1	-0.0479228	0.536095
350	8883	APOH	NAE1	0.175939	0.0221308
3099	8883	HK2	NAE1	-0.284778	0.000174977
2999	8883	GZMH	NAE1	-0.138649	0.0722162
2572	8883	GAD2	NAE1	-0.0536494	0.488457
2191	8883	FAP	NAE1	-0.137868	0.0738513
2149	8883	F2R	NAE1	0.10124	0.190291
2015	8883	EMR1	NAE1	-0.272502	0.000337976
1789	8883	DNMT3B	NAE1	0.0167414	0.828959
27	8883	ABL2	NAE1	-0.281337	0.00021109
1618	8883	DAZL	NAE1	-0.0987944	0.201276
1600	8883	DAB1	NAE1	0.0581607	0.452584
1524	8883	CX3CR1	NAE1	-0.143074	0.0634947
266	8883	AMELY	NAE1	0.0497669	0.520506
347088	8883	GPR144	NAE1	-0.00382616	0.960624
339512	8883	C1orf110	NAE1	0.168069	0.0289441
285605	8883	DTWD2	NAE1	0.325327	1.58981e-05
254956	8883	MORN5	NAE1	0.180095	0.0191267
253430	8883	IPMK	NAE1	-0.0312183	0.687004
222662	8883	LHFPL5	NAE1	-0.108654	0.159671
220164	8883	DOK6	NAE1	-0.0565088	0.465546
161835	8883	FSIP1	NAE1	0.192801	0.0120246
150209	8883	AIFM3	NAE1	-0.0778595	0.314324
126123	8883	IZUMO2	NAE1	0.149069	0.0530714
114769	8883	CARD16	NAE1	-0.0309163	0.689875
1149	8883	CIDEA	NAE1	-0.0793178	0.305319
83939	8883	EIF2A	NAE1	0.416902	1.71685e-08
79571	8883	GCC1	NAE1	-0.288432	0.000142994
64682	3845	ANAPC1	KRAS	0.157704	0.0405832
64682	4893	ANAPC1	NRAS	0.111434	0.149192
64682	3265	ANAPC1	HRAS	-0.41059	2.94758e-08
64682	8883	ANAPC1	NAE1	-0.00803175	0.917455
1009	8883	CDH11	NAE1	-0.152237	0.0481629
57412	8883	AS3MT	NAE1	0.173219	0.0243106
55911	8883	APOBR	NAE1	-0.46235	2.48006e-10
55711	8883	FAR2	NAE1	0.0191262	0.805049
55139	8883	ANKZF1	NAE1	0.00776742	0.920163
54996	8883	2018-03-02	NAE1	0.0498285	0.519989
54059	8883	YBEY	NAE1	0.293437	0.000107963
51439	8883	FAM8A1	NAE1	0.363332	1.20252e-06
939	8883	CD27	NAE1	-0.194024	0.0114827
25871	8883	C3orf17	NAE1	0.527994	1.62051e-13
23412	8883	COMMD3	NAE1	0.456915	4.25645e-10
23332	8883	CLASP1	NAE1	-0.154658	0.0446723
11190	8883	CEP250	NAE1	-0.247695	0.00116676
186	8883	AGTR2	NAE1	-0.0383882	0.620229
11064	8883	CNTRL	NAE1	-0.00695715	0.928468
11007	8883	CCDC85B	NAE1	-0.121211	0.116452
10690	8883	FUT9	NAE1	0.0542001	0.483998
838	8883	CASP5	NAE1	-0.183109	0.0171753
10213	5710	PSMD14	PSMD4	0.520148	4.23727e-13
834	8883	CASP1	NAE1	-0.0789015	0.307872
9759	8883	HDAC4	NAE1	-0.151549	0.0491962
9229	8883	DLGAP1	NAE1	-0.033724	0.663358
9214	8883	FAIM3	NAE1	-0.15604	0.0427765
8900	8883	CCNA1	NAE1	0.0626997	0.41803
8087	8883	FXR1	NAE1	0.00528276	0.945653
597	8883	BCL2A1	NAE1	-0.0188941	0.807368
554	8883	AVPR2	NAE1	0.0646636	0.40357
134	8883	ADORA1	NAE1	-0.153656	0.0460904
5167	8883	ENPP1	NAE1	-0.118275	0.125634
4650	8883	MYO9B	NAE1	-0.356059	2.02359e-06
4217	8883	MAP3K5	NAE1	-0.24342	0.00142724
4074	8883	M6PR	NAE1	-0.0475053	0.539657
356	8883	FASLG	NAE1	-0.161052	0.0364555
3908	4609	LAMA2	MYC	0.00605691	0.937704
3908	8883	LAMA2	NAE1	-0.165258	0.0317781
3623	8883	INHA	NAE1	-0.00960616	0.90135
959	8883	CD40LG	NAE1	-0.188815	0.0139507
29082	8883	CHMP4A	NAE1	0.0611968	0.429297
3552	8883	IL1A	NAE1	-0.0525558	0.497376
3394	4609	IRF8	MYC	-0.0530269	0.493524
6648	81027	SOD2	TUBB1	0.0314181	0.685107
6608	81027	SMO	TUBB1	0.0461726	0.551104
5891	28234	MOK	SLCO1B3	0.0544353	0.4821
5891	81027	MOK	TUBB1	0.128121	0.0969034
5789	28234	PTPRD	SLCO1B3	0.322164	1.9417e-05
5789	81027	PTPRD	TUBB1	-0.0428185	0.580426
3798	28234	KIF5A	SLCO1B3	0.191907	0.0124351
3798	4137	KIF5A	MAPT	0.388323	1.81905e-07
3798	4133	KIF5A	MAP2	0.302005	6.59319e-05
3798	4134	KIF5A	MAP4	0.0230863	0.765753
3798	8856	KIF5A	NR1I2	-0.106163	0.169516
3798	81027	KIF5A	TUBB1	-0.0717404	0.353979
9132	28234	KCNQ4	SLCO1B3	0.101966	0.187117
9132	4137	KCNQ4	MAPT	0.248801	0.00110684
9132	4133	KCNQ4	MAP2	0.0737101	0.340886
9132	4134	KCNQ4	MAP4	0.291082	0.000123304
9132	8856	KCNQ4	NR1I2	0.117067	0.129572
9132	81027	KCNQ4	TUBB1	-0.0466169	0.547274
3257	28234	HPS1	SLCO1B3	0.0971806	0.208772
3257	4137	HPS1	MAPT	-0.0936239	0.225996
3257	4133	HPS1	MAP2	-0.329698	1.20166e-05
3257	4134	HPS1	MAP4	0.21299	0.005431
3257	8856	HPS1	NR1I2	0.286326	0.000160694
3257	81027	HPS1	TUBB1	0.0256869	0.740263
79654	28234	HECTD3	SLCO1B3	-0.0487403	0.529156
79654	4137	HECTD3	MAPT	-0.0216402	0.78004
79654	4133	HECTD3	MAP2	-0.325652	1.55732e-05
79654	4134	HECTD3	MAP4	0.251545	0.000970224
79654	8856	HECTD3	NR1I2	0.1599	0.0378333
79654	81027	HECTD3	TUBB1	-0.0664307	0.390816
144699	28234	FBXL14	SLCO1B3	0.0461322	0.551453
144699	4137	FBXL14	MAPT	0.23489	0.0021119
144699	4133	FBXL14	MAP2	0.11365	0.141221
144699	4134	FBXL14	MAP4	0.186587	0.0151408
144699	8856	FBXL14	NR1I2	-0.0826956	0.285117
144699	81027	FBXL14	TUBB1	-0.0701076	0.365068
1902	28234	LPAR1	SLCO1B3	0.0215704	0.780731
1902	4137	LPAR1	MAPT	-0.173548	0.0240372
1902	4133	LPAR1	MAP2	-0.210622	0.00598374
1902	4134	LPAR1	MAP4	0.0539257	0.486217
1902	8856	LPAR1	NR1I2	-0.0129221	0.867569
1902	81027	LPAR1	TUBB1	0.019209	0.804223
1261	28234	CNGA3	SLCO1B3	-0.0242835	0.753985
1261	4137	CNGA3	MAPT	0.100333	0.194312
1261	4133	CNGA3	MAP2	0.00147882	0.984776
1261	4134	CNGA3	MAP4	0.245326	0.00130514
1261	8856	CNGA3	NR1I2	0.101987	0.187025
1261	81027	CNGA3	TUBB1	0.0399763	0.605826
1261	1545	CNGA3	CYP1B1	-0.169533	0.0275566
1261	1588	CNGA3	CYP19A1	-0.198483	0.00968378
1261	1559	CNGA3	CYP2C9	-0.0756811	0.328096
1261	1551	CNGA3	CYP3A7	-0.0166244	0.830136
1261	1577	CNGA3	CYP3A5	0.110751	0.151718
1261	1576	CNGA3	CYP3A4	-0.0395128	0.610014
1261	1558	CNGA3	CYP2C8	0.112143	0.146606
271	28234	AMPD2	SLCO1B3	0.113434	0.141986
271	4137	AMPD2	MAPT	0.035028	0.65118
271	4133	AMPD2	MAP2	-0.202389	0.00831767
271	4134	AMPD2	MAP4	0.0143406	0.853187
271	8856	AMPD2	NR1I2	-0.0415279	0.591898
271	81027	AMPD2	TUBB1	-0.133833	0.0827891
271	596	AMPD2	BCL2	0.163353	0.0338289
271	1545	AMPD2	CYP1B1	0.0783424	0.311323
271	1588	AMPD2	CYP19A1	-0.047241	0.541918
271	1559	AMPD2	CYP2C9	0.00674557	0.930638
271	1551	AMPD2	CYP3A7	-0.0956722	0.215958
271	1577	AMPD2	CYP3A5	-0.0886286	0.251846
271	1576	AMPD2	CYP3A4	0.098353	0.203307
271	1558	AMPD2	CYP2C8	-0.0243309	0.753521
873	28234	CBR1	SLCO1B3	0.0326487	0.673467
873	4137	CBR1	MAPT	-0.139453	0.0705637
873	4133	CBR1	MAP2	-0.101341	0.189846
873	4134	CBR1	MAP4	0.00389093	0.959958
873	8856	CBR1	NR1I2	0.172149	0.0252167
873	81027	CBR1	TUBB1	0.07693	0.320154
873	1545	CBR1	CYP1B1	-0.0595563	0.441793
873	1588	CBR1	CYP19A1	0.0732329	0.344029
873	1559	CBR1	CYP2C9	-0.00423879	0.956381
873	1551	CBR1	CYP3A7	0.0153974	0.842503
873	1577	CBR1	CYP3A5	0.17591	0.0221537
873	1576	CBR1	CYP3A4	-0.0641225	0.407524
873	1558	CBR1	CYP2C8	0.104224	0.177488
716	28234	C1S	SLCO1B3	-0.0449891	0.561367
716	4137	C1S	MAPT	-0.435295	3.33031e-09
716	4133	C1S	MAP2	-0.503053	3.16425e-12
716	4134	C1S	MAP4	0.00943364	0.903113
716	8856	C1S	NR1I2	0.222813	0.00359387
716	81027	C1S	TUBB1	0.0139173	0.857474
716	1545	C1S	CYP1B1	0.575929	2.57012e-16
716	1588	C1S	CYP19A1	0.284088	0.000181721
716	1559	C1S	CYP2C9	0.0153763	0.842716
716	1551	C1S	CYP3A7	0.211031	0.00588488
716	1577	C1S	CYP3A5	-0.0723179	0.350108
716	1576	C1S	CYP3A4	-0.0365077	0.637473
716	1558	C1S	CYP2C8	-0.0536095	0.488781
57674	28234	RNF213	SLCO1B3	-0.0178169	0.818155
57674	4137	RNF213	MAPT	0.0519792	0.502113
57674	4133	RNF213	MAP2	-0.212935	0.00544329
57674	4134	RNF213	MAP4	0.314136	3.19312e-05
57674	8856	RNF213	NR1I2	0.224328	0.00336695
57674	81027	RNF213	TUBB1	-0.0588285	0.447402
57674	1545	RNF213	CYP1B1	0.113013	0.14348
57674	1588	RNF213	CYP19A1	0.0921748	0.233293
57674	1559	RNF213	CYP2C9	0.184196	0.0165151
57674	1551	RNF213	CYP3A7	-0.00635338	0.934661
57674	1577	RNF213	CYP3A5	0.00564186	0.941965
57674	1576	RNF213	CYP3A4	0.00709646	0.927039
57674	1558	RNF213	CYP2C8	-0.0093086	0.904391
1244	6891	ABCC2	TAP2	-0.0570643	0.461164
1244	6790	ABCC2	AURKA	0.155418	0.0436213
1244	6648	ABCC2	SOD2	-0.0986582	0.201901
1244	330	ABCC2	BIRC3	-0.023842	0.758319
1244	6608	ABCC2	SMO	-0.0325101	0.674773
1244	29843	ABCC2	SENP1	0.111167	0.150177
1244	5985	ABCC2	RFC5	0.00417708	0.957015
1244	5891	ABCC2	MOK	-0.138977	0.0715377
1244	5883	ABCC2	RAD9A	0.00432465	0.955498
1244	5792	ABCC2	PTPRF	-0.101601	0.188706
1244	5789	ABCC2	PTPRD	0.0768557	0.320623
1244	5774	ABCC2	PTPN3	0.0134751	0.861957
1244	10295	ABCC2	BCKDK	-0.0347751	0.653535
1244	5530	ABCC2	PPP3CA	0.0363347	0.63907
1244	5189	ABCC2	PEX1	-0.000425061	0.995624
1244	5139	ABCC2	PDE3A	0.0928949	0.229646
1244	80216	ABCC2	ALPK1	0.0564605	0.465927
1244	3798	ABCC2	KIF5A	-0.00523936	0.946099
1244	80820	ABCC2	EEPD1	-0.0190754	0.805557
1244	9132	ABCC2	KCNQ4	-0.0224316	0.772211
1244	3611	ABCC2	ILK	-0.039575	0.609452
1244	3257	ABCC2	HPS1	0.0123642	0.873237
1244	51191	ABCC2	HERC5	-0.0605673	0.434068
1244	3054	ABCC2	HCFC1	0.15395	0.0456705
1244	57531	ABCC2	HACE1	0.0334705	0.665736
1244	51512	ABCC2	GTSE1	0.198146	0.00981067
1244	2547	ABCC2	XRCC6	0.138083	0.0733979
1244	79654	ABCC2	HECTD3	0.0321838	0.677855
1244	144699	ABCC2	FBXL14	0.0132102	0.864644
1244	2188	ABCC2	FANCF	0.0337622	0.662999
1244	1902	ABCC2	LPAR1	0.00897277	0.907825
1244	1261	ABCC2	CNGA3	-0.0626553	0.41836
1244	51816	ABCC2	CECR1	0.0113433	0.883627
1244	271	ABCC2	AMPD2	0.0824901	0.286319
1244	928	ABCC2	CD9	-0.115401	0.135156
1244	873	ABCC2	CBR1	-0.126505	0.101223
1244	833	ABCC2	CARS	-0.00996255	0.89771
1244	716	ABCC2	C1S	-0.049845	0.51985
1244	57674	ABCC2	RNF213	0.0777017	0.315309
1244	699	ABCC2	BUB1	0.132292	0.0864223
28234	6891	SLCO1B3	TAP2	-0.0157931	0.83851
28234	6648	SLCO1B3	SOD2	-0.0736349	0.34138
28234	6608	SLCO1B3	SMO	-0.0454791	0.557107
28234	2547	SLCO1B3	XRCC6	-0.0454101	0.557706
4363	6891	ABCC1	TAP2	0.0723385	0.349971
4363	6790	ABCC1	AURKA	-0.0303147	0.695608
4363	6648	ABCC1	SOD2	0.341431	5.54757e-06
4363	330	ABCC1	BIRC3	0.209122	0.00635957
4363	6608	ABCC1	SMO	-0.0572674	0.459568
4363	29843	ABCC1	SENP1	0.199858	0.00918189
4363	5985	ABCC1	RFC5	-0.108131	0.161699
4363	5891	ABCC1	MOK	-0.156577	0.042058
4363	5883	ABCC1	RAD9A	0.0441899	0.56835
4363	5792	ABCC1	PTPRF	0.26198	0.000580095
4363	5789	ABCC1	PTPRD	-0.0033079	0.965954
4363	5774	ABCC1	PTPN3	0.111246	0.149886
4363	10295	ABCC1	BCKDK	0.150925	0.0501478
4363	5530	ABCC1	PPP3CA	0.120041	0.120047
4363	5189	ABCC1	PEX1	-0.0182761	0.813552
4363	5139	ABCC1	PDE3A	0.271067	0.00036428
4363	80216	ABCC1	ALPK1	0.451346	7.33126e-10
4363	3798	ABCC1	KIF5A	0.0238075	0.758658
4363	80820	ABCC1	EEPD1	0.0754918	0.329311
4363	9132	ABCC1	KCNQ4	0.352604	2.57959e-06
4363	3611	ABCC1	ILK	-0.343282	4.89655e-06
4363	3257	ABCC1	HPS1	0.194597	0.0112363
4363	51191	ABCC1	HERC5	-0.0279424	0.718379
4363	3054	ABCC1	HCFC1	0.433781	3.82586e-09
4363	57531	ABCC1	HACE1	0.0601	0.437629
4363	51512	ABCC1	GTSE1	0.0219579	0.776894
4363	2547	ABCC1	XRCC6	-0.221273	0.00383869
4363	79654	ABCC1	HECTD3	0.152182	0.048245
4363	144699	ABCC1	FBXL14	0.0903204	0.242871
4363	2188	ABCC1	FANCF	-0.0422818	0.585184
4363	1902	ABCC1	LPAR1	0.0348873	0.65249
4363	1261	ABCC1	CNGA3	-0.00838409	0.913848
4363	51816	ABCC1	CECR1	0.282209	0.000201336
4363	271	ABCC1	AMPD2	0.307489	4.76913e-05
4363	928	ABCC1	CD9	-0.432439	4.32398e-09
4363	873	ABCC1	CBR1	-0.258614	0.000686363
4363	833	ABCC1	CARS	-0.0839669	0.277751
4363	716	ABCC1	C1S	0.288225	0.000144649
4363	57674	ABCC1	RNF213	0.429031	5.88626e-09
4363	699	ABCC1	BUB1	-0.0125592	0.871255
8647	6891	ABCB11	TAP2	0.115386	0.135206
8647	6790	ABCB11	AURKA	-0.0574199	0.458372
8647	6648	ABCB11	SOD2	0.0651921	0.39973
8647	330	ABCB11	BIRC3	0.0298127	0.700405
8647	6608	ABCB11	SMO	-0.000342288	0.996476
8647	29843	ABCB11	SENP1	-0.0579367	0.45433
8647	5985	ABCB11	RFC5	0.0606529	0.433417
8647	5891	ABCB11	MOK	0.248121	0.00114336
8647	5883	ABCB11	RAD9A	0.107138	0.16561
8647	5792	ABCB11	PTPRF	0.162682	0.0345779
8647	5789	ABCB11	PTPRD	-0.0399712	0.605872
8647	5774	ABCB11	PTPN3	0.0719164	0.352797
8647	10295	ABCB11	BCKDK	0.0834101	0.280961
8647	5530	ABCB11	PPP3CA	-0.0728887	0.346308
8647	5189	ABCB11	PEX1	-0.0287959	0.710157
8647	5139	ABCB11	PDE3A	-0.0197434	0.79889
8647	80216	ABCB11	ALPK1	0.304614	5.65636e-05
8647	3798	ABCB11	KIF5A	-0.0718035	0.353555
8647	80820	ABCB11	EEPD1	0.0164229	0.832163
8647	9132	ABCB11	KCNQ4	0.244378	0.00136467
8647	3611	ABCB11	ILK	-0.0950277	0.219081
8647	3257	ABCB11	HPS1	0.109295	0.157207
8647	51191	ABCB11	HERC5	0.12522	0.104766
8647	3054	ABCB11	HCFC1	0.0150707	0.845803
8647	57531	ABCB11	HACE1	0.0305302	0.693552
8647	51512	ABCB11	GTSE1	-0.0843957	0.275296
8647	2547	ABCB11	XRCC6	-0.192528	0.0121488
8647	79654	ABCB11	HECTD3	0.0659779	0.394061
8647	144699	ABCB11	FBXL14	-0.173998	0.0236686
8647	2188	ABCB11	FANCF	0.128199	0.0966974
8647	1902	ABCB11	LPAR1	-0.142857	0.0639003
8647	1261	ABCB11	CNGA3	0.0720838	0.351674
8647	51816	ABCB11	CECR1	0.0544022	0.482368
8647	271	ABCB11	AMPD2	-0.0163093	0.833307
8647	928	ABCB11	CD9	-0.155599	0.0433735
8647	873	ABCB11	CBR1	0.0815569	0.291825
8647	833	ABCB11	CARS	-0.108685	0.159549
8647	716	ABCB11	C1S	0.10073	0.192547
8647	57674	ABCB11	RNF213	0.189688	0.0135071
8647	699	ABCB11	BUB1	-0.0660979	0.3932
4133	6891	MAP2	TAP2	-0.127635	0.0981868
4133	6648	MAP2	SOD2	-0.373585	5.6475e-07
4133	6608	MAP2	SMO	-0.118487	0.124954
4133	29843	MAP2	SENP1	0.267981	0.000427407
4133	5985	MAP2	RFC5	0.140137	0.0691799
4133	5891	MAP2	MOK	-0.0938327	0.224957
4133	5883	MAP2	RAD9A	-0.0811602	0.294186
4133	5792	MAP2	PTPRF	-0.133516	0.0835269
4133	5789	MAP2	PTPRD	0.346002	4.06996e-06
4133	5774	MAP2	PTPN3	-0.0116631	0.88037
4133	5530	MAP2	PPP3CA	0.131033	0.089487
4133	5189	MAP2	PEX1	-0.0724591	0.349166
4133	5139	MAP2	PDE3A	-0.217719	0.00446158
4133	2547	MAP2	XRCC6	0.0399153	0.606376
1545	6891	CYP1B1	TAP2	-0.0901828	0.243593
1545	6648	CYP1B1	SOD2	0.266181	0.000468776
1545	6608	CYP1B1	SMO	0.175071	0.0228075
1545	29843	CYP1B1	SENP1	0.109004	0.158322
1545	5985	CYP1B1	RFC5	-0.164095	0.033017
1545	5891	CYP1B1	MOK	-0.228323	0.00282916
1545	5883	CYP1B1	RAD9A	-0.155452	0.0435749
1545	5792	CYP1B1	PTPRF	-0.132114	0.08685
1545	5789	CYP1B1	PTPRD	-0.128018	0.0971742
1545	5774	CYP1B1	PTPN3	0.0896166	0.246578
1545	5530	CYP1B1	PPP3CA	0.0227831	0.768742
1545	5189	CYP1B1	PEX1	-0.0144331	0.852251
1545	5139	CYP1B1	PDE3A	0.0985445	0.202424
1545	80216	CYP1B1	ALPK1	0.306012	5.20709e-05
1545	3798	CYP1B1	KIF5A	-0.0845176	0.2746
1545	80820	CYP1B1	EEPD1	-0.258	0.000707559
1545	9132	CYP1B1	KCNQ4	-0.130795	0.0900755
1545	3611	CYP1B1	ILK	0.0649493	0.401491
1545	3257	CYP1B1	HPS1	0.133873	0.082695
1545	51191	CYP1B1	HERC5	-0.0864906	0.263512
1545	3054	CYP1B1	HCFC1	-0.120042	0.120043
1545	57531	CYP1B1	HACE1	-0.107232	0.165237
1545	51512	CYP1B1	GTSE1	-0.11467	0.137664
1545	2547	CYP1B1	XRCC6	0.0905503	0.241669
1545	79654	CYP1B1	HECTD3	-0.036624	0.636401
1545	144699	CYP1B1	FBXL14	-0.139222	0.0710352
[truncated: 19,080 more rows]

## Sheet: HNSC
Interaction_A (Entrez Gene_ID)	Interaction_B (Entrez Gene_ID)	Interaction A (Gene Symbol)	Interaction B (Gene Symbol)	Correlation (Pearson correlation coefficient)	P value (F-statistics)
3481	7157	IGF2	TP53	-0.0590665	0.178252
25836	142	NIPBL	PARP1	0.180924	3.26609e-05
9564	1956	BCAR1	EGFR	0.137705	0.00162909
1849	1956	DUSP7	EGFR	0.113371	0.00960078
1659	3845	DHX8	KRAS	0.121374	0.00553674
9181	7157	ARHGEF2	TP53	0.149896	0.000597751
4486	6194	MST1R	RPS6	0.0257267	0.557936
56935	8883	SMCO4	NAE1	-0.0401547	0.360341
51011	8883	FAHD2A	NAE1	0.194254	7.97345e-06
26164	8883	MTG2	NAE1	0.0535209	0.222625
11321	8883	GPN1	NAE1	0.431786	4.48204e-25
9283	8883	GPR37L1	NAE1	0.108204	0.0134691
4616	8883	GADD45B	NAE1	-0.0792177	0.0708129
2074	8883	ERCC6	NAE1	-0.0279634	0.524211
414061	8883	DNAJB3	NAE1	0.0471753	0.282461
166979	8883	CDC20B	NAE1	0.0377243	0.390169
94235	8883	GNG8	NAE1	-0.115777	0.00816397
84332	8883	DYDC2	NAE1	0.010697	0.807553
80306	8883	MED28	NAE1	0.144981	0.000903841
57135	8883	DAZ4	NAE1	0.071965	0.100836
30850	8883	CDR2L	NAE1	0.155673	0.00036172
666	8883	BOK	NAE1	-0.0398405	0.364115
2287	8883	FKBP3	NAE1	0.306711	8.23301e-13
353135	8883	LCE1E	NAE1	-0.0433954	0.322856
260436	8883	FDCSP	NAE1	-0.0535944	0.221989
146956	8883	EME1	NAE1	0.0965963	0.0274743
84541	8883	KBTBD8	NAE1	0.00362907	0.934141
84445	8883	LZTS2	NAE1	0.0211592	0.629905
80162	8883	ATHL1	NAE1	0.0507762	0.247292
57054	8883	DAZ3	NAE1	0.0567392	0.196001
55259	8883	CASC1	NAE1	-0.0366208	0.404192
54584	8883	GNB1L	NAE1	0.0462493	0.292026
51009	8883	DERL2	NAE1	0.224386	2.27237e-07
28976	8883	ACAD9	NAE1	0.0240316	0.584177
22900	8883	CARD8	NAE1	-0.238419	3.61728e-08
10299	8883	2018-03-06	NAE1	0.0354548	0.419332
10296	8883	MAEA	NAE1	-0.101078	0.0210258
10116	8883	FEM1B	NAE1	0.0269099	0.539966
9973	8883	CCS	NAE1	-0.0017584	0.968061
9538	8883	EI24	NAE1	0.243591	1.78387e-08
8943	8883	AP3D1	NAE1	-0.0250606	0.568179
8535	8883	CBX4	NAE1	-0.00887435	0.839856
8348	8883	HIST1H2BO	NAE1	0.110969	0.0112555
3936	8883	LCP1	NAE1	-0.268436	4.75148e-10
3354	8883	HTR1E	NAE1	0.0216078	0.622662
3091	8883	HIF1A	NAE1	0.0936831	0.032523
2730	8883	GCLM	NAE1	0.0986402	0.0243482
2073	8883	ERCC5	NAE1	-0.110552	0.0115669
1773	8883	DNASE1	NAE1	0.0361105	0.410778
388759	8883	C1orf229	NAE1	0.121068	0.00565808
341640	8883	FREM2	NAE1	0.0223967	0.610016
255252	8883	LRRC57	NAE1	0.300035	2.67657e-12
137797	8883	LYPD2	NAE1	0.0782549	0.0743183
137075	8883	CLDN23	NAE1	-0.173388	6.94004e-05
114897	8883	C1QTNF1	NAE1	-0.178781	4.05949e-05
91750	8883	LIN52	NAE1	0.104319	0.0172237
91319	8883	DERL3	NAE1	-0.202486	3.17614e-06
1018	8883	CDK3	NAE1	-0.0691775	0.114772
3916	8883	LAMP1	NAE1	-0.0291566	0.506656
222611	8883	GPR111	NAE1	-0.0665053	0.129508
79852	8883	EPHX3	NAE1	-0.044724	0.30825
51390	8883	AIG1	NAE1	0.30615	9.10077e-13
2355	8883	FOSL2	NAE1	-0.238137	3.75812e-08
1973	8883	EIF4A1	NAE1	0.273225	2.25951e-10
1852	8883	DUSP9	NAE1	0.215989	6.45545e-07
143244	8883	EIF5AL1	NAE1	0.32355	3.67368e-14
125972	8883	CALR3	NAE1	-0.0356746	0.416452
84253	8883	GARNL3	NAE1	-0.0324036	0.460488
56605	8883	ERO1LB	NAE1	-0.189124	1.38798e-05
958	8883	CD40	NAE1	-0.09716	0.0265794
27113	8883	BBC3	NAE1	-0.0281939	0.520795
917	8883	CD3G	NAE1	-0.310975	3.81695e-13
57472	8883	CNOT6	NAE1	-0.157477	0.000308099
57055	8883	DAZ2	NAE1	-0.0232568	0.596359
55173	8883	MRPS10	NAE1	0.374666	8.29483e-19
53942	8883	CNTN5	NAE1	0.132888	0.0023703
51237	8883	MZB1	NAE1	-0.155601	0.000364045
29933	8883	GPR132	NAE1	-0.191606	1.06348e-05
940	8883	CD28	NAE1	-0.313116	2.58209e-13
23591	8883	FAM215A	NAE1	-0.105209	0.0162903
23148	8883	NACAD	NAE1	0.118043	0.00698947
10913	8883	EDAR	NAE1	0.0486798	0.267376
10281	8883	DSCR4	NAE1	-0.00172389	0.968688
10120	8883	ACTR1B	NAE1	-0.066728	0.128227
9747	8883	FAM115A	NAE1	-0.201921	3.38765e-06
9721	8883	GPRIN2	NAE1	-0.184018	2.37522e-05
9529	8883	BAG5	NAE1	0.0894076	0.0413551
8850	8883	KAT2B	NAE1	-0.266157	6.733e-10
8739	8883	HRK	NAE1	0.0614118	0.161602
8357	8883	HIST1H3H	NAE1	0.0866958	0.0479466
8352	8883	HIST1H3C	NAE1	0.13042	0.00285906
664	8883	BNIP3	NAE1	0.138483	0.00153165
575	8883	BAI1	NAE1	-0.028922	0.510083
5606	8883	MAP2K3	NAE1	-0.0647517	0.139948
4054	8883	LTBP3	NAE1	-0.131297	0.00267584
3934	8883	LCN2	NAE1	-0.0795985	0.0694646
3727	8883	JUND	NAE1	0.024861	0.571266
3726	8883	JUNB	NAE1	-0.0562761	0.199683
3605	8883	IL17A	NAE1	-0.0764728	0.0811788
3553	8883	IL1B	NAE1	0.0827045	0.0592326
3004	8883	GZMM	NAE1	-0.180172	3.52622e-05
3001	8883	GZMA	NAE1	-0.133163	0.00232087
1974	8883	EIF4A2	NAE1	0.183794	2.43106e-05
1848	8883	DUSP6	NAE1	0.110346	0.0117243
1613	8883	DAPK3	NAE1	-0.0388751	0.375863
401250	8883	MCCD1	NAE1	0.00403467	0.9268
389320	8883	C5orf48	NAE1	0.0101437	0.817327
388125	8883	C2CD4B	NAE1	-0.128429	0.00331852
374393	8883	FAM111B	NAE1	-0.0646345	0.140668
1459	8883	CSNK2A2	NAE1	0.381455	1.72249e-19
339184	8883	CCDC144NL	NAE1	0.0340144	0.438486
246176	8883	GAS2L2	NAE1	0.0524074	0.232412
162989	8883	DEDD2	NAE1	0.0949215	0.0302872
148362	8883	BROX	NAE1	-0.109696	0.012231
146723	8883	C17orf77	NAE1	0.0113956	0.795255
1212	8883	CLTB	NAE1	-0.052094	0.235221
140625	8883	ACTRT2	NAE1	-0.00810668	0.853545
139324	8883	HDX	NAE1	-0.00495565	0.910154
130916	8883	MTERFD2	NAE1	-0.0909668	0.0379241
127428	8883	TCEANC2	NAE1	-0.0870849	0.04695
119032	8883	C10orf32	NAE1	0.0368777	0.400901
113655	8883	MFSD3	NAE1	0.119755	0.00620515
92196	8883	DAPL1	NAE1	-0.00509299	0.907675
84939	8883	MUM1	NAE1	0.012405	0.777576
84318	8883	CCDC77	NAE1	0.060161	0.17033
84317	8883	CCDC115	NAE1	0.122466	0.00512327
83933	8883	HDAC10	NAE1	-0.0664491	0.129833
79885	8883	HDAC11	NAE1	-0.136386	0.00180734
79370	8883	BCL2L14	NAE1	-0.236853	4.467e-08
79086	8883	SMIM7	NAE1	0.129943	0.00296354
79065	8883	ATG9A	NAE1	-0.219707	4.08654e-07
9447	4609	AIM2	MYC	0.0990944	0.0236969
79577	4893	CDC73	NRAS	0.350468	1.67602e-16
79577	3845	CDC73	KRAS	0.207228	1.83685e-06
79577	3265	CDC73	HRAS	-0.429279	8.96671e-25
2946	8883	GSTM2	NAE1	0.0847631	0.053164
2071	8883	ERCC3	NAE1	0.206612	1.97369e-06
414301	8883	DDI1	NAE1	-0.0536634	0.221394
347516	8883	DGAT2L6	NAE1	0.0325815	0.458028
201895	8883	SMIM14	NAE1	-0.136987	0.0017241
83641	8883	FAM107B	NAE1	-0.145453	0.000869184
65123	8883	INTS3	NAE1	-0.126132	0.00393139
64976	8883	MRPL40	NAE1	0.204719	2.45823e-06
63901	8883	FAM111A	NAE1	-0.13282	0.00238262
57596	8883	BEGAIN	NAE1	0.016277	0.71089
57102	8883	C12orf4	NAE1	0.0846053	0.0536098
1538	8883	CYLC1	NAE1	0.00784165	0.858282
54955	8883	C1orf109	NAE1	0.177931	4.42212e-05
54014	8883	BRWD1	NAE1	-0.118468	0.00678698
30844	8883	EHD4	NAE1	-0.0563624	0.198993
25901	8883	CCDC28A	NAE1	0.0927629	0.034274
23254	8883	KAZN	NAE1	-0.0997459	0.0227889
23172	8883	FAM175B	NAE1	0.0951004	0.0299754
3119	8883	HLA-DQB1	NAE1	-0.188794	1.43769e-05
3065	8883	HDAC1	NAE1	0.123759	0.00466997
3029	8883	HAGH	NAE1	0.0207842	0.635985
2717	8883	GLA	NAE1	0.142334	0.00112347
2668	8883	GDNF	NAE1	0.0722439	0.099519
1815	8883	DRD4	NAE1	-0.0438135	0.318212
1676	8883	DFFA	NAE1	0.17166	8.2136e-05
286	8883	ANK1	NAE1	0.0184731	0.673988
123103	8883	KLHL33	NAE1	-0.1335	0.00226154
112401	8883	BIRC8	NAE1	-0.0658275	0.13347
84311	8883	MRPL45	NAE1	0.364085	8.93372e-18
1134	8883	CHRNA1	NAE1	-0.102082	0.0197761
81618	8883	ITM2C	NAE1	-0.0262574	0.549839
1039	8883	CDR2	NAE1	0.121973	0.0053064
79444	8883	BIRC7	NAE1	-0.0257804	0.557115
55973	8883	BCAP29	NAE1	0.192626	9.52224e-06
952	8883	CD38	NAE1	-0.00831125	0.849893
26999	8883	CYFIP2	NAE1	-0.190971	1.13885e-05
23641	8883	LDOC1	NAE1	-0.031769	0.469322
10912	8883	GADD45G	NAE1	-0.146361	0.000805801
837	8883	CASP4	NAE1	0.0140601	0.748837
10134	8883	BCAP31	NAE1	0.056089	0.201184
10017	8883	BCL2L10	NAE1	0.155054	0.000382052
8738	8883	CRADD	NAE1	0.192951	9.19218e-06
8453	8883	CUL2	NAE1	0.226548	1.72525e-07
638	8883	BIK	NAE1	0.193589	8.57526e-06
6349	8883	CCL3L1	NAE1	-0.010553	0.810094
33	8883	ACADL	NAE1	0.0719593	0.100863
57099	8883	AVEN	NAE1	0.174267	6.36633e-05
55379	8883	LRRC59	NAE1	0.207616	1.75544e-06
728642	8883	CDK11A	NAE1	-0.0785519	0.0732223
54991	8883	C1orf159	NAE1	-0.0162987	0.710521
970	8883	CD70	NAE1	0.0464068	0.290383
51122	8883	COMMD2	NAE1	0.223976	2.39362e-07
27141	8883	CIDEB	NAE1	-0.198442	5.01599e-06
23514	8883	KIAA0146	NAE1	0.0070097	0.873183
914	8883	CD2	NAE1	-0.286479	2.67454e-11
883	8883	CCBL1	NAE1	-0.0457518	0.297253
9140	8883	ATG12	NAE1	0.233365	7.10705e-08
8988	8883	HSPB3	NAE1	-0.0383892	0.381864
665	8883	BNIP3L	NAE1	0.0315355	0.472597
7915	8883	ALDH5A1	NAE1	0.0190909	0.663744
663	8883	BNIP2	NAE1	0.0977612	0.0256527
624	8883	BDKRB2	NAE1	0.0184468	0.674427
475	8883	ATOX1	NAE1	-0.0721375	0.10002
4615	8883	MYD88	NAE1	-0.16798	0.000116963
4199	8883	ME1	NAE1	0.105565	0.0159296
4049	8883	LTA	NAE1	-0.257047	2.62579e-09
3963	8883	LGALS7	NAE1	0.0219031	0.617916
3838	8883	KPNA2	NAE1	0.28491	3.46383e-11
3550	8883	IK	NAE1	-0.185819	1.96847e-05
3214	8883	HOXB4	NAE1	0.0691601	0.114863
3141	8883	HLCS	NAE1	-0.0972375	0.0264583
2846	8883	LPAR4	NAE1	-0.143372	0.00103207
2785	8883	GNG3	NAE1	0.0812725	0.0637834
2620	8883	GAS2	NAE1	-0.0157759	0.719409
2308	8883	FOXO1	NAE1	-0.285688	3.04767e-11
1965	8883	EIF2S1	NAE1	0.338282	2.053e-15
1892	8883	ECHS1	NAE1	0.136988	0.0017239
1847	8883	DUSP5	NAE1	-0.000328706	0.994028
1776	8883	DNASE1L3	NAE1	-0.0477482	0.27665
245972	8883	ATP6V0D2	NAE1	-0.0546043	0.213389
1439	8883	CSF2RB	NAE1	-0.265667	7.25402e-10
218	8883	ALDH3A1	NAE1	0.0425664	0.332196
200008	8883	CDCP2	NAE1	-0.105767	0.0157286
170691	8883	ADAMTS17	NAE1	-0.105571	0.0159239
1339	8883	COX6A2	NAE1	-0.0952112	0.0297837
151313	8883	FAHD2B	NAE1	0.0503959	0.250855
139760	8883	GPR119	NAE1	-0.00739682	0.866243
134353	8883	LSM11	NAE1	-0.154378	0.000405453
84883	8883	AIFM2	NAE1	0.0925681	0.0346549
84303	8883	CHCHD6	NAE1	0.0484228	0.269912
81610	8883	FAM83D	NAE1	0.178789	4.05644e-05
80314	8883	EPC1	NAE1	-0.21429	7.93457e-07
80199	8883	FUZ	NAE1	-0.158226	0.0002881
80168	8883	MOGAT2	NAE1	-0.097559	0.0259612
80034	8883	CSRNP3	NAE1	-0.08593	0.0499601
59082	8883	CARD18	NAE1	-0.00960558	0.82686
8536	3177	CAMK1	SLC29A2	0.0645803	0.141002
8536	9154	CAMK1	SLC28A1	0.226695	1.69297e-07
8536	2030	CAMK1	SLC29A1	-0.00534182	0.903186
8536	51727	CAMK1	CMPK1	-0.141053	0.00124652
8536	7298	CAMK1	TYMS	0.171379	8.44044e-05
8536	6240	CAMK1	RRM1	-0.0768183	0.0798102
8536	1633	CAMK1	DCK	-0.017371	0.692416
8536	978	CAMK1	CDA	-0.105463	0.0160329
29899	4609	GPSM2	MYC	0.209018	1.48883e-06
10611	6582	PDLIM5	SLC22A2	-0.060211	0.169975
10611	6580	PDLIM5	SLC22A1	0.017397	0.691979
10611	5979	PDLIM5	RET	-0.0413289	0.346456
10611	5742	PDLIM5	PTGS1	0.216278	6.2318e-07
1453	3177	CSNK1D	SLC29A2	-0.0940804	0.0317909
1453	9154	CSNK1D	SLC28A1	-0.0523911	0.232557
1453	2030	CSNK1D	SLC29A1	-0.0660574	0.132116
1453	7298	CSNK1D	TYMS	-0.152324	0.000485031
1453	6240	CSNK1D	RRM1	-0.0478027	0.276101
1453	1633	CSNK1D	DCK	-0.126229	0.00390346
4601	8883	MXI1	NAE1	0.0663199	0.130583
3988	8883	LIPA	NAE1	-0.0975059	0.0260427
359	8883	AQP2	NAE1	0.0475051	0.279105
3242	8883	HPD	NAE1	0.0887645	0.0428448
2574	8883	GAGE2C	NAE1	0.00614703	0.888681
2178	8883	FANCE	NAE1	0.015137	0.730321
2151	8883	F2RL2	NAE1	-0.0680308	0.120926
445328	8883	ARHGEF35	NAE1	-0.00749898	0.864413
348980	8883	HCN1	NAE1	0.0138285	0.752839
205428	8883	C3orf58	NAE1	-0.02874	0.512749
151636	8883	DTX3L	NAE1	-0.184104	2.35412e-05
149297	8883	FAM78B	NAE1	-0.0258244	0.556442
146909	8883	KIF18B	NAE1	0.0361323	0.410495
135458	8883	HUS1B	NAE1	0.0715968	0.102596
313	8883	AOAH	NAE1	-0.185866	1.95876e-05
130589	8883	GALM	NAE1	-0.158665	0.000276958
117154	8883	DACH2	NAE1	0.0290474	0.508249
116093	8883	DIRC1	NAE1	-0.0747568	0.0882608
112849	8883	L3HYPDH	NAE1	0.287954	2.09408e-11
94160	8883	ABCC12	NAE1	-0.0369071	0.400525
83417	8883	FCRL4	NAE1	-0.17129	8.51387e-05
79068	8883	FTO	NAE1	0.0948543	0.0304052
64799	8883	IQCH	NAE1	0.0934182	0.033019
64210	8883	MMS19	NAE1	0.0672852	0.125064
1591	8883	CYP24A1	NAE1	-0.0699709	0.11066
1573	8883	CYP2J2	NAE1	-0.136292	0.00182082
55554	8883	KLK15	NAE1	0.163563	0.000177041
55320	8883	MIS18BP1	NAE1	-0.0225379	0.607764
1535	8883	CYBA	NAE1	-0.0484996	0.269153
55210	8883	ATAD3A	NAE1	0.088076	0.0444895
54890	8883	ALKBH5	NAE1	-0.0355104	0.418603
54841	8883	BIVM	NAE1	0.222292	2.9596e-07
54785	8883	C17orf59	NAE1	-0.161353	0.000216983
51179	8883	HAO2	NAE1	-0.0820519	0.061272
29086	8883	BABAM1	NAE1	0.071092	0.105048
26270	8883	FBXO6	NAE1	0.0110556	0.801233
23464	8883	GCAT	NAE1	0.153584	0.000434662
9955	8883	HS3ST3A1	NAE1	-0.0356945	0.416193
9633	8883	MTL5	NAE1	0.118241	0.00689425
9557	8883	CHD1L	NAE1	0.262203	1.22324e-09
869	8883	CBLN1	NAE1	-0.0399341	0.362988
8314	8883	BAP1	NAE1	-0.0320995	0.464709
3543	8883	IGLL1	NAE1	-0.053825	0.220004
3268	8883	AGFG2	NAE1	-0.221316	3.3448e-07
3162	8883	HMOX1	NAE1	0.0401425	0.360487
1978	4609	EIF4EBP1	MYC	-0.00308037	0.944081
1978	8883	EIF4EBP1	NAE1	0.120003	0.00609799
1636	8883	ACE	NAE1	-0.270935	3.22958e-10
1611	8883	DAP	NAE1	0.0465612	0.28878
391356	8883	PTRHD1	NAE1	0.159803	0.000249887
349149	8883	GJC3	NAE1	0.0600496	0.171124
337974	8883	KRTAP19-7	NAE1	-0.0357672	0.415243
285973	8883	ATG9B	NAE1	-0.00224177	0.959288
285331	8883	CCDC66	NAE1	0.0618354	0.158724
284325	8883	C19orf54	NAE1	-0.0588797	0.179631
253959	8883	RALGAPA1	NAE1	0.0384272	0.381393
199221	8883	DZIP1L	NAE1	0.0501542	0.253138
1286	8883	COL4A4	NAE1	-0.243389	1.83417e-08
1211	6582	CLTA	SLC22A2	0.0593417	0.176235
1211	6580	CLTA	SLC22A1	0.0194773	0.657366
1211	5159	CLTA	PDGFRB	-0.154335	0.000406993
1211	780	CLTA	DDR1	-0.223945	2.40312e-07
1211	5156	CLTA	PDGFRA	-0.160537	0.000233769
1211	1436	CLTA	CSF1R	-0.0419816	0.338887
1211	4914	CLTA	NTRK1	0.00635267	0.884983
1211	5979	CLTA	RET	0.0205841	0.63924
1211	3815	CLTA	KIT	-0.12749	0.00355772
1211	5742	CLTA	PTGS1	0.0365779	0.404743
1211	1557	CLTA	CYP2C19	-0.0966034	0.0274627
1211	1565	CLTA	CYP2D6	0.145542	0.000862748
1211	1559	CLTA	CYP2C9	-0.012268	0.779969
1211	1544	CLTA	CYP1A2	-0.0406473	0.354474
1211	1551	CLTA	CYP3A7	-0.0408173	0.352463
1211	1577	CLTA	CYP3A5	-0.0404734	0.356539
1211	1576	CLTA	CYP3A4	-0.0448672	0.306701
1211	5004	CLTA	ORM1	0.0625363	0.154046
1211	8883	CLTA	NAE1	-0.00833317	0.849501
132141	8883	IQCF1	NAE1	-0.00591269	0.892899
124817	8883	CNTD1	NAE1	-0.116663	0.00768513
116349	8883	C5orf55	NAE1	0.182077	2.90234e-05
112399	8883	EGLN3	NAE1	0.0634376	0.148186
84674	8883	CARD6	NAE1	-0.0776663	0.0765299
83734	8883	ATG10	NAE1	0.0323448	0.461303
1103	8883	CHAT	NAE1	0.00923064	0.833518
81025	8883	GJA9	NAE1	-0.115916	0.00808714
1080	8883	CFTR	NAE1	0.0451084	0.304106
79092	8883	CARD14	NAE1	-0.0520561	0.235562
64170	8883	CARD9	NAE1	-0.163317	0.000181121
57626	8883	KLHL1	NAE1	0.078294	0.0741733
55603	8883	FAM46A	NAE1	-0.141233	0.00122849
55179	8883	FAIM	NAE1	0.117437	0.0072878
984	8883	CDK11B	NAE1	-0.11876	0.00665052
54619	8883	CCNJ	NAE1	0.195657	6.83413e-06
54468	8883	MIOS	NAE1	0.0946513	0.0307636
51606	8883	ATP6V1H	NAE1	0.132189	0.00250041
51008	8883	ASCC1	NAE1	0.309973	4.57761e-13
27429	8883	HTRA2	NAE1	0.176331	5.18985e-05
26119	8883	LDLRAP1	NAE1	-0.130096	0.00292979
23588	8883	KLHDC2	NAE1	0.201735	3.46021e-06
23266	8883	LPHN2	NAE1	-0.175243	5.78162e-05
916	8883	CD3E	NAE1	-0.301758	1.9802e-12
11144	8883	DMC1	NAE1	0.00983168	0.822852
10669	8883	CGREF1	NAE1	0.155897	0.000354647
10598	8883	AHSA1	NAE1	0.334761	4.14902e-15
839	8883	CASP6	NAE1	0.103984	0.0175859
10319	8883	LAMC3	NAE1	-0.00298156	0.945872
10297	8883	APC2	NAE1	0.129342	0.00310025
694	8883	BTG1	NAE1	-0.133631	0.0022388
9459	8883	ARHGEF6	NAE1	-0.35169	1.29573e-16
9023	8883	CH25H	NAE1	-0.110393	0.0116878
8841	8883	HDAC3	NAE1	0.0954482	0.0293772
8747	8883	ADAM21	NAE1	-0.0259277	0.554864
8525	8883	DGKZ	NAE1	-0.148259	0.000686959
8477	8883	GPR65	NAE1	-0.188669	1.45694e-05
662	8883	BNIP1	NAE1	0.119196	0.00645174
5977	8883	DPF2	NAE1	0.0113592	0.795894
4294	8883	MAP3K10	NAE1	-0.0236664	0.589905
358	8883	AQP1	NAE1	-0.245132	1.44035e-08
3906	8883	LALBA	NAE1	0.0626079	0.153574
3687	8883	ITGAX	NAE1	-0.178408	4.21528e-05
57448	8883	BIRC6	NAE1	-0.19011	1.24918e-05
56851	8883	EMC7	NAE1	0.319701	7.60964e-14
53353	8883	LRP1B	NAE1	-0.0730579	0.0957536
51454	8883	GULP1	NAE1	0.015491	0.724268
51272	8883	BET1L	NAE1	-0.0367618	0.402384
51207	8883	DUSP13	NAE1	-0.075386	0.0856088
28986	8883	MAGEH1	NAE1	0.0054175	0.901821
932	8883	MS4A3	NAE1	-0.0414703	0.344807
23581	8883	CASP14	NAE1	-0.0434382	0.322379
23071	8883	ERP44	NAE1	0.129161	0.0031425
10933	8883	MORF4L1	NAE1	0.331456	7.96628e-15
10884	8883	MRPS30	NAE1	0.353858	8.18436e-17
9844	8883	ELMO1	NAE1	-0.0639823	0.144728
8558	8883	CDK10	NAE1	0.147282	0.000745966
8515	8883	ITGA10	NAE1	-0.0778547	0.0758163
4303	8883	FOXO4	NAE1	-0.247352	1.05582e-08
3586	8883	IL10	NAE1	-0.137369	0.00167285
3559	8883	IL2RA	NAE1	-0.211123	1.16022e-06
3064	8883	HTT	NAE1	-0.323392	3.78632e-14
3002	8883	GZMB	NAE1	-0.120551	0.00586794
2319	8883	FLOT2	NAE1	-0.141597	0.00119278
2250	8883	FGF5	NAE1	-0.00243075	0.95586
317	8883	APAF1	NAE1	-0.148625	0.000666031
93621	8883	MRFAP1	NAE1	-0.061186	0.163152
84433	8883	CARD11	NAE1	-0.101648	0.0203086
64112	8883	MOAP1	NAE1	0.186672	1.79969e-05
63916	8883	ELMO2	NAE1	-0.159145	0.000265216
1415	6582	CRYBB2	SLC22A2	-0.00330441	0.940021
1415	6580	CRYBB2	SLC22A1	0.00877992	0.841537
1415	5159	CRYBB2	PDGFRB	-0.0789132	0.0719067
1415	780	CRYBB2	DDR1	-0.00758158	0.862935
1415	5156	CRYBB2	PDGFRA	-0.021809	0.619427
1415	1436	CRYBB2	CSF1R	-0.105039	0.0164652
1415	4914	CRYBB2	NTRK1	-0.0281429	0.52155
1415	5979	CRYBB2	RET	0.00546166	0.901025
1415	3815	CRYBB2	KIT	-0.0403062	0.35853
1415	5742	CRYBB2	PTGS1	-0.0433095	0.323816
1415	1557	CRYBB2	CYP2C19	-0.0218273	0.619133
1415	1565	CRYBB2	CYP2D6	0.203016	2.9896e-06
1415	1559	CRYBB2	CYP2C9	0.0431141	0.326006
1415	1544	CRYBB2	CYP1A2	-0.00857314	0.845221
1415	1551	CRYBB2	CYP3A7	-0.0193251	0.659876
1415	1577	CRYBB2	CYP3A5	0.0178397	0.684557
1415	1576	CRYBB2	CYP3A4	-0.019677	0.65408
1415	5004	CRYBB2	ORM1	0.0141014	0.748125
4139	3177	MARK1	SLC29A2	0.274818	1.75902e-10
4139	9154	MARK1	SLC28A1	0.0547159	0.212453
4139	2030	MARK1	SLC29A1	-0.0951993	0.0298043
4139	7298	MARK1	TYMS	0.102347	0.0194573
4139	6240	MARK1	RRM1	0.0631098	0.150297
199731	6582	CADM4	SLC22A2	-0.0507811	0.247247
199731	6580	CADM4	SLC22A1	-0.0493008	0.261314
199731	5159	CADM4	PDGFRB	-0.200482	3.98789e-06
199731	780	CADM4	DDR1	0.0773925	0.0775769
199731	5156	CADM4	PDGFRA	-0.0616313	0.160105
199731	1436	CADM4	CSF1R	-0.31822	1.0042e-13
199731	4914	CADM4	NTRK1	-0.0455783	0.299091
199731	5979	CADM4	RET	-0.0689743	0.115844
199731	3815	CADM4	KIT	-0.0567435	0.195968
199731	5742	CADM4	PTGS1	0.018147	0.679422
199731	1557	CADM4	CYP2C19	0.224538	2.22911e-07
199731	1565	CADM4	CYP2D6	0.181689	3.02024e-05
199731	1559	CADM4	CYP2C9	0.200536	3.96378e-06
199731	1544	CADM4	CYP1A2	0.172379	7.65965e-05
199731	1551	CADM4	CYP3A7	0.0130295	0.766693
199731	1577	CADM4	CYP3A5	0.0826697	0.0593397
199731	1576	CADM4	CYP3A4	0.0158624	0.717936
199731	5004	CADM4	ORM1	0.13527	0.00197197
80025	3177	PANK2	SLC29A2	0.0628592	0.151927
80025	9154	PANK2	SLC28A1	0.152	0.000498824
80025	2030	PANK2	SLC29A1	-0.0191504	0.66276
80025	7298	PANK2	TYMS	0.171875	8.04426e-05
80025	6240	PANK2	RRM1	0.0851552	0.0520688
1555	6582	CYP2B6	SLC22A2	0.00623553	0.887089
1555	6580	CYP2B6	SLC22A1	-0.00668754	0.878965
1555	5159	CYP2B6	PDGFRB	0.00146847	0.973325
1555	780	CYP2B6	DDR1	0.010792	0.805878
1555	5156	CYP2B6	PDGFRA	-0.0251269	0.567156
1555	4914	CYP2B6	NTRK1	-0.00864739	0.843898
1555	5979	CYP2B6	RET	-0.0176931	0.687012
1555	3815	CYP2B6	KIT	0.0151146	0.730705
1555	5742	CYP2B6	PTGS1	-0.0173702	0.692429
1555	1557	CYP2B6	CYP2C19	0.031028	0.479755
1555	1565	CYP2B6	CYP2D6	0.0224887	0.608549
1555	1559	CYP2B6	CYP2C9	0.0494929	0.259458
1555	1551	CYP2B6	CYP3A7	-0.00152044	0.972382
1555	1577	CYP2B6	CYP3A5	0.0119703	0.785175
1555	1576	CYP2B6	CYP3A4	0.029958	0.495039
1555	5004	CYP2B6	ORM1	0.0108472	0.804905
260425	3177	MAGI3	SLC29A2	0.0751582	0.0865613
260425	9154	MAGI3	SLC28A1	-0.0209789	0.632824
260425	2030	MAGI3	SLC29A1	-0.175188	5.81314e-05
260425	7298	MAGI3	TYMS	0.239289	3.21547e-08
260425	6240	MAGI3	RRM1	0.255716	3.18953e-09
55127	4893	HEATR1	NRAS	0.25154	5.82934e-09
55127	3845	HEATR1	KRAS	0.153547	0.000436055
55127	3265	HEATR1	HRAS	-0.397398	3.70724e-21
5918	6188	RARRES1	RPS3	-0.0526691	0.230085
355	8883	FAS	NAE1	-0.231181	9.47055e-08
2736	5290	GLI2	PIK3CA	0.176858	4.92388e-05
2736	2475	GLI2	MTOR	-0.0649062	0.139003
2735	5290	GLI1	PIK3CA	0.183979	2.3849e-05
2735	2475	GLI1	MTOR	-0.178926	4.00076e-05
407975	7157	MIR17HG	TP53	-0.050158	0.253102
2261	3690	FGFR3	ITGB3	-0.231572	8.99809e-08
695	8883	BTK	NAE1	-0.260559	1.56349e-09
695	3662	BTK	IRF4	0.705711	1.04993e-79
1499	2321	CTNNB1	FLT1	0.241081	2.51912e-08
84934	7157	C12orf52	TP53	0.0287327	0.512857
328	472	APEX1	ATM	0.00144211	0.973804
682	2335	BSG	FN1	0.00208368	0.962157
682	836	BSG	CASP3	-0.154555	0.000399194
27347	8115	STK39	TCL1A	-0.0338355	0.440899
2294	7157	FOXF1	TP53	0.0428634	0.32883
2322	3815	FLT3	KIT	0.449792	2.59065e-27
2322	5599	FLT3	MAPK8	0.159745	0.000251214
1606	3177	DGKA	SLC29A2	-0.195035	7.31862e-06
1606	9154	DGKA	SLC28A1	-0.0905139	0.0388949
1606	2030	DGKA	SLC29A1	-0.21787	5.12776e-07
1606	7298	DGKA	TYMS	-0.179997	3.58952e-05
1606	6240	DGKA	RRM1	0.000945119	0.98283
80321	4609	CEP70	MYC	-0.172923	7.26324e-05
124801	4609	LSM12	MYC	0.0409638	0.350737
10109	4893	ARPC2	NRAS	0.308226	6.27482e-13
10109	3845	ARPC2	KRAS	-0.168242	0.000114076
10109	3265	ARPC2	HRAS	0.295693	5.66897e-12
83694	3177	RPS6KL1	SLC29A2	0.506485	2.69503e-35
83694	9154	RPS6KL1	SLC28A1	0.258584	2.09464e-09
83694	2030	RPS6KL1	SLC29A1	0.18918	1.37977e-05
83694	7298	RPS6KL1	TYMS	0.259249	1.8987e-09
83694	6240	RPS6KL1	RRM1	-0.00751705	0.86409
144132	4609	DNHD1	MYC	-0.0831619	0.0578369
79585	4609	CORO7	MYC	-0.160369	0.000237369
8621	4893	CDK13	NRAS	0.151937	0.000501548
8621	3845	CDK13	KRAS	0.210265	1.28474e-06
8621	3265	CDK13	HRAS	-0.464474	3.06968e-29
8621	4609	CDK13	MYC	0.121178	0.00561419
10943	4609	MSL3	MYC	-0.213814	8.40336e-07
375449	4609	MAST4	MYC	0.123255	0.00484224
51451	4609	LCMT1	MYC	-0.14542	0.000871579
83999	4609	KREMEN1	MYC	-0.234078	6.46763e-08
653519	4609	GPR89A	MYC	-0.0252999	0.564489
132789	4609	GNPDA2	MYC	-0.104616	0.0169066
2766	4609	GMPR	MYC	-0.163457	0.00017879
8521	4609	GCM1	MYC	-0.140811	0.00127116
55454	4609	CSGALNACT2	MYC	-0.039456	0.368766
22858	4893	ICK	NRAS	-0.105254	0.0162445
22858	3845	ICK	KRAS	0.23764	4.01849e-08
10097	4893	ACTR2	NRAS	0.420612	9.42943e-24
10097	3845	ACTR2	KRAS	0.192482	9.67273e-06
10097	3265	ACTR2	HRAS	-0.356928	4.24477e-17
84976	4609	DISP1	MYC	-0.309582	4.91311e-13
1730	4609	DIAPH2	MYC	-0.00430884	0.921841
1630	8883	DCC	NAE1	0.00861587	0.84446
1630	4609	DCC	MYC	-0.0490015	0.264223
51805	4609	COQ3	MYC	0.00517835	0.906135
56994	4609	CHPT1	MYC	-0.293626	8.06808e-12
941	4609	CD80	MYC	-0.0804494	0.066527
24141	4609	LAMP5	MYC	-0.130126	0.00292317
51093	4609	RRNAD1	MYC	-0.109146	0.0126753
284424	4609	MIR7-3HG	MYC	-0.0202147	0.645266
123811	4609	FOPNL	MYC	0.112526	0.0101567
8548	4609	BLZF1	MYC	0.117743	0.00713557
10282	4609	BET1	MYC	0.00297458	0.945998
604	4609	BCL6	MYC	-0.00219365	0.960162
395	4609	ARHGAP6	MYC	-0.213264	8.97979e-07
3787	4609	KCNS1	MYC	-0.0826249	0.0594782
1176	4609	AP3S1	MYC	0.172471	7.59136e-05
9358	4609	ITGBL1	MYC	-0.169383	0.000102301
3361	4609	HTR5A	MYC	-0.0813573	0.0635062
3236	4609	HOXD10	MYC	-0.0169146	0.700101
3069	4609	HDLBP	MYC	0.0556898	0.204415
253018	4609	HCG27	MYC	-0.26461	8.5145e-10
26610	4609	ELP4	MYC	0.133591	0.00224567
55531	8883	ELMOD1	NAE1	-0.0656235	0.13468
55531	4609	ELMOD1	MYC	-0.0776094	0.0767466
9166	8883	EBAG9	NAE1	0.349152	2.20843e-16
9166	4609	EBAG9	MYC	0.224226	2.31905e-07
3991	6582	LIPE	SLC22A2	-0.0476324	0.277818
3991	6580	LIPE	SLC22A1	-0.0586401	0.181412
3991	5159	LIPE	PDGFRB	-0.187006	1.73755e-05
3991	5156	LIPE	PDGFRA	0.0102541	0.815375
3991	4914	LIPE	NTRK1	-0.062082	0.157066
3991	5979	LIPE	RET	-0.0447189	0.308304
3991	5742	LIPE	PTGS1	-0.272249	2.63235e-10
3991	5004	LIPE	ORM1	-0.027278	0.534433
9775	4893	EIF4A3	NRAS	0.0756235	0.0846245
9775	3845	EIF4A3	KRAS	-0.100671	0.021552
9775	3265	EIF4A3	HRAS	0.215609	6.76156e-07
51347	7298	TAOK3	TYMS	-0.215881	6.54135e-07
79132	4609	DHX58	MYC	-0.0650002	0.138431
1314	4609	COPA	MYC	0.00916307	0.834719
440508	4609	CLEC4GP1	MYC	-0.0958793	0.0286497
112609	4609	MRAP2	MYC	-0.0537978	0.220238
23200	4609	ATP11B	MYC	0.0380634	0.385919
4604	4609	MYBPC1	MYC	-0.0419653	0.339074
10335	4609	MRVI1	MYC	-0.175803	5.46931e-05
9355	8883	LHX2	NAE1	-0.145589	0.000859372
9355	4609	LHX2	MYC	-0.165506	0.000147712
51166	4609	AADAT	MYC	-0.108956	0.012832
3821	4609	KLRC1	MYC	-0.0747353	0.0883529
166348	4609	KBTBD12	MYC	-0.108964	0.0128253
55709	8883	KBTBD4	NAE1	-0.164029	0.000169547
55709	4609	KBTBD4	MYC	-0.091283	0.0372586
55721	4609	IQCC	MYC	-0.198847	4.79385e-06
2694	4609	GIF	MYC	-0.0515341	0.240298
259282	4609	BOD1L1	MYC	-0.0336136	0.443904
407738	4609	FAM19A1	MYC	-0.0775574	0.0769449
54920	4609	DUS2L	MYC	0.118377	0.00682966
2180	6582	ACSL1	SLC22A2	-0.0409347	0.351078
2180	6580	ACSL1	SLC22A1	-0.0311285	0.478333
2180	5159	ACSL1	PDGFRB	0.0508292	0.246799
2180	780	ACSL1	DDR1	0.00197479	0.964133
2180	5156	ACSL1	PDGFRA	0.165721	0.000144767
2180	1436	ACSL1	CSF1R	0.0670937	0.126144
2180	4914	ACSL1	NTRK1	0.00340514	0.938196
2180	5979	ACSL1	RET	-0.0236905	0.589526
2180	3815	ACSL1	KIT	-0.0282445	0.520047
2180	613	ACSL1	BCR	-0.0437409	0.319016
2180	5742	ACSL1	PTGS1	0.122276	0.00519317
2180	1557	ACSL1	CYP2C19	0.242008	2.21859e-08
2180	1565	ACSL1	CYP2D6	-0.115837	0.00813092
2180	1559	ACSL1	CYP2C9	0.209935	1.33603e-06
2180	1544	ACSL1	CYP1A2	-0.0241474	0.582367
2180	1551	ACSL1	CYP3A7	0.000957282	0.982609
2180	1577	ACSL1	CYP3A5	0.108754	0.0130003
2180	1576	ACSL1	CYP3A4	0.101241	0.0208186
2180	5004	ACSL1	ORM1	-0.073629	0.0931801
2180	213	ACSL1	ALB	-0.0537934	0.220275
8701	4609	DNAH11	MYC	-0.027579	0.529932
57609	4609	DIP2B	MYC	0.0632875	0.14915
286828	4609	CSN1S2AP	MYC	0.00893486	0.838778
1178	4609	CLC	MYC	-0.0400437	0.361671
26249	4609	KLHL3	MYC	-0.0948577	0.0303992
29100	4609	TMEM208	MYC	-0.101669	0.020283
51170	4609	HSD17B11	MYC	-0.100445	0.0218484
55437	4609	STRADB	MYC	-0.10291	0.0187951
56850	4609	GRIPAP1	MYC	-0.262972	1.08998e-09
241	4609	ALOX5AP	MYC	-0.230526	1.0317e-07
2768	4609	GNA12	MYC	0.0779625	0.0754104
79187	4609	FSD1	MYC	-0.0627393	0.152711
572	6582	BAD	SLC22A2	0.143486	0.00102242
572	6580	BAD	SLC22A1	0.0555628	0.20545
572	5159	BAD	PDGFRB	-0.133699	0.00222703
572	780	BAD	DDR1	-0.130269	0.00289192
572	5156	BAD	PDGFRA	-0.118511	0.00676647
572	1436	BAD	CSF1R	-0.101423	0.0205896
572	4914	BAD	NTRK1	-0.0314385	0.47396
572	5979	BAD	RET	0.0579444	0.186655
572	3815	BAD	KIT	-0.091457	0.0368967
572	613	BAD	BCR	0.136692	0.00176454
572	5742	BAD	PTGS1	-0.0551247	0.209051
572	1557	BAD	CYP2C19	-0.176477	5.11467e-05
572	1565	BAD	CYP2D6	0.293923	7.67054e-12
572	1559	BAD	CYP2C9	-0.0774424	0.0773851
572	1544	BAD	CYP1A2	-0.0453704	0.301303
572	1551	BAD	CYP3A7	-0.0428404	0.329089
572	1577	BAD	CYP3A5	0.0177024	0.686855
572	1576	BAD	CYP3A4	-0.0752888	0.0860143
572	5004	BAD	ORM1	0.0595065	0.175036
54069	4893	MIS18A	NRAS	-0.0631384	0.150112
54069	3265	MIS18A	HRAS	0.00762481	0.862161
56474	4609	CTPS2	MYC	-0.189767	1.29595e-05
1690	4609	COCH	MYC	-0.102933	0.0187685
79630	4609	C1orf54	MYC	-0.26846	4.73387e-10
256646	4609	NUTM1	MYC	0.135013	0.00201179
221060	4609	C10orf111	MYC	-0.0402816	0.358824
7975	4609	MAFK	MYC	0.210685	1.22228e-06
8284	4609	KDM5D	MYC	-0.205399	2.27241e-06
3557	4609	IL1RN	MYC	0.0392415	0.371377
3198	4609	HOXA1	MYC	0.0599139	0.172095
9630	4609	GNA14	MYC	-0.146387	0.000804066
116828	4609	N4BP2L2-IT2	MYC	-0.171494	8.34698e-05
64897	4609	C12orf43	MYC	0.11687	0.00757685
539	4609	ATP5O	MYC	-0.164643	0.000160127
80059	4609	LRRTM4	MYC	-0.0916229	0.0365543
9470	4609	EIF4E2	MYC	-0.103865	0.0177168
92675	4609	DTD1	MYC	-0.00308221	0.944047
113189	4609	CHST14	MYC	-0.376066	6.01614e-19
711	4609	ERC2-IT1	MYC	-0.0528542	0.228449
6833	4609	ABCC8	MYC	-0.0924961	0.0347966
79772	4609	MCTP1	MYC	0.13402	0.00217267
284348	4609	LYPD5	MYC	0.000808717	0.985308
115557	4609	ARHGEF25	MYC	-0.184792	2.1915e-05
1285	4609	COL4A3	MYC	-0.1361	0.00184838
56948	4609	SDR39U1	MYC	-0.133904	0.0021921
131375	4609	LYZL4	MYC	-0.0729594	0.096203
342574	4609	KRT27	MYC	-0.0444807	0.310891
83473	4609	KATNAL2	MYC	-0.164312	0.000165145
3588	4609	IL10RB	MYC	-0.070768	0.106646
90268	4609	FAM105B	MYC	-0.0657372	0.134004
10094	4609	ARPC3	MYC	-0.106585	0.0149349
10094	4893	ARPC3	NRAS	-0.0386475	0.378666
10094	3845	ARPC3	KRAS	-0.155004	0.00038373
10094	3265	ARPC3	HRAS	0.543938	1.87393e-41
90134	4893	KCNH7	NRAS	0.0683836	0.119006
90134	3845	KCNH7	KRAS	0.00322164	0.941521
2627	4893	GATA6	NRAS	-0.0560802	0.201254
2627	3845	GATA6	KRAS	-0.054776	0.211951
2627	3265	GATA6	HRAS	-0.0753907	0.0855893
51265	4893	CDKL3	NRAS	-0.0752947	0.0859894
51265	3845	CDKL3	KRAS	-0.0847092	0.053316
51265	3265	CDKL3	HRAS	-0.0332432	0.448944
51138	3845	COPS4	KRAS	-0.098254	0.0249141
51138	4893	COPS4	NRAS	0.184368	2.29038e-05
51138	3265	COPS4	HRAS	0.0250387	0.568518
51138	4609	COPS4	MYC	-0.0192622	0.660913
55785	4609	FGD6	MYC	0.0248405	0.571584
2166	4609	FAAH	MYC	-0.141732	0.00117983
6144	6582	RPL21	SLC22A2	0.0741388	0.09093
6144	6580	RPL21	SLC22A1	-0.0610991	0.163752
1478	4609	CSTF2	MYC	0.0694446	0.113374
56955	4609	MEPE	MYC	0.00952715	0.828252
9817	7296	KEAP1	TXNRD1	0.326853	1.9503e-14
9817	4609	KEAP1	MYC	-0.113207	0.00970648
64841	4609	GNPNAT1	MYC	0.273777	2.07209e-10
9718	4609	ECE2	MYC	0.0396123	0.366871
816	6582	CAMK2B	SLC22A2	0.00752498	0.863948
816	6580	CAMK2B	SLC22A1	-0.0239062	0.58614
816	5159	CAMK2B	PDGFRB	0.0563581	0.199027
816	780	CAMK2B	DDR1	-0.0642491	0.143056
816	5156	CAMK2B	PDGFRA	0.121918	0.00532725
816	1436	CAMK2B	CSF1R	0.112352	0.0102742
816	4914	CAMK2B	NTRK1	-0.00501494	0.909084
816	5979	CAMK2B	RET	-0.00169229	0.969261
816	3815	CAMK2B	KIT	0.0257573	0.557467
816	5742	CAMK2B	PTGS1	-0.0303283	0.489722
816	1557	CAMK2B	CYP2C19	-0.0211232	0.630487
816	1565	CAMK2B	CYP2D6	0.0263591	0.548295
816	1559	CAMK2B	CYP2C9	-0.00675915	0.877679
816	1544	CAMK2B	CYP1A2	0.0135807	0.757128
816	1551	CAMK2B	CYP3A7	0.0182495	0.677712
816	1577	CAMK2B	CYP3A5	0.0122044	0.781079
816	1576	CAMK2B	CYP3A4	0.150963	0.00054549
816	5004	CAMK2B	ORM1	-0.0223643	0.610534
55974	6582	SLC50A1	SLC22A2	-0.0109066	0.803859
55974	6580	SLC50A1	SLC22A1	0.0128012	0.770666
55974	5979	SLC50A1	RET	0.142105	0.0011446
8547	6582	FCN3	SLC22A2	0.00589294	0.893255
8547	6580	FCN3	SLC22A1	-0.0052929	0.904069
8547	5159	FCN3	PDGFRB	0.131541	0.00262666
8547	5156	FCN3	PDGFRA	0.109264	0.0125787
8547	4914	FCN3	NTRK1	-0.0125138	0.775676
8547	5979	FCN3	RET	0.0163369	0.709874
8547	3815	FCN3	KIT	-0.00532827	0.903431
8547	5742	FCN3	PTGS1	0.0390135	0.374165
8547	5004	FCN3	ORM1	0.0429526	0.327823
10865	4893	ARID5A	NRAS	-0.254055	4.05909e-09
10865	3845	ARID5A	KRAS	-0.153242	0.000447827
10865	3265	ARID5A	HRAS	0.270792	3.3025e-10
84100	8883	ARL6	NAE1	0.222225	2.98472e-07
84100	4609	ARL6	MYC	-0.0559047	0.202671
160492	8883	IFLTD1	NAE1	0.0337658	0.441842
160492	4609	IFLTD1	MYC	-0.00606567	0.890145
29945	3845	ANAPC4	KRAS	-0.093193	0.0334458
29945	4893	ANAPC4	NRAS	0.034896	0.426703
29945	3265	ANAPC4	HRAS	0.130428	0.00285742
10075	4893	HUWE1	NRAS	0.0866578	0.048045
10075	3845	HUWE1	KRAS	0.0969728	0.0268737
2516	4893	NR5A1	NRAS	-0.0660388	0.132225
25802	4609	LMOD1	MYC	-0.166435	0.000135377
2880	4609	GPX5	MYC	-0.0608413	0.16554
763	6582	CA5A	SLC22A2	0.0896046	0.0409078
763	6580	CA5A	SLC22A1	-0.000254631	0.995374
763	5159	CA5A	PDGFRB	-0.00963197	0.826392
763	780	CA5A	DDR1	-0.0258535	0.555997
763	5156	CA5A	PDGFRA	-0.0219349	0.617405
763	1436	CA5A	CSF1R	-0.0293635	0.503642
763	4914	CA5A	NTRK1	-0.000570415	0.989637
763	5979	CA5A	RET	-0.0198789	0.650765
763	3815	CA5A	KIT	-0.0040972	0.925668
763	5742	CA5A	PTGS1	-0.0489381	0.264842
763	1557	CA5A	CYP2C19	-0.00663376	0.879931
763	1565	CA5A	CYP2D6	0.0159661	0.716171
763	1559	CA5A	CYP2C9	0.0595151	0.174973
763	1544	CA5A	CYP1A2	-0.00630484	0.885843
763	1551	CA5A	CYP3A7	0.0551067	0.209201
763	1577	CA5A	CYP3A5	-0.0154305	0.725302
763	1576	CA5A	CYP3A4	0.0264336	0.547165
763	5004	CA5A	ORM1	0.00067275	0.987778
22809	6582	ATF5	SLC22A2	0.00522703	0.905257
22809	6580	ATF5	SLC22A1	-0.0291745	0.506394
22809	5159	ATF5	PDGFRB	-0.0866873	0.0479687
22809	780	ATF5	DDR1	-0.0299219	0.495561
22809	5156	ATF5	PDGFRA	0.0849802	0.0525552
22809	1436	ATF5	CSF1R	0.171695	8.1863e-05
22809	4914	ATF5	NTRK1	-0.000334143	0.993929
22809	5979	ATF5	RET	0.191277	1.10189e-05
22809	3815	ATF5	KIT	0.20987	1.34634e-06
22809	613	ATF5	BCR	-0.068424	0.118787
22809	5742	ATF5	PTGS1	-0.183691	2.45715e-05
22809	1557	ATF5	CYP2C19	-0.056756	0.195869
22809	1565	ATF5	CYP2D6	0.173488	6.87272e-05
22809	1559	ATF5	CYP2C9	-0.0427113	0.33055
22809	1544	ATF5	CYP1A2	-0.0176531	0.687682
22809	1551	ATF5	CYP3A7	0.0793941	0.0701858
22809	1577	ATF5	CYP3A5	0.0109643	0.802842
22809	1576	ATF5	CYP3A4	-0.0403466	0.358049
22809	5004	ATF5	ORM1	0.0204821	0.640902
9466	6582	IL27RA	SLC22A2	0.0574516	0.190437
9466	6580	IL27RA	SLC22A1	-0.0151458	0.730171
9466	5159	IL27RA	PDGFRB	-0.0441212	0.314821
9466	5156	IL27RA	PDGFRA	0.0757745	0.0840034
9466	4914	IL27RA	NTRK1	0.0201315	0.646627
9466	5979	IL27RA	RET	0.0731988	0.0951133
9466	3815	IL27RA	KIT	0.202283	3.25074e-06
9466	5742	IL27RA	PTGS1	-0.119839	0.00616869
9466	5004	IL27RA	ORM1	0.0053497	0.903044
3428	6582	IFI16	SLC22A2	-0.0657165	0.134127
3428	6580	IFI16	SLC22A1	-0.00984943	0.822537
3428	5159	IFI16	PDGFRB	-0.209046	1.48396e-06
3428	5156	IFI16	PDGFRA	-0.206857	1.91827e-06
3428	4914	IFI16	NTRK1	0.0553198	0.207442
3428	5979	IFI16	RET	-0.0220245	0.615969
3428	3815	IFI16	KIT	-0.0535952	0.221983
3428	5742	IFI16	PTGS1	-0.0222065	0.613055
3428	5004	IFI16	ORM1	-0.082388	0.0602146
8661	4893	EIF3A	NRAS	0.274967	1.71801e-10
8661	3845	EIF3A	KRAS	0.163033	0.000185935
8661	3265	EIF3A	HRAS	-0.406073	4.19897e-22
23536	4609	ADAT1	MYC	0.0676369	0.123098
6346	4609	CCL1	MYC	-0.034336	0.434166
3749	4609	KCNC4	MYC	-0.194573	7.69958e-06
3182	4609	HNRNPAB	MYC	-0.0102758	0.814992
51704	4609	GPRC5B	MYC	-0.13987	0.0013711
1281	6582	COL3A1	SLC22A2	0.134828	0.0020409
1281	6580	COL3A1	SLC22A1	-0.0243461	0.579266
1281	5159	COL3A1	PDGFRB	0.820694	2.94518e-128
1281	780	COL3A1	DDR1	-0.138794	0.00149418
1281	5156	COL3A1	PDGFRA	0.643357	3.32344e-62
1281	1436	COL3A1	CSF1R	0.387264	4.35815e-20
1281	4914	COL3A1	NTRK1	0.0585481	0.182099
1281	5979	COL3A1	RET	0.0155286	0.723626
1281	3815	COL3A1	KIT	0.165619	0.00014616
1281	5742	COL3A1	PTGS1	-0.0327151	0.456186
1281	1557	COL3A1	CYP2C19	-0.0894135	0.0413417
1281	1565	COL3A1	CYP2D6	-0.165551	0.000147098
1281	1559	COL3A1	CYP2C9	-0.105711	0.0157843
1281	1544	COL3A1	CYP1A2	-0.040178	0.360062
1281	1551	COL3A1	CYP3A7	0.00316105	0.942618
1281	1577	COL3A1	CYP3A5	-0.0626417	0.153352
1281	1576	COL3A1	CYP3A4	0.0180046	0.6818
1281	5004	COL3A1	ORM1	-0.0224853	0.608604
5588	6582	PRKCQ	SLC22A2	-0.0377435	0.389927
5588	6580	PRKCQ	SLC22A1	-0.000219784	0.996007
5588	5979	PRKCQ	RET	0.0743728	0.0899118
5588	5742	PRKCQ	PTGS1	0.0245194	0.576568
3769	6582	KCNJ13	SLC22A2	0.0180745	0.680632
3769	6580	KCNJ13	SLC22A1	-0.0178512	0.684364
3769	5159	KCNJ13	PDGFRB	0.00795266	0.856297
3769	5156	KCNJ13	PDGFRA	0.00184857	0.966424
3769	4914	KCNJ13	NTRK1	0.0270816	0.537381
3769	5979	KCNJ13	RET	0.0289461	0.509729
3769	3815	KCNJ13	KIT	0.096611	0.0274506
3769	5742	KCNJ13	PTGS1	-0.0576943	0.188567
3769	5004	KCNJ13	ORM1	0.00190214	0.965452
64344	6582	HIF3A	SLC22A2	-0.00866242	0.84363
64344	6580	HIF3A	SLC22A1	-0.0216407	0.622133
64344	5159	HIF3A	PDGFRB	-0.0500668	0.253967
64344	5156	HIF3A	PDGFRA	0.102294	0.0195218
64344	4914	HIF3A	NTRK1	-0.00817544	0.852317
64344	5979	HIF3A	RET	-0.0126767	0.772836
64344	3815	HIF3A	KIT	0.0341685	0.436413
64344	5742	HIF3A	PTGS1	-0.101796	0.0201257
64344	5004	HIF3A	ORM1	0.00897142	0.838128
2262	6582	GPC5	SLC22A2	-0.010802	0.805701
2262	6580	GPC5	SLC22A1	-0.00962494	0.826517
2262	5159	GPC5	PDGFRB	0.0297588	0.497914
2262	5156	GPC5	PDGFRA	0.0272704	0.534548
2262	4914	GPC5	NTRK1	-0.0147424	0.737089
2262	5979	GPC5	RET	0.0450529	0.304702
2262	3815	GPC5	KIT	0.369172	2.88115e-18
2262	5742	GPC5	PTGS1	-0.101817	0.0200995
2262	5004	GPC5	ORM1	-0.0166974	0.70377
79954	4893	NOL10	NRAS	0.0134884	0.758727
6173	6582	RPL36A	SLC22A2	0.0468096	0.286213
6173	6580	RPL36A	SLC22A1	0.0897018	0.0406885
2323	6582	FLT3LG	SLC22A2	0.0558822	0.202853
2323	6580	FLT3LG	SLC22A1	-0.0410547	0.349667
2323	5159	FLT3LG	PDGFRB	-0.0461999	0.292542
2323	5156	FLT3LG	PDGFRA	-0.00851994	0.84617
2323	4914	FLT3LG	NTRK1	0.0569438	0.194391
2323	5979	FLT3LG	RET	0.0545742	0.213641
2323	3815	FLT3LG	KIT	0.0859001	0.0500403
2323	5742	FLT3LG	PTGS1	-0.117301	0.00735637
2323	5004	FLT3LG	ORM1	-0.0479032	0.275092
1960	6582	EGR3	SLC22A2	0.0616312	0.160106
1960	6580	EGR3	SLC22A1	-0.0492051	0.262242
1960	5159	EGR3	PDGFRB	0.208593	1.56534e-06
1960	5156	EGR3	PDGFRA	0.264788	8.28823e-10
1960	4914	EGR3	NTRK1	-0.0192887	0.660476
1960	5979	EGR3	RET	0.142987	0.00106514
1960	3815	EGR3	KIT	0.160164	0.000241832
1960	5742	EGR3	PTGS1	-0.00511031	0.907363
1960	5004	EGR3	ORM1	-0.0237563	0.588493
8533	3845	COPS3	KRAS	-0.0569724	0.194167
8533	4893	COPS3	NRAS	0.199545	4.43258e-06
8533	3265	COPS3	HRAS	0.131323	0.00267056
8925	4609	HERC1	MYC	-0.131523	0.00263023
10659	6582	CELF2	SLC22A2	0.00553321	0.899735
10659	6580	CELF2	SLC22A1	-0.100089	0.0223235
10659	5159	CELF2	PDGFRB	0.355556	5.6976e-17
10659	780	CELF2	DDR1	-0.111388	0.01095
10659	5156	CELF2	PDGFRA	0.431657	4.64564e-25
10659	4914	CELF2	NTRK1	0.0931904	0.0334507
10659	5979	CELF2	RET	0.181477	3.08636e-05
10659	3815	CELF2	KIT	0.457014	3.00358e-28
10659	5742	CELF2	PTGS1	-0.14374	0.00100137
10659	1557	CELF2	CYP2C19	0.0552079	0.208364
10659	1565	CELF2	CYP2D6	0.0372824	0.395749
10659	1559	CELF2	CYP2C9	-0.0394711	0.368583
10659	1544	CELF2	CYP1A2	-0.0139116	0.751403
10659	1551	CELF2	CYP3A7	0.251712	5.68799e-09
10659	1577	CELF2	CYP3A5	-0.0457775	0.296981
10659	1576	CELF2	CYP3A4	0.172019	7.93229e-05
10659	5004	CELF2	ORM1	-0.0536838	0.221219
91404	6582	SESTD1	SLC22A2	0.00122058	0.977827
91404	6580	SESTD1	SLC22A1	-0.024782	0.572491
23576	6582	DDAH1	SLC22A2	0.0177645	0.685816
23576	6580	DDAH1	SLC22A1	-0.0182556	0.677611
23576	5159	DDAH1	PDGFRB	0.208213	1.63678e-06
23576	780	DDAH1	DDR1	-0.00541621	0.901845
23576	5156	DDAH1	PDGFRA	0.265534	7.40227e-10
23576	4914	DDAH1	NTRK1	-0.0237758	0.588187
23576	5979	DDAH1	RET	-0.020175	0.645916
23576	3815	DDAH1	KIT	0.386023	5.85826e-20
23576	5742	DDAH1	PTGS1	-0.202284	3.25029e-06
23576	5004	DDAH1	ORM1	0.128018	0.00342131
657	4893	BMPR1A	NRAS	0.146533	0.000794325
657	3845	BMPR1A	KRAS	0.177669	4.53995e-05
657	3265	BMPR1A	HRAS	-0.41282	7.3814e-23
81887	4893	LAS1L	NRAS	-0.237572	4.05524e-08
779	4609	CACNA1S	MYC	-0.0618523	0.15861
3458	4609	IFNG	MYC	-0.104135	0.0174217
8369	4609	HIST1H4G	MYC	0.0231201	0.598521
10217	6582	CTDSPL	SLC22A2	-0.0594469	0.175469
10217	6580	CTDSPL	SLC22A1	-0.0439271	0.316957
10217	5159	CTDSPL	PDGFRB	-0.0830737	0.0581037
10217	780	CTDSPL	DDR1	-0.048844	0.265764
10217	5156	CTDSPL	PDGFRA	-0.0913072	0.037208
10217	4914	CTDSPL	NTRK1	0.0135774	0.757185
10217	5979	CTDSPL	RET	-0.0721435	0.0999916
10217	3815	CTDSPL	KIT	0.025944	0.554614
10217	5742	CTDSPL	PTGS1	-0.128973	0.00318681
10217	1557	CTDSPL	CYP2C19	0.052686	0.229936
10217	1565	CTDSPL	CYP2D6	0.0930988	0.0336258
10217	1559	CTDSPL	CYP2C9	0.0292094	0.505886
10217	1544	CTDSPL	CYP1A2	-0.00393259	0.928647
10217	1551	CTDSPL	CYP3A7	0.11336	0.00960786
10217	1577	CTDSPL	CYP3A5	-0.079062	0.0713705
10217	1576	CTDSPL	CYP3A4	0.06494	0.138797
10217	5004	CTDSPL	ORM1	-0.0673128	0.124908
27297	6582	CRCP	SLC22A2	-0.0442337	0.313589
27297	6580	CRCP	SLC22A1	-0.0127184	0.772109
27297	5159	CRCP	PDGFRB	-0.0511201	0.244101
27297	780	CRCP	DDR1	0.261656	1.32761e-09
27297	5156	CRCP	PDGFRA	-0.0416435	0.342794
27297	1436	CRCP	CSF1R	-0.206765	1.93881e-06
27297	4914	CRCP	NTRK1	-0.076665	0.0804151
27297	5979	CRCP	RET	-0.16318	0.000183428
27297	3815	CRCP	KIT	-0.0699236	0.110901
27297	5742	CRCP	PTGS1	-0.133797	0.00221031
27297	1557	CRCP	CYP2C19	0.108086	0.0135713
27297	1565	CRCP	CYP2D6	-0.0261381	0.551655
27297	1559	CRCP	CYP2C9	0.053564	0.222252
27297	1544	CRCP	CYP1A2	0.0418316	0.340616
27297	1551	CRCP	CYP3A7	0.00768205	0.861137
27297	1577	CRCP	CYP3A5	0.146025	0.000828739
27297	1576	CRCP	CYP3A4	-0.107474	0.0141139
27297	5004	CRCP	ORM1	-0.0337284	0.442348
6303	6582	SAT1	SLC22A2	0.0180622	0.680837
6303	6580	SAT1	SLC22A1	-0.0332257	0.449183
7994	6582	KAT6A	SLC22A2	-0.0582168	0.184589
7994	6580	KAT6A	SLC22A1	-0.0641092	0.143931
7994	5159	KAT6A	PDGFRB	0.0836542	0.056365
7994	5156	KAT6A	PDGFRA	0.209827	1.35313e-06
7994	4914	KAT6A	NTRK1	0.0024006	0.956407
7994	5979	KAT6A	RET	-0.0880817	0.0444756
7994	5742	KAT6A	PTGS1	-0.16655	0.000133917
7994	5004	KAT6A	ORM1	-0.0819625	0.0615557
80852	4893	GRIP2	NRAS	0.00934832	0.831427
80852	3845	GRIP2	KRAS	-0.00564988	0.897633
80852	3265	GRIP2	HRAS	-0.0999992	0.0224441
55821	4893	ALLC	NRAS	-0.0794444	0.0700076
55821	3845	ALLC	KRAS	0.00556534	0.899156
55821	3265	ALLC	HRAS	-0.03335	0.447487
1180	4893	CLCN1	NRAS	-0.0421177	0.337321
1180	3845	CLCN1	KRAS	-0.068699	0.117309
1180	3265	CLCN1	HRAS	0.0266303	0.544185
3508	27033	IGHMBP2	ZBTB32	0.0842438	0.0546436
3508	55135	IGHMBP2	WRAP53	0.0221197	0.614444
3508	9978	IGHMBP2	RBX1	-0.0103505	0.81367
3508	5887	IGHMBP2	RAD23B	0.00999929	0.819883
3508	5424	IGHMBP2	POLD1	0.0633746	0.14859
3508	142	IGHMBP2	PARP1	0.0437826	0.318554
3508	55651	IGHMBP2	NHP2	-0.0104615	0.81171
3508	7374	IGHMBP2	UNG	0.0101889	0.816527
3508	8795	IGHMBP2	TNFRSF10B	-0.0571926	0.192446
3508	5970	IGHMBP2	RELA	0.142747	0.00108621
3508	83667	IGHMBP2	SESN2	-0.00950618	0.828624
3508	5395	IGHMBP2	PMS2	0.0466659	0.287696
3508	6300	IGHMBP2	MAPK12	0.0297757	0.49767
3508	3791	IGHMBP2	KDR	-0.0732656	0.094811
3508	8493	IGHMBP2	PPM1D	-0.085355	0.0515181
3508	5426	IGHMBP2	POLE	-0.0168497	0.701198
3508	4193	IGHMBP2	MDM2	-0.128213	0.00337216
3508	27434	IGHMBP2	POLM	-0.00244831	0.955541
3508	5430	IGHMBP2	POLR2A	-0.0429769	0.327549
3508	4501	IGHMBP2	MT1X	0.204302	2.57923e-06
3508	6742	IGHMBP2	SSBP1	-0.0240233	0.584308
3508	5888	IGHMBP2	RAD51	0.0669306	0.127069
3508	57804	IGHMBP2	POLD4	0.115452	0.00834617
3508	6240	IGHMBP2	RRM1	-0.030545	0.486623
3508	5883	IGHMBP2	RAD9A	0.145107	0.000894507
3508	2475	IGHMBP2	MTOR	0.0141588	0.747134
3508	7398	IGHMBP2	USP1	-0.00545081	0.901221
3508	23521	IGHMBP2	RPL13A	-0.0511238	0.244067
23195	4609	MDN1	MYC	0.218216	4.9136e-07
2961	4609	GTF2E2	MYC	0.10518	0.0163204
2833	6582	CXCR3	SLC22A2	0.0162974	0.710544
2833	6580	CXCR3	SLC22A1	-0.0792533	0.0706861
2833	5159	CXCR3	PDGFRB	0.0627597	0.152578
2833	780	CXCR3	DDR1	-0.159976	0.00024599
2833	5156	CXCR3	PDGFRA	0.132128	0.002512
2833	4914	CXCR3	NTRK1	0.11722	0.00739708
2833	5979	CXCR3	RET	0.0356304	0.41703
2833	3815	CXCR3	KIT	0.244023	1.68034e-08
2833	5742	CXCR3	PTGS1	-0.137157	0.00170108
2833	1557	CXCR3	CYP2C19	-0.036453	0.40635
2833	1565	CXCR3	CYP2D6	0.0634724	0.147963
2833	1559	CXCR3	CYP2C9	-0.0572269	0.192179
2833	1544	CXCR3	CYP1A2	-0.0364241	0.406723
2833	1551	CXCR3	CYP3A7	0.0597111	0.173554
2833	1577	CXCR3	CYP3A5	-0.0376699	0.390854
2833	1576	CXCR3	CYP3A4	0.0974152	0.0261825
2833	5004	CXCR3	ORM1	-0.00749685	0.864452
634	6582	CEACAM1	SLC22A2	-0.0651773	0.137357
634	6580	CEACAM1	SLC22A1	-0.0497438	0.257047
634	5159	CEACAM1	PDGFRB	-0.166254	0.000137701
634	780	CEACAM1	DDR1	-0.0519208	0.236783
634	5156	CEACAM1	PDGFRA	-0.0550215	0.209906
634	1436	CEACAM1	CSF1R	0.0298505	0.49659
634	4914	CEACAM1	NTRK1	-0.013754	0.754127
634	5979	CEACAM1	RET	-0.0453526	0.301493
634	3815	CEACAM1	KIT	0.0761649	0.0824148
634	5742	CEACAM1	PTGS1	-0.122428	0.00513749
634	1557	CEACAM1	CYP2C19	0.258614	2.08553e-09
634	1565	CEACAM1	CYP2D6	0.0290288	0.508521
634	1559	CEACAM1	CYP2C9	0.163504	0.000178015
634	1544	CEACAM1	CYP1A2	0.0758267	0.0837894
634	1551	CEACAM1	CYP3A7	0.0777891	0.0760644
634	1577	CEACAM1	CYP3A5	0.217902	5.10746e-07
634	1576	CEACAM1	CYP3A4	0.0389185	0.37533
634	5004	CEACAM1	ORM1	0.150122	0.00058629
760	6582	CA2	SLC22A2	-0.0273503	0.53335
760	6580	CA2	SLC22A1	0.00357047	0.935202
760	5159	CA2	PDGFRB	-0.0809181	0.0649529
760	780	CA2	DDR1	-0.0862286	0.0491669
760	5156	CA2	PDGFRA	-0.131448	0.0026454
760	1436	CA2	CSF1R	0.0420282	0.33835
760	4914	CA2	NTRK1	0.244107	1.66091e-08
760	5979	CA2	RET	0.0422317	0.336014
760	3815	CA2	KIT	-0.14832	0.000683417
760	5742	CA2	PTGS1	0.247262	1.06927e-08
760	1557	CA2	CYP2C19	-0.0704214	0.108377
760	1565	CA2	CYP2D6	-0.103658	0.0179454
760	1559	CA2	CYP2C9	-0.0421334	0.337141
760	1544	CA2	CYP1A2	-0.0379171	0.38775
760	1551	CA2	CYP3A7	-0.0783657	0.073908
760	1577	CA2	CYP3A5	-0.0577882	0.187848
760	1576	CA2	CYP3A4	-0.0239777	0.585021
760	5004	CA2	ORM1	-0.0457885	0.296866
10058	9429	ABCB6	ABCG2	0.233291	7.17752e-08
10058	6582	ABCB6	SLC22A2	0.031317	0.475672
10058	6580	ABCB6	SLC22A1	-0.0750839	0.0868742
10058	5159	ABCB6	PDGFRB	-0.145396	0.000873268
10058	25	ABCB6	ABL1	-0.0584525	0.182815
10058	780	ABCB6	DDR1	0.214702	7.5483e-07
10058	5156	ABCB6	PDGFRA	-0.0714847	0.103137
10058	1436	ABCB6	CSF1R	-0.118788	0.00663792
10058	4914	ABCB6	NTRK1	-0.0238912	0.586376
10058	5979	ABCB6	RET	-0.0493004	0.261317
10058	3815	ABCB6	KIT	-0.0145282	0.74077
10058	613	ABCB6	BCR	0.0589792	0.178896
10058	5742	ABCB6	PTGS1	-0.114563	0.00886296
10058	1557	ABCB6	CYP2C19	0.0584154	0.183093
10058	1565	ABCB6	CYP2D6	0.106453	0.0150606
10058	1559	ABCB6	CYP2C9	0.11284	0.00994683
10058	1544	ABCB6	CYP1A2	-0.0183684	0.675732
10058	1551	ABCB6	CYP3A7	-0.0267316	0.542654
10058	1577	ABCB6	CYP3A5	0.0244581	0.577521
10058	1576	ABCB6	CYP3A4	-0.0215608	0.623419
10058	5004	ABCB6	ORM1	-0.00202273	0.963263
10058	213	ABCB6	ALB	-0.04591	0.295585
9794	6582	MAML1	SLC22A2	-0.055142	0.208908
9794	6580	MAML1	SLC22A1	-0.0247239	0.573392
9794	5159	MAML1	PDGFRB	0.141184	0.0012334
9794	5156	MAML1	PDGFRA	0.138557	0.00152263
9794	4914	MAML1	NTRK1	0.0547005	0.212582
9794	5979	MAML1	RET	0.00655145	0.88141
9794	5742	MAML1	PTGS1	-0.0164078	0.708671
9794	5004	MAML1	ORM1	-0.058072	0.185685
2597	6582	GAPDH	SLC22A2	0.0106781	0.807886
2597	6580	GAPDH	SLC22A1	0.0760628	0.0828277
2597	5159	GAPDH	PDGFRB	-0.112803	0.00997162
2597	5156	GAPDH	PDGFRA	-0.126797	0.00374408
2597	4914	GAPDH	NTRK1	-0.028164	0.521238
2597	5979	GAPDH	RET	-0.0570266	0.193743
2597	3815	GAPDH	KIT	-0.117295	0.00735918
2597	5742	GAPDH	PTGS1	-0.0827225	0.0591771
2597	5004	GAPDH	ORM1	0.0813723	0.0634571
27315	6582	PGAP2	SLC22A2	-0.0982246	0.0249577
27315	6580	PGAP2	SLC22A1	0.0023924	0.956556
27315	5159	PGAP2	PDGFRB	-0.327278	1.79662e-14
27315	5156	PGAP2	PDGFRA	-0.142332	0.00112369
27315	4914	PGAP2	NTRK1	-0.0559319	0.202451
27315	5979	PGAP2	RET	-0.112	0.0105168
27315	3815	PGAP2	KIT	-0.0959816	0.0284794
27315	5742	PGAP2	PTGS1	0.0919152	0.0359576
27315	5004	PGAP2	ORM1	0.000891341	0.983807
230	6582	ALDOC	SLC22A2	0.0516502	0.239239
230	6580	ALDOC	SLC22A1	0.00998044	0.820217
230	5159	ALDOC	PDGFRB	-0.10518	0.0163204
230	780	ALDOC	DDR1	0.184727	2.20645e-05
230	5156	ALDOC	PDGFRA	-0.0513245	0.242218
230	1436	ALDOC	CSF1R	-0.247082	1.0967e-08
230	4914	ALDOC	NTRK1	-0.0755014	0.0851294
230	5979	ALDOC	RET	-0.0806934	0.0657037
230	3815	ALDOC	KIT	-0.119339	0.00638779
230	613	ALDOC	BCR	-0.0559592	0.20223
230	5742	ALDOC	PTGS1	-0.0830057	0.0583102
230	1557	ALDOC	CYP2C19	0.0781606	0.0746692
230	1565	ALDOC	CYP2D6	0.0449613	0.305687
230	1559	ALDOC	CYP2C9	0.104047	0.0175179
230	1544	ALDOC	CYP1A2	0.0150697	0.731475
230	1551	ALDOC	CYP3A7	0.00629335	0.886049
230	1577	ALDOC	CYP3A5	0.0209867	0.632698
230	1576	ALDOC	CYP3A4	-0.0492824	0.261492
230	5004	ALDOC	ORM1	0.0769594	0.0792566
29116	4893	MYLIP	NRAS	-0.141254	0.00122644
79183	4893	TTPAL	NRAS	0.360366	2.01786e-17
79183	3845	TTPAL	KRAS	-0.0511124	0.244172
79183	3265	TTPAL	HRAS	-0.0157091	0.720547
130888	4893	FBXO36	NRAS	0.241073	2.52179e-08
130888	3845	FBXO36	KRAS	0.0407923	0.352758
130888	3265	FBXO36	HRAS	-0.119264	0.00642129
81608	4893	FIP1L1	NRAS	-0.0392422	0.371369
81608	3845	FIP1L1	KRAS	-0.0257755	0.55719
81608	3265	FIP1L1	HRAS	-0.185263	2.0864e-05
29094	4893	LGALSL	NRAS	0.104859	0.0166515
29094	3845	LGALSL	KRAS	0.056205	0.200252
1593	4893	CYP27A1	NRAS	-0.0991097	0.0236751
1593	3845	CYP27A1	KRAS	-0.0514909	0.240692
1593	3265	CYP27A1	HRAS	-0.071377	0.103658
7852	8883	CXCR4	NAE1	-0.262055	1.25058e-09
7852	6582	CXCR4	SLC22A2	0.0919055	0.0359772
7852	6580	CXCR4	SLC22A1	-0.0535027	0.222783
7852	5159	CXCR4	PDGFRB	0.167633	0.000120878
7852	780	CXCR4	DDR1	-0.10172	0.0202189
7852	5156	CXCR4	PDGFRA	0.245133	1.44012e-08
7852	4914	CXCR4	NTRK1	0.0262751	0.549571
7852	5979	CXCR4	RET	0.184167	2.33872e-05
7852	3815	CXCR4	KIT	0.329613	1.14223e-14
7852	5742	CXCR4	PTGS1	-0.213875	8.34196e-07
7852	1557	CXCR4	CYP2C19	-0.012114	0.782662
7852	1565	CXCR4	CYP2D6	0.196974	5.90736e-06
7852	1559	CXCR4	CYP2C9	-0.0584004	0.183206
7852	1544	CXCR4	CYP1A2	0.0131347	0.764866
7852	1551	CXCR4	CYP3A7	0.243865	1.7173e-08
7852	1577	CXCR4	CYP3A5	-0.0157384	0.720048
7852	1576	CXCR4	CYP3A4	0.036258	0.408867
7852	5004	CXCR4	ORM1	0.0146807	0.738149
1472	6582	CST4	SLC22A2	-0.0115139	0.793178
1472	6580	CST4	SLC22A1	-0.0293162	0.504331
1472	5159	CST4	PDGFRB	0.113566	0.00947633
1472	780	CST4	DDR1	-0.00223098	0.959484
1472	5156	CST4	PDGFRA	0.0342228	0.435684
1472	4914	CST4	NTRK1	0.0452437	0.302656
1472	5979	CST4	RET	0.018695	0.670303
1472	3815	CST4	KIT	0.0460602	0.294006
1472	5742	CST4	PTGS1	-0.0138379	0.752676
1472	1557	CST4	CYP2C19	-0.025448	0.562211
1472	1565	CST4	CYP2D6	0.0218263	0.619148
1472	1559	CST4	CYP2C9	-0.0159751	0.716017
1472	1544	CST4	CYP1A2	-0.0134042	0.760186
1472	1551	CST4	CYP3A7	0.138295	0.00155472
1472	1577	CST4	CYP3A5	-0.0122716	0.779906
1472	1576	CST4	CYP3A4	0.0241377	0.582518
1472	5004	CST4	ORM1	-0.0239358	0.585677
1268	6582	CNR1	SLC22A2	0.0284495	0.517022
1268	6580	CNR1	SLC22A1	-0.0442534	0.313373
1268	5159	CNR1	PDGFRB	0.0508616	0.246497
1268	780	CNR1	DDR1	0.0376921	0.390574
1268	5156	CNR1	PDGFRA	0.163916	0.000171335
1268	1436	CNR1	CSF1R	0.103807	0.0177804
1268	4914	CNR1	NTRK1	-0.0151605	0.729918
1268	5979	CNR1	RET	0.197932	5.3104e-06
1268	3815	CNR1	KIT	0.212379	9.98585e-07
1268	5742	CNR1	PTGS1	-0.0836614	0.0563439
1268	1557	CNR1	CYP2C19	0.0417445	0.341623
1268	1565	CNR1	CYP2D6	0.154162	0.000413219
1268	1559	CNR1	CYP2C9	-0.00369426	0.93296
1268	1544	CNR1	CYP1A2	0.0273394	0.533513
1268	1551	CNR1	CYP3A7	0.10879	0.01297
1268	1577	CNR1	CYP3A5	0.0338496	0.440709
1268	1576	CNR1	CYP3A4	0.0623528	0.155261
1268	5004	CNR1	ORM1	0.00475418	0.913792
6368	6582	CCL23	SLC22A2	0.00894988	0.838511
6368	6580	CCL23	SLC22A1	-0.0260422	0.553116
6368	5159	CCL23	PDGFRB	0.206507	1.99805e-06
6368	780	CCL23	DDR1	-0.219644	4.11866e-07
6368	5156	CCL23	PDGFRA	0.323838	3.4778e-14
6368	1436	CCL23	CSF1R	0.48717	2.08666e-32
6368	4914	CCL23	NTRK1	0.0166201	0.705077
6368	5979	CCL23	RET	-0.0319117	0.467328
6368	3815	CCL23	KIT	0.110562	0.0115595
6368	5742	CCL23	PTGS1	-0.039982	0.362412
6368	1557	CCL23	CYP2C19	-0.0115706	0.792181
6368	1565	CCL23	CYP2D6	-0.070605	0.107458
6368	1559	CCL23	CYP2C9	-0.0533088	0.224467
6368	1544	CCL23	CYP1A2	-0.0295782	0.500527
6368	1551	CCL23	CYP3A7	-0.0147337	0.737238
6368	1577	CCL23	CYP3A5	-0.0135805	0.757132
6368	1576	CCL23	CYP3A4	0.125642	0.0040746
6368	5004	CCL23	ORM1	0.0450904	0.304299
827	6582	CAPN6	SLC22A2	0.00358505	0.934938
827	6580	CAPN6	SLC22A1	-0.0225685	0.607278
827	5159	CAPN6	PDGFRB	-0.00520781	0.905604
827	780	CAPN6	DDR1	-0.0372918	0.395629
827	5156	CAPN6	PDGFRA	0.0411827	0.348166
827	1436	CAPN6	CSF1R	0.0708076	0.10645
827	4914	CAPN6	NTRK1	0.00342251	0.937882
827	5979	CAPN6	RET	0.0149706	0.733172
827	3815	CAPN6	KIT	0.0496876	0.257586
827	5742	CAPN6	PTGS1	-0.0713888	0.103601
827	1557	CAPN6	CYP2C19	-0.0330219	0.451971
827	1565	CAPN6	CYP2D6	0.000223571	0.995938
827	1559	CAPN6	CYP2C9	-0.033661	0.443261
827	1544	CAPN6	CYP1A2	-0.0137682	0.753882
827	1551	CAPN6	CYP3A7	0.216787	5.85632e-07
827	1577	CAPN6	CYP3A5	-0.0148388	0.735433
827	1576	CAPN6	CYP3A4	0.0558714	0.20294
827	5004	CAPN6	ORM1	-0.0140139	0.749636
753	6582	LDLRAD4	SLC22A2	0.0512209	0.243171
753	6580	LDLRAD4	SLC22A1	-0.082766	0.0590432
753	5159	LDLRAD4	PDGFRB	0.47104	3.9359e-30
753	780	LDLRAD4	DDR1	0.0110831	0.80075
753	5156	LDLRAD4	PDGFRA	0.333225	5.6243e-15
753	1436	LDLRAD4	CSF1R	0.373554	1.06925e-18
753	4914	LDLRAD4	NTRK1	0.126118	0.00393535
753	5979	LDLRAD4	RET	0.258728	2.05072e-09
753	3815	LDLRAD4	KIT	0.255126	3.47531e-09
753	5742	LDLRAD4	PTGS1	-0.07034	0.108786
753	1557	LDLRAD4	CYP2C19	-0.0922802	0.0352242
753	1565	LDLRAD4	CYP2D6	-0.0189488	0.666095
753	1559	LDLRAD4	CYP2C9	-0.101176	0.0209016
753	1544	LDLRAD4	CYP1A2	-0.0305453	0.486619
753	1551	LDLRAD4	CYP3A7	0.0340759	0.437657
753	1577	LDLRAD4	CYP3A5	-0.0069436	0.874369
753	1576	LDLRAD4	CYP3A4	0.109355	0.0125048
753	5004	LDLRAD4	ORM1	-0.0418983	0.339846
563	6582	AZGP1	SLC22A2	-0.015477	0.724508
563	6580	AZGP1	SLC22A1	-0.0189357	0.666312
563	5159	AZGP1	PDGFRB	-0.00584924	0.894042
563	780	AZGP1	DDR1	-0.0694048	0.113582
563	5156	AZGP1	PDGFRA	0.00873212	0.842388
563	1436	AZGP1	CSF1R	-0.00268133	0.951315
563	4914	AZGP1	NTRK1	-0.00764422	0.861814
563	5979	AZGP1	RET	0.406354	3.90941e-22
563	3815	AZGP1	KIT	0.00976458	0.824041
563	613	AZGP1	BCR	0.0318022	0.468858
563	5742	AZGP1	PTGS1	-0.0345341	0.431518
563	1557	AZGP1	CYP2C19	0.0401879	0.359943
563	1565	AZGP1	CYP2D6	0.0770032	0.0790857
563	1559	AZGP1	CYP2C9	0.0479084	0.27504
563	1544	AZGP1	CYP1A2	0.0234158	0.59385
563	1551	AZGP1	CYP3A7	0.00274688	0.950126
563	1577	AZGP1	CYP3A5	-0.0113298	0.79641
563	1576	AZGP1	CYP3A4	-0.00895531	0.838415
563	5004	AZGP1	ORM1	0.748048	1.7959e-94
9169	6582	SCAF11	SLC22A2	-0.11622	0.00792164
9169	6580	SCAF11	SLC22A1	-0.0337252	0.442391
6419	6582	SETMAR	SLC22A2	0.0804119	0.0666542
6419	6580	SETMAR	SLC22A1	-0.0821199	0.0610567
9842	6582	PLEKHM1	SLC22A2	-0.0665207	0.129419
9842	6580	PLEKHM1	SLC22A1	-0.0323054	0.461849
9842	5979	PLEKHM1	RET	-0.0479141	0.274982
9842	5742	PLEKHM1	PTGS1	0.173755	6.69486e-05
11165	6582	NUDT3	SLC22A2	0.0357001	0.416119
11165	6580	NUDT3	SLC22A1	0.0011492	0.979123
11165	5159	NUDT3	PDGFRB	-0.0839339	0.055543
11165	5156	NUDT3	PDGFRA	-0.00578716	0.89516
11165	5979	NUDT3	RET	-0.136444	0.00179916
11165	5742	NUDT3	PTGS1	-0.176402	5.15331e-05
11165	5004	NUDT3	ORM1	0.0136513	0.755904
23515	6582	MORC3	SLC22A2	-0.10541	0.0160864
23515	6580	MORC3	SLC22A1	-0.0648098	0.139592
23515	5159	MORC3	PDGFRB	-0.0514856	0.240741
23515	5156	MORC3	PDGFRA	0.00850351	0.846463
23515	4914	MORC3	NTRK1	0.00531673	0.903639
23515	5979	MORC3	RET	0.0209904	0.632638
23515	5742	MORC3	PTGS1	0.0593876	0.1759
23515	5004	MORC3	ORM1	-0.105657	0.0158376
55353	6582	LAPTM4B	SLC22A2	0.053265	0.224848
55353	6580	LAPTM4B	SLC22A1	-0.0577283	0.188306
55353	5159	LAPTM4B	PDGFRB	0.00170726	0.96899
55353	5156	LAPTM4B	PDGFRA	0.00138077	0.974918
55353	4914	LAPTM4B	NTRK1	-0.0436041	0.320532
55353	5979	LAPTM4B	RET	0.0526585	0.230179
55353	5742	LAPTM4B	PTGS1	-0.0621079	0.156893
55353	5004	LAPTM4B	ORM1	0.096626	0.0274263
288	6582	ANK3	SLC22A2	-0.0923191	0.0351468
288	6580	ANK3	SLC22A1	-0.0539539	0.2189
288	5159	ANK3	PDGFRB	0.0188425	0.667856
288	780	ANK3	DDR1	0.16768	0.000120345
288	5156	ANK3	PDGFRA	0.147251	0.000747931
288	1436	ANK3	CSF1R	0.0231382	0.598234
288	4914	ANK3	NTRK1	-0.03806	0.385962
288	5979	ANK3	RET	0.0578329	0.187506
288	3815	ANK3	KIT	0.143425	0.00102762
288	613	ANK3	BCR	-0.0114176	0.794869
288	5742	ANK3	PTGS1	-0.00914704	0.835004
288	1557	ANK3	CYP2C19	0.252791	4.87134e-09
288	1565	ANK3	CYP2D6	-0.158036	0.000293051
288	1559	ANK3	CYP2C9	0.1127	0.0100396
288	1544	ANK3	CYP1A2	0.127987	0.00342915
288	1551	ANK3	CYP3A7	-0.00301962	0.945182
288	1577	ANK3	CYP3A5	0.11452	0.00888872
288	1576	ANK3	CYP3A4	0.0982024	0.0249906
288	5004	ANK3	ORM1	0.0439925	0.316237
115361	6582	GBP4	SLC22A2	-0.0453809	0.301191
115361	6580	GBP4	SLC22A1	-0.0711564	0.104732
115361	5159	GBP4	PDGFRB	-0.0276621	0.528693
115361	5156	GBP4	PDGFRA	0.00849226	0.846663
115361	4914	GBP4	NTRK1	0.129598	0.00304132
115361	5979	GBP4	RET	-0.00924832	0.833204
115361	3815	GBP4	KIT	0.0920301	0.0357253
115361	5742	GBP4	PTGS1	-0.0784053	0.0737617
115361	5004	GBP4	ORM1	-0.0514376	0.241181
51303	6582	FKBP11	SLC22A2	0.19134	1.09449e-05
51303	6580	FKBP11	SLC22A1	-0.0178664	0.68411
51303	5159	FKBP11	PDGFRB	0.13598	0.00186581
51303	5156	FKBP11	PDGFRA	0.15228	0.000486868
51303	4914	FKBP11	NTRK1	0.0229134	0.601795
51303	5979	FKBP11	RET	0.0638872	0.145327
51303	3815	FKBP11	KIT	0.111545	0.0108372
51303	5742	FKBP11	PTGS1	-0.0937597	0.0323806
51303	5004	FKBP11	ORM1	0.0812064	0.0640001
79956	6582	ERMP1	SLC22A2	-0.0333585	0.447372
79956	6580	ERMP1	SLC22A1	-0.0254898	0.56157
79956	5159	ERMP1	PDGFRB	-0.072574	0.0979781
79956	5156	ERMP1	PDGFRA	-0.0375168	0.392783
79956	4914	ERMP1	NTRK1	-0.0155888	0.722598
79956	5979	ERMP1	RET	-0.0662677	0.130886
79956	3815	ERMP1	KIT	0.0102921	0.814703
79956	5742	ERMP1	PTGS1	-0.083579	0.0565877
79956	5004	ERMP1	ORM1	-0.0111103	0.800271
2038	8883	EPB42	NAE1	0.0525122	0.231478
2038	6582	EPB42	SLC22A2	0.183567	2.48877e-05
2038	6580	EPB42	SLC22A1	-0.00324967	0.941013
2038	5159	EPB42	PDGFRB	-0.0465098	0.289313
2038	5156	EPB42	PDGFRA	-0.0389368	0.375105
2038	4914	EPB42	NTRK1	-0.0150495	0.73182
2038	5979	EPB42	RET	-0.0140966	0.748208
2038	3815	EPB42	KIT	-0.0228164	0.603335
2038	5742	EPB42	PTGS1	0.0245742	0.575716
2038	5004	EPB42	ORM1	-0.0115241	0.792998
203522	6582	DDX26B	SLC22A2	0.114598	0.00884245
203522	6580	DDX26B	SLC22A1	-0.0588292	0.180006
203522	5159	DDX26B	PDGFRB	-0.0773797	0.0776261
203522	5156	DDX26B	PDGFRA	0.0217723	0.620017
203522	4914	DDX26B	NTRK1	-0.0363976	0.407064
203522	5979	DDX26B	RET	0.0757867	0.0839535
203522	3815	DDX26B	KIT	0.20074	3.8736e-06
203522	5742	DDX26B	PTGS1	-0.182332	2.82719e-05
203522	5004	DDX26B	ORM1	-0.00406156	0.926313
57560	4893	IFT80	NRAS	0.0155285	0.723628
57560	3845	IFT80	KRAS	0.151494	0.000521146
10200	4893	MPHOSPH6	NRAS	0.256169	2.98554e-09
57657	4893	HCN3	NRAS	-0.120911	0.00572096
57657	3845	HCN3	KRAS	0.0898747	0.0403008
57657	3265	HCN3	HRAS	-0.142792	0.00108228
11258	4893	DCTN3	NRAS	-0.111026	0.0112134
11258	3845	DCTN3	KRAS	-0.175784	5.48001e-05
11258	3265	DCTN3	HRAS	0.429502	8.43232e-25
10875	4893	FGL2	NRAS	0.0381919	0.384317
10875	3845	FGL2	KRAS	-0.0255375	0.560836
10875	3265	FGL2	HRAS	-0.0955852	0.0291442
83667	7516	SESN2	XRCC2	-0.342582	8.58811e-16
83667	8795	SESN2	TNFRSF10B	-0.0952	0.0298031
83667	27033	SESN2	ZBTB32	0.0478316	0.275811
83667	55135	SESN2	WRAP53	0.0219032	0.617915
83667	7374	SESN2	UNG	-0.354607	6.97735e-17
83667	7398	SESN2	USP1	-0.230852	9.8878e-08
83667	6742	SESN2	SSBP1	0.0351645	0.423152
6300	8795	MAPK12	TNFRSF10B	-0.0341849	0.436193
6300	83667	MAPK12	SESN2	-0.0845055	0.0538936
6300	55135	MAPK12	WRAP53	0.275489	1.58192e-10
6300	5970	MAPK12	RELA	-0.109146	0.0126754
6300	9978	MAPK12	RBX1	0.414794	4.40513e-23
6300	55651	MAPK12	NHP2	0.276105	1.43491e-10
6300	2475	MAPK12	MTOR	-0.290525	1.36269e-11
6300	4193	MAPK12	MDM2	-0.134185	0.0021452
6300	5424	MAPK12	POLD1	0.101207	0.0208618
6300	7398	MAPK12	USP1	-0.233057	7.40194e-08
6300	5883	MAPK12	RAD9A	0.171543	8.30796e-05
[truncated: 19,752 more rows]

[truncated: 9 more sheets: KIRC, LAML, LUAD, LUSC, OV, PRAD, SKCM, THCA, UCEC]
