# Supplementary material for: Individualized genetic network analysis reveals new therapeutic vulnerabilities in 6,700 cancer genomes
Source: PLoS Comput Biol. 2020 Feb 26;16(2):e1007701. doi: 10.1371/journal.pcbi.1007701 (PMC7062285; doi:10.1371/journal.pcbi.1007701)
Supplement: S4 Table — (XLSX) [file pcbi.1007701.s011.xlsx]

## Sheet: BLCA
Interaction_A (Entrez Gene_ID)	Interaction_B (Entrez Gene_ID)	Interaction_A (Gene symbol)	Interaction_B (Gene symbol)	P value predicted by INCM	Types of genetic interactions ("1": known genetic interactions (GI), "2": INCM-predicted GI only in individual tumors (Network-predicted GIs), and "3": known GIs and INCM-predicted GI in individual tumors)
142	472	PARP1	ATM	0.5	1
142	1017	PARP1	CDK2	0.5	1
142	4088	PARP1	SMAD3	0.0171034	3
142	5290	PARP1	PIK3CA	1.43129	1
142	5591	PARP1	PRKDC	0.338368	1
142	6240	PARP1	RRM1	0.5	1
142	7374	PARP1	UNG	0.0531106	1
142	7398	PARP1	USP1	0.5	1
142	7516	PARP1	XRCC2	0.5	1
142	8883	PARP1	NAE1	0.5	1
142	79915	PARP1	ATAD5	0.0745149	1
472	2067	ATM	ERCC1	0.422885	1
472	5290	ATM	PIK3CA	0.503601	1
472	5591	ATM	PRKDC	0.00280056	3
624	8883	BDKRB2	NAE1	0.0194039	3
657	1891	BMPR1A	ECH1	0.00080016	2
657	3265	BMPR1A	HRAS	0.5	1
899	7298	CCNF	TYMS	0.00040008	3
1017	2067	CDK2	ERCC1	0.5	1
1017	6240	CDK2	RRM1	0.5	1
1017	7374	CDK2	UNG	0.5	1
1017	7398	CDK2	USP1	0.5	1
1017	7516	CDK2	XRCC2	0.5	1
1017	8883	CDK2	NAE1	0.5	1
1017	10635	CDK2	RAD51AP1	0.010102	3
1039	8883	CDR2	NAE1	0.5	1
1039	252969	CDR2	NEIL2	0.0005001	2
1408	3265	CRY2	HRAS	0.5	1
1408	4174	CRY2	MCM5	0.5	1
1408	9880	CRY2	ZBTB39	0.00060012	2
1408	56647	CRY2	BCCIP	0.5	1
1565	4790	CYP2D6	NFKB1	0.00020004	2
1565	6500	CYP2D6	SKP1	0.5	1
1565	6594	CYP2D6	SMARCA1	0.0485097	3
1565	8574	CYP2D6	AKR7A2	0.0122024	3
1565	8968	CYP2D6	HIST1H3F	0.0155031	3
1565	9254	CYP2D6	CACNA2D2	0.0156031	3
1565	10845	CYP2D6	CLPX	0.5	1
1565	26211	CYP2D6	OR2F1	0.0120024	3
1665	3265	DHX15	HRAS	0.5	1
1665	5290	DHX15	PIK3CA	0.0109022	3
1665	8883	DHX15	NAE1	0.5	1
1738	5884	DLD	RAD17	0.0123025	3
2067	3978	ERCC1	LIG1	0.0020004	2
2067	7374	ERCC1	UNG	0.5	1
2067	7516	ERCC1	XRCC2	0.5	1
2146	3717	EZH2	JAK2	0.5	1
2146	10926	EZH2	DBF4	0.0177035	3
2245	55967	FGD1	NDUFA12	0.00030006	2
2272	7516	FHIT	XRCC2	0.00090018	2
2339	7336	FNTA	UBE2V2	0.00870174	3
2935	3265	GSPT1	HRAS	0.5	1
2935	7874	GSPT1	USP7	0.5	1
2935	9541	GSPT1	CIR1	0.00040008	2
2956	5591	MSH6	PRKDC	0.823965	1
2956	8883	MSH6	NAE1	0.00860172	3
3034	7525	HAL	YES1	0.00040008	2
3184	23279	HNRNPD	NUP160	0.00870174	3
3265	3313	HRAS	HSPA9	0.5	1
3265	3608	HRAS	ILF2	0.5	1
3265	4670	HRAS	HNRNPM	0.5	1
3265	4704	HRAS	NDUFA9	0.281656	1
3265	4758	HRAS	NEU1	0.5	1
3265	6209	HRAS	RPS15	0.5	1
3265	6218	HRAS	RPS17	0.5	1
3265	6683	HRAS	SPAST	0.5	1
3265	6924	HRAS	ELOA	0.35197	1
3265	7357	HRAS	UGCG	0.5	1
3265	7525	HRAS	YES1	0.283557	1
3265	8220	HRAS	ESS2	0.5	1
3265	9141	HRAS	PDCD5	0.0075015	3
3265	9880	HRAS	ZBTB39	0.5	1
3265	9898	HRAS	UBAP2L	0.5	1
3265	10200	HRAS	MPHOSPH6	0.5	1
3265	10291	HRAS	SF3A1	0.5	1
3265	10555	HRAS	AGPAT2	0.5	1
3265	10845	HRAS	CLPX	0.5	1
3265	22921	HRAS	MSRB2	0.139428	1
3265	22996	HRAS	TTC39A	0.5	1
3265	23279	HRAS	NUP160	0.727946	1
3265	23598	HRAS	PATZ1	0.5	1
3265	29945	HRAS	ANAPC4	0.5	1
3265	51209	HRAS	RAB9B	0.5	1
3265	53339	HRAS	BTBD1	0.5	1
3265	55762	HRAS	ZNF701	0.5	1
3265	55967	HRAS	NDUFA12	0.5	1
3265	56928	HRAS	SPPL2B	0.5	1
3265	57091	HRAS	CASS4	0.5	1
3265	57698	HRAS	SHTN1	0.0807161	1
3265	64151	HRAS	NCAPG	0.5	1
3265	79977	HRAS	GRHL2	0.0156031	3
3265	84619	HRAS	ZGPAT	0.212242	1
3265	92335	HRAS	STRADA	0.5	1
3265	92591	HRAS	ASB16	0.5	1
3265	92689	HRAS	FAM114A1	0.14843	1
3265	93663	HRAS	ARHGAP18	0.159132	1
3265	115352	HRAS	FCRL3	0.291958	1
3265	127933	HRAS	UHMK1	0.5	1
3313	56888	HSPA9	KCMF1	0.00120024	2
3512	8883	JCHAIN	NAE1	0.0195039	3
3608	8883	ILF2	NAE1	0.0287057	3
3608	9633	ILF2	TESMIN	0.00080016	2
3608	11022	ILF2	TDRKH	0.0010002	2
3717	4830	JAK2	NME1	0.00070014	2
3815	6500	KIT	SKP1	0.5	1
3815	6738	KIT	RO60	0.5	1
3815	9254	KIT	CACNA2D2	0.5	1
3815	23208	KIT	SYT11	0.5	1
3815	23576	KIT	DDAH1	0.0171034	3
3815	55171	KIT	TBCCD1	0.5	1
3934	8883	LCN2	NAE1	0.5	1
3934	11235	LCN2	PDCD10	0.00040008	2
4174	8883	MCM5	NAE1	0.0442088	3
4174	56647	MCM5	BCCIP	0.0154031	3
4288	5111	MKI67	PCNA	0.0186037	3
4288	11130	MKI67	ZWINT	0.5	1
4353	7357	MPO	UGCG	0.0005001	2
4670	54815	HNRNPM	GATAD2A	0.0005001	2
4670	56931	HNRNPM	DUS3L	0.0065013	3
4678	79915	NASP	ATAD5	0.0157031	3
4678	94104	NASP	PAXBP1	0.0140028	3
4704	51209	NDUFA9	RAB9B	0.00060012	2
4758	9898	NEU1	UBAP2L	0.00060012	2
4929	7374	NR4A2	UNG	0.00040008	2
4929	8883	NR4A2	NAE1	0.5	1
5058	6240	PAK1	RRM1	0.015203	3
5074	8883	PAWR	NAE1	0.5	1
5074	29089	PAWR	UBE2T	0.00020004	2
5111	8883	PCNA	NAE1	0.5	1
5111	10403	PCNA	NDC80	0.00580116	3
5111	11130	PCNA	ZWINT	0.5	1
5156	6594	PDGFRA	SMARCA1	0.5	1
5156	8574	PDGFRA	AKR7A2	0.5	1
5156	8968	PDGFRA	HIST1H3F	0.5	1
5156	10845	PDGFRA	CLPX	0.0132026	3
5156	10926	PDGFRA	DBF4	0.5	1
5156	23208	PDGFRA	SYT11	0.5	1
5156	23576	PDGFRA	DDAH1	0.5	1
5156	29887	PDGFRA	SNX10	0.5	1
5156	55236	PDGFRA	UBA6	0.5	1
5159	6594	PDGFRB	SMARCA1	0.00860172	3
5159	8968	PDGFRB	HIST1H3F	0.0617123	1
5159	10845	PDGFRB	CLPX	0.5	1
5159	10926	PDGFRB	DBF4	0.192839	1
5159	23208	PDGFRB	SYT11	0.5	1
5159	29887	PDGFRB	SNX10	0.5	1
5159	55236	PDGFRB	UBA6	0.5	1
5162	8883	PDHB	NAE1	0.00070014	2
5290	5591	PIK3CA	PRKDC	0.295259	1
5290	5884	PIK3CA	RAD17	1.18694	1
5591	7516	PRKDC	XRCC2	0.333067	1
5591	8883	PRKDC	NAE1	0.34767	1
5684	8883	PSMA3	NAE1	0.0175035	3
5884	8883	RAD17	NAE1	0.109022	1
5979	6738	RET	RO60	0.5	1
5979	23208	RET	SYT11	0.5	1
5979	29887	RET	SNX10	0.5	1
5979	55171	RET	TBCCD1	0.0080016	3
6209	22996	RPS15	TTC39A	0.0005001	2
6218	55819	RPS17	RNF130	0.0010002	2
6240	7298	RRM1	TYMS	0.5	1
6240	7374	RRM1	UNG	0.5	1
6240	7398	RRM1	USP1	0.5	1
6240	7516	RRM1	XRCC2	0.5	1
6240	8883	RRM1	NAE1	0.5	1
6500	10200	SKP1	MPHOSPH6	0.00160032	2
6500	56888	SKP1	KCMF1	0	2
6683	57403	SPAST	RAB22A	0.00090018	2
6738	23208	RO60	SYT11	0.00120024	2
6753	8087	SSTR3	FXR1	0.00130026	2
6753	8883	SSTR3	NAE1	0.5	1
6924	116028	ELOA	RMI2	0.00080016	2
7040	8883	TGFB1	NAE1	0.014803	3
7083	9212	TK1	AURKB	0.0113023	3
7336	8883	UBE2V2	NAE1	0.5	1
7374	7398	UNG	USP1	0.0181036	3
7374	7516	UNG	XRCC2	0.5	1
7374	8883	UNG	NAE1	0.5	1
7398	7516	USP1	XRCC2	0.5	1
7398	8883	USP1	NAE1	0.5	1
7398	10926	USP1	DBF4	0.5	1
7516	8883	XRCC2	NAE1	0.0431086	3
7874	78994	USP7	PRR14	0.00560112	3
8087	8883	FXR1	NAE1	0.5	1
8220	10929	ESS2	SRSF8	0	2
8883	9141	NAE1	PDCD5	0.5	1
8883	9212	NAE1	AURKB	0.5	1
8883	9633	NAE1	TESMIN	0.0306061	3
8883	10635	NAE1	RAD51AP1	0.5	1
8883	11022	NAE1	TDRKH	0.0346069	3
8883	11152	NAE1	WDR45	0.005001	3
8883	11235	NAE1	PDCD10	0.5	1
8883	29089	NAE1	UBE2T	0.5	1
8883	54785	NAE1	BORCS6	0.0177035	3
8883	55379	NAE1	LRRC59	0.5	1
8883	56647	NAE1	BCCIP	0.0178036	3
8883	57403	NAE1	RAB22A	0.5	1
8883	85452	NAE1	CFAP74	0.5	1
8883	91039	NAE1	DPP9	0.5	1
8883	116028	NAE1	RMI2	0.5	1
8883	252969	NAE1	NEIL2	0.5	1
9633	11022	TESMIN	TDRKH	0.00120024	2
10200	10555	MPHOSPH6	AGPAT2	0.00040008	2
10291	29887	SF3A1	SNX10	0.00020004	2
11130	64151	ZWINT	NCAPG	0.0124025	3
22921	93663	MSRB2	ARHGAP18	0.0010002	2
23598	317781	PATZ1	DDX51	0.0143029	3
25829	92689	TMEM184B	FAM114A1	0.0131026	3
26576	127933	SRPK3	UHMK1	0.00080016	2
29945	57091	ANAPC4	CASS4	0.00080016	2
51574	55236	LARP7	UBA6	0.0122024	3
53339	80108	BTBD1	ZFP2	0.00080016	2
55379	85452	LRRC59	CFAP74	0.00080016	2
55379	91039	LRRC59	DPP9	0.00030006	2
55762	79788	ZNF701	ZNF665	0.00810162	3
56928	60680	SPPL2B	CELF5	0.00090018	2
57698	115352	SHTN1	FCRL3	0.00060012	2
79774	79977	GRTP1	GRHL2	0.0518104	1
79774	84619	GRTP1	ZGPAT	0.00020004	2
92335	92591	STRADA	ASB16	0.00040008	2

## Sheet: BRCA
Interaction_A (Entrez Gene_ID)	Interaction_B (Entrez Gene_ID)	Interaction_A (Gene symbol)	Interaction_B (Gene symbol)	P value predicted by INCM	Types of genetic interactions ("1": known genetic interactions (GI), "2": INCM-predicted GI only in individual tumors (Network-predicted GIs), and "3": known GIs and INCM-predicted GI in individual tumors)
213	4076	ALB	CAPRIN1	0.5	1
213	7337	ALB	UBE3A	0.5	1
213	9254	ALB	CACNA2D2	0.00830166	3
333	3265	APLP1	HRAS	0.5	1
333	3845	APLP1	KRAS	0.5	1
333	390162	APLP1	OR5M9	0.00090018	2
355	1956	FAS	EGFR	0.5	1
355	414301	FAS	DDI1	0.00060012	2
375	4076	ARF1	CAPRIN1	0.00720144	3
472	637	ATM	BID	0.5	1
472	2067	ATM	ERCC1	0.5	1
472	2475	ATM	MTOR	0.5	1
472	4609	ATM	MYC	0.5	1
472	5424	ATM	POLD1	0.5	1
472	5888	ATM	RAD51	0.5	1
472	7398	ATM	USP1	0.00990198	3
472	10111	ATM	RAD50	0.5	1
598	1111	BCL2L1	CHEK1	0.5	1
598	3265	BCL2L1	HRAS	0.00565226	3
598	3845	BCL2L1	KRAS	0.5	1
598	5594	BCL2L1	MAPK1	0.5	1
598	55266	BCL2L1	TMEM19	0.00120024	2
637	2067	BID	ERCC1	0.0120024	3
637	2475	BID	MTOR	0.5	1
637	4193	BID	MDM2	0.5	1
637	4609	BID	MYC	0.5	1
637	5395	BID	PMS2	0.5	1
637	5424	BID	POLD1	0.5	1
637	5888	BID	RAD51	0.5	1
637	7398	BID	USP1	0.5	1
641	4171	BLM	MCM2	0.040108	3
641	8914	BLM	TIMELESS	0	3
780	1281	DDR1	COL3A1	0.0158032	3
780	1508	DDR1	CTSB	0.00660132	3
780	6125	DDR1	RPL5	0.5	1
780	6368	DDR1	CCL23	0.5	1
780	7337	DDR1	UBE3A	0.5	1
780	9254	DDR1	CACNA2D2	0.5	1
780	10058	DDR1	ABCB6	0.5	1
780	115361	DDR1	GBP4	0.5	1
889	5189	KRIT1	PEX1	0.0025005	3
889	55904	KRIT1	KMT2E	0.5	1
890	3845	CCNA2	KRAS	0.5	1
890	4171	CCNA2	MCM2	0.0080016	3
988	3265	CDC5L	HRAS	0.5	1
988	3845	CDC5L	KRAS	0.5	1
988	29028	CDC5L	ATAD2	0.5	1
988	165324	CDC5L	UBXN2A	0.00040008	2
1063	7153	CENPF	TOP2A	0.00470094	3
1111	4609	CHEK1	MYC	0.5	1
1111	6240	CHEK1	RRM1	0.5	1
1111	7150	CHEK1	TOP1	0.00930186	3
1111	9154	CHEK1	SLC28A1	0.5	1
1111	9735	CHEK1	KNTC1	0.5	1
1111	10111	CHEK1	RAD50	0.5	1
1123	4677	CHN1	NARS	0.00060012	2
1281	1436	COL3A1	CSF1R	0.5	1
1281	5156	COL3A1	PDGFRA	0.5	1
1281	5159	COL3A1	PDGFRB	0.5	1
1281	5979	COL3A1	RET	0.0361072	3
1407	3265	CRY1	HRAS	0.5	1
1407	3845	CRY1	KRAS	0.5	1
1407	64761	CRY1	PARP12	0.00020004	2
1431	3265	CS	HRAS	0.5	1
1431	3845	CS	KRAS	0.5	1
1431	7153	CS	TOP2A	0.00040008	2
1436	1508	CSF1R	CTSB	0.5	1
1436	4076	CSF1R	CAPRIN1	0.5	1
1436	6368	CSF1R	CCL23	0.5	1
1436	7337	CSF1R	UBE3A	0.5	1
1436	9254	CSF1R	CACNA2D2	0.5	1
1436	10058	CSF1R	ABCB6	0.0120024	3
1436	115361	CSF1R	GBP4	0.0165033	3
1508	3265	CTSB	HRAS	0.5	1
1508	5156	CTSB	PDGFRA	0.5	1
1508	5159	CTSB	PDGFRB	0.5	1
1508	5979	CTSB	RET	0.5	1
1559	10217	CYP2C9	CTDSPL	0.0104021	3
1659	3845	DHX8	KRAS	0.5	1
1659	10195	DHX8	ALG3	0.00060012	2
1731	3265	SEPTIN1	HRAS	0.5	1
1731	3717	SEPTIN1	JAK2	0.5	1
1731	3845	SEPTIN1	KRAS	0.5	1
1731	6416	SEPTIN1	MAP2K4	0.00580116	3
1731	7486	SEPTIN1	WRN	0.5	1
1731	55904	SEPTIN1	KMT2E	0.5	1
1956	2475	EGFR	MTOR	0.369474	1
1956	4233	EGFR	MET	0.144029	1
1956	5524	EGFR	PTPA	0.0185037	3
1956	5888	EGFR	RAD51	0.5	1
1956	7398	EGFR	USP1	0.5	1
2067	2475	ERCC1	MTOR	0.5	1
2067	4193	ERCC1	MDM2	0.5	1
2067	5395	ERCC1	PMS2	0.5	1
2067	5424	ERCC1	POLD1	0.5	1
2067	5888	ERCC1	RAD51	0.5	1
2067	6240	ERCC1	RRM1	0.00960192	3
2067	7398	ERCC1	USP1	0.5	1
2072	54516	ERCC4	MTRF1L	0.0122024	3
2146	2475	EZH2	MTOR	0.5	1
2146	3845	EZH2	KRAS	0.5	1
2146	4221	EZH2	MEN1	0.5	1
2146	6416	EZH2	MAP2K4	0.5	1
2146	55904	EZH2	KMT2E	0.5	1
2146	222194	EZH2	RSBN1L	0.0107021	3
2475	3265	MTOR	HRAS	0.5	1
2475	3845	MTOR	KRAS	0.5	1
2475	4193	MTOR	MDM2	0.5	1
2475	4233	MTOR	MET	0.5	1
2475	5395	MTOR	PMS2	0.00190038	3
2475	5424	MTOR	POLD1	0.5	1
2475	6240	MTOR	RRM1	0.5	1
2475	7398	MTOR	USP1	0.5	1
2475	10018	MTOR	BCL2L11	0.129026	1
3265	3832	HRAS	KIF11	0.5	1
3265	4134	HRAS	MAP4	0.0182036	3
3265	4609	HRAS	MYC	0.5	1
3265	4677	HRAS	NARS	0.5	1
3265	4750	HRAS	NEK1	0.5	1
3265	7515	HRAS	XRCC1	0.00845338	3
3265	8881	HRAS	CDC16	0.5	1
3265	9373	HRAS	PLAA	0.5	1
3265	9527	HRAS	GOSR1	0.5	1
3265	10045	HRAS	SH2D3A	0.5	1
3265	10195	HRAS	ALG3	0.5	1
3265	23405	HRAS	DICER1	0.5	1
3265	51283	HRAS	BFAR	0.5	1
3265	54665	HRAS	RSBN1	0.5	1
3265	55266	HRAS	TMEM19	0.5	1
3265	55917	HRAS	CTTNBP2NL	0.5	1
3265	57570	HRAS	TRMT5	0.5	1
3265	57698	HRAS	SHTN1	0.0124025	3
3265	64682	HRAS	ANAPC1	0.5	1
3265	64761	HRAS	PARP12	0.5	1
3265	79577	HRAS	CDC73	0.5	1
3265	79774	HRAS	GRTP1	0.5	1
3265	81671	HRAS	VMP1	0.0105021	3
3265	84271	HRAS	POLDIP3	0.5	1
3265	92335	HRAS	STRADA	0.5	1
3265	152831	HRAS	KLB	0.5	1
3265	165324	HRAS	UBXN2A	0.5	1
3265	390162	HRAS	OR5M9	0.5	1
3308	10111	HSPA4	RAD50	0.0180036	3
3717	3845	JAK2	KRAS	0.5	1
3717	4221	JAK2	MEN1	0.5	1
3717	7486	JAK2	WRN	0.0173035	3
3717	55904	JAK2	KMT2E	0.00530106	3
3832	3845	KIF11	KRAS	0.5	1
3832	55388	KIF11	MCM10	0.5	1
3832	84271	KIF11	POLDIP3	0.0005001	2
3845	4221	KRAS	MEN1	0.5	1
3845	4609	KRAS	MYC	0.5	1
3845	4677	KRAS	NARS	0.5	1
3845	4750	KRAS	NEK1	0.5	1
3845	6240	KRAS	RRM1	0.0140028	3
3845	6416	KRAS	MAP2K4	0.192338	1
3845	7150	KRAS	TOP1	0.5	1
3845	7153	KRAS	TOP2A	0.5	1
3845	7486	KRAS	WRN	0.5	1
3845	7515	KRAS	XRCC1	0.5	1
3845	7703	KRAS	PCGF2	0.5	1
3845	9254	KRAS	CACNA2D2	0.5	1
3845	9373	KRAS	PLAA	0.5	1
3845	9527	KRAS	GOSR1	0.5	1
3845	10045	KRAS	SH2D3A	0.5	1
3845	10195	KRAS	ALG3	0.5	1
3845	23405	KRAS	DICER1	0.5	1
3845	51283	KRAS	BFAR	0.5	1
3845	54516	KRAS	MTRF1L	0.5	1
3845	54665	KRAS	RSBN1	0.5	1
3845	54926	KRAS	UBE2R2	0.5	1
3845	55266	KRAS	TMEM19	0.5	1
3845	55904	KRAS	KMT2E	0.5	1
3845	55917	KRAS	CTTNBP2NL	0.5	1
3845	57570	KRAS	TRMT5	0.0196039	3
3845	57698	KRAS	SHTN1	0.5	1
3845	64682	KRAS	ANAPC1	0.5	1
3845	79577	KRAS	CDC73	0.5	1
3845	79774	KRAS	GRTP1	0.5	1
3845	115352	KRAS	FCRL3	0.5	1
3845	165324	KRAS	UBXN2A	0.5	1
3998	6120	LMAN1	RPE	0.5	1
3998	8546	LMAN1	AP3B1	0.0103021	3
4076	5159	CAPRIN1	PDGFRB	0.5	1
4134	10295	MAP4	BCKDK	0.5	1
4193	4609	MDM2	MYC	0.5	1
4193	5395	MDM2	PMS2	0.5	1
4193	5424	MDM2	POLD1	0.00940188	3
4193	6240	MDM2	RRM1	0.5	1
4221	6416	MEN1	MAP2K4	0.4989	1
4221	7486	MEN1	WRN	0.5	1
4221	54516	MEN1	MTRF1L	0.5	1
4221	55904	MEN1	KMT2E	0.5	1
4221	79869	MEN1	CPSF7	0.0153031	3
4233	26064	MET	RAI14	0.00190038	3
4233	54516	MET	MTRF1L	0.5	1
4609	5524	MYC	PTPA	0.5	1
4609	5876	MYC	RABGGTB	0.00720144	3
4609	5888	MYC	RAD51	0.5	1
4609	6400	MYC	SEL1L	0.5	1
4609	10018	MYC	BCL2L11	0.5	1
4609	10111	MYC	RAD50	0.5	1
4609	10133	MYC	OPTN	0.00680136	3
4609	10664	MYC	CTCF	0.5	1
4609	22880	MYC	MORC2	0.0184037	3
4750	79577	NEK1	CDC73	0.00020004	2
5156	6368	PDGFRA	CCL23	0.0134027	3
5156	6400	PDGFRA	SEL1L	0.0158032	3
5156	9254	PDGFRA	CACNA2D2	0.5	1
5156	10058	PDGFRA	ABCB6	0.5	1
5159	6125	PDGFRB	RPL5	0.5	1
5159	6368	PDGFRB	CCL23	0.5	1
5159	6400	PDGFRB	SEL1L	0.0123025	3
5159	9254	PDGFRB	CACNA2D2	0.5	1
5159	10058	PDGFRB	ABCB6	0.5	1
5159	115361	PDGFRB	GBP4	0.0857171	1
5189	8856	PEX1	NR1I2	0.5	1
5395	5424	PMS2	POLD1	0.5	1
5395	5888	PMS2	RAD51	0.5	1
5395	7398	PMS2	USP1	0.5	1
5424	5888	POLD1	RAD51	0.5	1
5424	6240	POLD1	RRM1	0.5	1
5424	7398	POLD1	USP1	0.0370074	3
5594	10018	MAPK1	BCL2L11	0.0164033	3
5888	6240	RAD51	RRM1	0.5	1
5888	7153	RAD51	TOP2A	0.5	1
5888	7398	RAD51	USP1	0.5	1
5888	10111	RAD51	RAD50	0.5	1
5888	23590	RAD51	PDSS1	0.00380076	3
5888	55388	RAD51	MCM10	0.5	1
5888	57697	RAD51	FANCM	0.5	1
5979	6125	RET	RPL5	0.010002	3
5979	6368	RET	CCL23	0.5	1
5979	6400	RET	SEL1L	0.5	1
5979	7337	RET	UBE3A	0.00270054	3
5979	9254	RET	CACNA2D2	0.5	1
5979	10058	RET	ABCB6	0.5	1
5979	10217	RET	CTDSPL	0.5	1
5979	115361	RET	GBP4	0.5	1
6120	7014	RPE	TERF2	0	2
6240	7398	RRM1	USP1	0.5	1
6240	55361	RRM1	PI4K2A	0.5	1
6240	80025	RRM1	PANK2	0.00630126	3
6416	7486	MAP2K4	WRN	0.5	1
6416	55904	MAP2K4	KMT2E	0.5	1
7014	10664	TERF2	CTCF	0.5	1
7153	9134	TOP2A	CCNE2	0.5	1
7153	29028	TOP2A	ATAD2	0.5	1
7486	54516	WRN	MTRF1L	0.5	1
7486	55904	WRN	KMT2E	0.5	1
7703	23300	PCGF2	ATMIN	0.00040008	2
8737	9154	RIPK1	SLC28A1	0.0162032	3
8856	10295	NR1I2	BCKDK	0.0175035	3
8881	64682	CDC16	ANAPC1	0.00040008	2
9134	29028	CCNE2	ATAD2	0.0176035	3
9134	51514	CCNE2	DTL	0.5	1
9154	51231	SLC28A1	VRK3	0.5	1
9154	55361	SLC28A1	PI4K2A	0.00630126	3
9373	152831	PLAA	KLB	0.00070014	2
9527	54926	GOSR1	UBE2R2	0.00130026	2
9567	9889	GTPBP1	ZBED4	0.0025005	3
9567	84271	GTPBP1	POLDIP3	0.5	1
9735	9972	KNTC1	NUP153	0.00560112	3
9972	63933	NUP153	MCUR1	0.0140028	3
10045	147798	SH2D3A	TMC4	0.00670134	3
10664	55388	CTCF	MCM10	0.0163033	3
10664	149420	CTCF	PDIK1L	0.010102	3
23405	115352	DICER1	FCRL3	0.00020004	2
29997	51231	NOP53	VRK3	0.0109022	3
51283	54665	BFAR	RSBN1	0.00020004	2
51514	79894	DTL	ZNF672	0.00490098	3
54516	55904	MTRF1L	KMT2E	0.5	1
55323	55917	LARP6	CTTNBP2NL	0.00090018	3
56339	57697	METTL3	FANCM	0.00790158	3
57530	79774	CGN	GRTP1	0.5	1
57530	120224	CGN	TMEM45B	0.0179036	3
64682	79774	ANAPC1	GRTP1	0.00040008	2
84271	92335	POLDIP3	STRADA	0.00090018	2

## Sheet: COAD
Interaction_A (Entrez Gene_ID)	Interaction_B (Entrez Gene_ID)	Interaction_A (Gene symbol)	Interaction_B (Gene symbol)	P value predicted by INCM	Types of genetic interactions ("1": known genetic interactions (GI), "2": INCM-predicted GI only in individual tumors (Network-predicted GIs), and "3": known GIs and INCM-predicted GI in individual tumors)
21	634	ABCA3	CEACAM1	0.00020004	3
21	763	ABCA3	CA5A	0.5	1
21	2323	ABCA3	FLT3LG	0.227145	1
21	3604	ABCA3	TNFRSF9	0.707241	1
21	4772	ABCA3	NFATC1	0.45179	1
21	6259	ABCA3	RYK	0.0110022	3
21	6400	ABCA3	SEL1L	0.597019	1
21	6419	ABCA3	SETMAR	0.5	1
21	9794	ABCA3	MAML1	1.03521	1
21	22809	ABCA3	ATF5	1.13903	1
25	753	ABL1	LDLRAD4	0.5	1
25	1523	ABL1	CUX1	1.21954	1
25	2323	ABL1	FLT3LG	0.557311	1
25	4772	ABL1	NFATC1	0.00180036	3
25	6400	ABL1	SEL1L	0.5	1
25	7088	ABL1	TLE1	0.5	1
25	8539	ABL1	API5	0.392178	1
25	8883	ABL1	NAE1	0.5	1
25	9169	ABL1	SCAF11	0.5	1
25	9794	ABL1	MAML1	0.5	1
25	9842	ABL1	PLEKHM1	1.0098	1
25	55236	ABL1	UBA6	0.5	1
25	64344	ABL1	HIF3A	0.795459	1
25	203522	ABL1	INTS6L	0.64933	1
142	598	PARP1	BCL2L1	0.104121	1
142	672	PARP1	BRCA1	0.5	1
142	1523	PARP1	CUX1	0.459192	1
142	1642	PARP1	DDB1	0.0128026	3
142	4193	PARP1	MDM2	0.108022	1
142	5424	PARP1	POLD1	0.075215	1
142	5426	PARP1	POLE	0.603121	1
142	7157	PARP1	TP53	1.9924	1
142	7398	PARP1	USP1	0.5	1
142	7516	PARP1	XRCC2	0.5	1
142	79915	PARP1	ATAD5	0.878376	1
330	675	BIRC3	BRCA2	0.0010002	3
330	999	BIRC3	CDH1	0.170834	1
330	2625	BIRC3	GATA3	0.0112022	3
330	4853	BIRC3	NOTCH2	0.5	1
330	5706	BIRC3	PSMC6	0.00060012	2
330	8883	BIRC3	NAE1	0.5	1
330	55904	BIRC3	KMT2E	0.243749	1
472	675	ATM	BRCA2	1.03821	1
472	4193	ATM	MDM2	0.386177	1
472	7157	ATM	TP53	2	1
472	8795	ATM	TNFRSF10B	0.674135	1
472	8883	ATM	NAE1	0.540008	1
472	11200	ATM	CHEK2	0.00560112	3
598	1111	BCL2L1	CHEK1	0.019804	3
598	7157	BCL2L1	TP53	0.5	1
598	8883	BCL2L1	NAE1	0.0564113	1
613	1523	BCR	CUX1	1.08302	1
613	2323	BCR	FLT3LG	0.5	1
613	4772	BCR	NFATC1	0.669634	1
613	6259	BCR	RYK	0.5	1
613	6400	BCR	SEL1L	0.316963	1
613	6419	BCR	SETMAR	0.168734	1
613	8539	BCR	API5	0.322565	1
613	9794	BCR	MAML1	0.122124	1
613	9842	BCR	PLEKHM1	0.00560112	3
613	203522	BCR	INTS6L	0.5	1
634	780	CEACAM1	DDR1	0.5	1
634	1436	CEACAM1	CSF1R	0.5	1
634	1551	CEACAM1	CYP3A7	0.5	1
634	5159	CEACAM1	PDGFRB	0.19994	1
672	1111	BRCA1	CHEK1	0.5	1
672	1642	BRCA1	DDB1	0.5	1
672	5424	BRCA1	POLD1	0.60162	1
672	5426	BRCA1	POLE	0.830466	1
672	7398	BRCA1	USP1	0.0193039	3
672	7516	BRCA1	XRCC2	0.5	1
672	8883	BRCA1	NAE1	0.5	1
672	11200	BRCA1	CHEK2	0.5	1
675	999	BRCA2	CDH1	0.693939	1
675	1111	BRCA2	CHEK1	0.0424085	3
675	1387	BRCA2	CREBBP	0.334067	1
675	1642	BRCA2	DDB1	1.10042	1
675	2146	BRCA2	EZH2	0.0174035	3
675	2625	BRCA2	GATA3	0.0861172	1
675	7516	BRCA2	XRCC2	0.164433	1
675	8883	BRCA2	NAE1	0.828366	1
675	9401	BRCA2	RECQL4	0.5	1
675	11200	BRCA2	CHEK2	0.5	1
675	55904	BRCA2	KMT2E	1.0079	1
753	1436	LDLRAD4	CSF1R	0.5	1
753	1551	LDLRAD4	CYP3A7	0.5	1
753	3815	LDLRAD4	KIT	0.0035007	3
753	4914	LDLRAD4	NTRK1	0.5	1
753	5156	LDLRAD4	PDGFRA	0.00710142	3
753	5159	LDLRAD4	PDGFRB	0.120324	1
753	5243	LDLRAD4	ABCB1	0.10082	1
753	5742	LDLRAD4	PTGS1	0.5	1
763	3815	CA5A	KIT	0.5	1
763	4914	CA5A	NTRK1	0.00740148	3
780	1523	DDR1	CUX1	0.338368	1
780	2323	DDR1	FLT3LG	0.5	1
780	3604	DDR1	TNFRSF9	0.0416083	3
780	6419	DDR1	SETMAR	0.5	1
780	8539	DDR1	API5	0.308162	1
780	8547	DDR1	FCN3	0.154431	1
780	9169	DDR1	SCAF11	0.00060012	3
780	9794	DDR1	MAML1	0.5	1
780	9842	DDR1	PLEKHM1	0.785157	1
780	22809	DDR1	ATF5	0.00080016	3
780	29887	DDR1	SNX10	0.5	1
780	55236	DDR1	UBA6	0.00020004	3
780	64344	DDR1	HIF3A	0.639528	1
999	1387	CDH1	CREBBP	0.732847	1
999	2625	CDH1	GATA3	0.802861	1
999	5364	CDH1	PLXNB1	0.0085017	3
999	55904	CDH1	KMT2E	0.328666	1
999	117196	CDH1	MRGPRX4	0.0095019	3
1111	8883	CHEK1	NAE1	0.5	1
1111	9735	CHEK1	KNTC1	0.010002	3
1111	11200	CHEK1	CHEK2	0.5	1
1387	2625	CREBBP	GATA3	1.47409	1
1387	4853	CREBBP	NOTCH2	0.0156031	3
1387	55904	CREBBP	KMT2E	1.07912	1
1436	1523	CSF1R	CUX1	1.15203	1
1436	2323	CSF1R	FLT3LG	0.510702	1
1436	2833	CSF1R	CXCR3	0.5	1
1436	3604	CSF1R	TNFRSF9	0.5	1
1436	4772	CSF1R	NFATC1	0.182436	1
1436	6259	CSF1R	RYK	0.356971	1
1436	6400	CSF1R	SEL1L	0.5	1
1436	6419	CSF1R	SETMAR	0.5	1
1436	8539	CSF1R	API5	0.360772	1
1436	8547	CSF1R	FCN3	0.5	1
1436	9169	CSF1R	SCAF11	0.391478	1
1436	9794	CSF1R	MAML1	0.646629	1
1436	22809	CSF1R	ATF5	0.185137	1
1436	29887	CSF1R	SNX10	0.00960192	3
1436	64344	CSF1R	HIF3A	0.5	1
1509	7132	CTSD	TNFRSF1A	0.0183037	3
1523	1551	CUX1	CYP3A7	0.5	1
1523	3815	CUX1	KIT	0.146729	1
1523	4914	CUX1	NTRK1	0.5	1
1523	5243	CUX1	ABCB1	0.0193039	3
1551	3798	CYP3A7	KIF5A	0.0188038	3
1551	7088	CYP3A7	TLE1	0.0164033	3
1551	9169	CYP3A7	SCAF11	0.5	1
1551	55236	CYP3A7	UBA6	0.258652	1
1565	2323	CYP2D6	FLT3LG	0.00060012	3
1565	2833	CYP2D6	CXCR3	0.5	1
1565	3604	CYP2D6	TNFRSF9	0.5	1
1565	4772	CYP2D6	NFATC1	0.291158	1
1565	6400	CYP2D6	SEL1L	0.5	1
1565	8539	CYP2D6	API5	0.5	1
1565	203522	CYP2D6	INTS6L	0.0155031	3
1998	83694	ELF2	RPS6KL1	0.00020004	2
2091	3845	FBL	KRAS	0.84897	1
2091	6929	FBL	TCF3	0.0188038	3
2146	51593	EZH2	SRRT	0.5	1
2177	8883	FANCD2	NAE1	0.394479	1
2177	79733	FANCD2	E2F8	0.00860172	3
2323	3815	FLT3LG	KIT	0.5	1
2323	4914	FLT3LG	NTRK1	0.369274	1
2323	5156	FLT3LG	PDGFRA	0.5	1
2323	5159	FLT3LG	PDGFRB	0.55221	1
2323	5742	FLT3LG	PTGS1	0.5	1
2625	55904	GATA3	KMT2E	0.374275	1
2746	8883	GLUD1	NAE1	0.115423	1
2746	85004	GLUD1	RERG	0.00090018	2
2833	4914	CXCR3	NTRK1	0.0010002	3
2833	5159	CXCR3	PDGFRB	0.5	1
3146	7398	HMGB1	USP1	0.5	1
3146	8883	HMGB1	NAE1	0.5	1
3146	79733	HMGB1	E2F8	0.00260052	3
3604	3815	TNFRSF9	KIT	0.481896	1
3604	4914	TNFRSF9	NTRK1	0.5	1
3604	5156	TNFRSF9	PDGFRA	0.188538	1
3604	5159	TNFRSF9	PDGFRB	0.5	1
3604	5742	TNFRSF9	PTGS1	0.0135027	3
3604	8883	TNFRSF9	NAE1	0.20164	1
3675	57552	ITGA3	NCEH1	0.019804	3
3675	284119	ITGA3	CAVIN1	0.462793	1
3815	4772	KIT	NFATC1	0.783357	1
3815	6400	KIT	SEL1L	0.5	1
3815	6419	KIT	SETMAR	0.217343	1
3815	9169	KIT	SCAF11	0.122224	1
3815	9794	KIT	MAML1	0.165633	1
3815	64344	KIT	HIF3A	0.5	1
3845	7157	KRAS	TP53	0	3
3845	9401	KRAS	RECQL4	0.692839	1
3845	23212	KRAS	RRS1	0.5	1
3845	55904	KRAS	KMT2E	1.9834	1
3845	60436	KRAS	TGIF2	0.24785	1
4193	6419	MDM2	SETMAR	0.00140028	2
4193	7157	MDM2	TP53	0.5	1
4193	7516	MDM2	XRCC2	0.5	1
4193	8795	MDM2	TNFRSF10B	0.5	1
4193	8883	MDM2	NAE1	0.5	1
4436	7398	MSH2	USP1	0.0104021	3
4436	7514	MSH2	XPO1	0.135627	1
4436	8883	MSH2	NAE1	0.5	1
4436	64172	MSH2	OSGEPL1	0.136427	1
4436	65018	MSH2	PINK1	0.5	1
4772	4914	NFATC1	NTRK1	0.5	1
4772	5156	NFATC1	PDGFRA	0.5	1
4772	5159	NFATC1	PDGFRB	0.794059	1
4772	5243	NFATC1	ABCB1	0.677435	1
4772	5742	NFATC1	PTGS1	0.5	1
4853	55904	NOTCH2	KMT2E	0.5	1
4869	8883	NPM1	NAE1	0.0040008	3
4914	6259	NTRK1	RYK	0.5	1
4914	6400	NTRK1	SEL1L	0.5	1
4914	8539	NTRK1	API5	0.5	1
4914	8547	NTRK1	FCN3	0.131226	1
4914	22809	NTRK1	ATF5	0.5	1
4914	29887	NTRK1	SNX10	0.5	1
4914	64344	NTRK1	HIF3A	0.5	1
4914	203522	NTRK1	INTS6L	0.5	1
5156	6400	PDGFRA	SEL1L	0.5	1
5156	8539	PDGFRA	API5	0.609222	1
5156	8547	PDGFRA	FCN3	0.0325065	3
5156	9169	PDGFRA	SCAF11	0.888578	1
5156	9794	PDGFRA	MAML1	0.395879	1
5156	29887	PDGFRA	SNX10	0.5	1
5156	64344	PDGFRA	HIF3A	0.473395	1
5159	6400	PDGFRB	SEL1L	0.388678	1
5159	6419	PDGFRB	SETMAR	0.5	1
5159	7157	PDGFRB	TP53	1.60412	1
5159	8539	PDGFRB	API5	0.00340068	3
5159	8547	PDGFRB	FCN3	0.0118024	3
5159	9169	PDGFRB	SCAF11	0.5	1
5159	9794	PDGFRB	MAML1	0.00180036	3
5159	22809	PDGFRB	ATF5	0.5	1
5159	29887	PDGFRB	SNX10	0.5	1
5159	64344	PDGFRB	HIF3A	0.793559	1
5243	7088	ABCB1	TLE1	0.5	1
5243	9088	ABCB1	PKMYT1	0.0111022	3
5243	55236	ABCB1	UBA6	0.5	1
5243	83694	ABCB1	RPS6KL1	0.5	1
5424	5426	POLD1	POLE	0.291458	1
5424	7398	POLD1	USP1	0.00060012	3
5424	7516	POLD1	XRCC2	0.00530106	3
5424	10432	POLD1	RBM14	0.5	1
5426	6294	POLE	SAFB	0.00730146	3
5426	7398	POLE	USP1	0.162833	1
5426	7516	POLE	XRCC2	0.59812	1
5706	8883	PSMC6	NAE1	0.5	1
5742	6400	PTGS1	SEL1L	0.5	1
5742	8539	PTGS1	API5	0.5	1
5742	8547	PTGS1	FCN3	0.0729146	1
5742	9794	PTGS1	MAML1	0.5	1
5742	29887	PTGS1	SNX10	0.5	1
5742	55236	PTGS1	UBA6	0.262553	1
5742	64344	PTGS1	HIF3A	0.00160032	3
5884	8883	RAD17	NAE1	0.167133	1
5884	64172	RAD17	OSGEPL1	0.00880176	3
6294	10432	SAFB	RBM14	0.168034	1
6305	23264	SBF1	ZC3H7B	0.00590118	3
6400	81537	SEL1L	SGPP1	0.00980196	3
6419	8883	SETMAR	NAE1	0.5	1
6621	8883	SNAPC4	NAE1	0.5	1
6621	23082	SNAPC4	PPRC1	0.0160032	3
6929	10432	TCF3	RBM14	0.169834	1
7132	8883	TNFRSF1A	NAE1	0.5	1
7132	81602	TNFRSF1A	CDADC1	0.00090018	2
7398	7516	USP1	XRCC2	0.163833	1
7398	8795	USP1	TNFRSF10B	0.5	1
7398	8883	USP1	NAE1	0.5	1
7514	22974	XPO1	TPX2	0.00960192	3
7516	8883	XRCC2	NAE1	0.5	1
7516	23590	XRCC2	PDSS1	0	2
7536	7874	SF1	USP7	0.395579	1
7536	10432	SF1	RBM14	0.0127025	3
7536	23264	SF1	ZC3H7B	0.589018	1
7874	57585	USP7	CRAMP1	0.00730146	3
7913	10051	DEK	SMC4	0.00710142	3
7915	8883	ALDH5A1	NAE1	0.5	1
7915	64359	ALDH5A1	NXN	0.0010002	2
8477	8883	GPR65	NAE1	0.00140028	3
8539	8883	API5	NAE1	0.5	1
8575	10575	PRKRA	CCT4	0.015003	3
8575	64172	PRKRA	OSGEPL1	0.195839	1
8795	26610	TNFRSF10B	ELP4	0.00080016	2
8880	79915	FUBP1	ATAD5	0.0134027	3
8883	9141	NAE1	PDCD5	0.5	1
8883	9401	NAE1	RECQL4	0.5	1
8883	10051	NAE1	SMC4	0.0327065	3
8883	11200	NAE1	CHEK2	0.5	1
8883	55173	NAE1	MRPS10	0.5	1
8883	55247	NAE1	NEIL3	0.0114023	3
8883	57585	NAE1	CRAMP1	0.5	1
8883	64359	NAE1	NXN	0.5	1
8883	79026	NAE1	AHNAK	0.00980196	3
8883	81602	NAE1	CDADC1	0.5	1
8883	81618	NAE1	ITM2C	0.5	1
8883	84100	NAE1	ARL6	0.5	1
8883	85004	NAE1	RERG	0.5	1
8883	116379	NAE1	IL22RA2	0.0886177	1
8883	132203	NAE1	SNTN	0.0459092	3
8883	253959	NAE1	RALGAPA1	0.0158032	3
9141	85004	PDCD5	RERG	0.0010002	2
9401	55904	RECQL4	KMT2E	0.0166033	3
10051	55247	SMC4	NEIL3	0.5	1
23212	84749	RRS1	USP30	0.0005001	2
23590	51593	PDSS1	SRRT	0.0134027	3
27284	60436	SULT1B1	TGIF2	0.00080016	2
51574	55236	LARP7	UBA6	0.00540108	3
51593	79915	SRRT	ATAD5	0.296259	1
55173	84100	MRPS10	ARL6	0.00040008	2
57697	79915	FANCM	ATAD5	0.00160032	3
64359	81618	NXN	ITM2C	0.00060012	2
65018	284119	PINK1	CAVIN1	0.00260052	3
116379	132203	IL22RA2	SNTN	0.00040008	2

## Sheet: GBM
Interaction_A (Entrez Gene_ID)	Interaction_B (Entrez Gene_ID)	Interaction_A (Gene symbol)	Interaction_B (Gene symbol)	P value predicted by INCM	Types of genetic interactions ("1": known genetic interactions (GI), "2": INCM-predicted GI only in individual tumors (Network-predicted GIs), and "3": known GIs and INCM-predicted GI in individual tumors)
213	6500	ALB	SKP1	0.5	1
213	27315	ALB	PGAP2	0.00340068	3
329	5435	BIRC2	POLR2F	0.00040008	2
329	8883	BIRC2	NAE1	0.5	1
332	6241	BIRC5	RRM2	0.5	1
332	6790	BIRC5	AURKA	0.019804	3
332	8883	BIRC5	NAE1	0.5	1
332	26271	BIRC5	FBXO5	0.5	1
332	55907	BIRC5	CMAS	0.00070014	2
332	387338	BIRC5	NSUN4	0.0005001	2
545	672	ATR	BRCA1	0.00160032	3
545	675	ATR	BRCA2	0.115223	1
545	1633	ATR	DCK	0.5	1
545	2475	ATR	MTOR	0.00480096	3
545	5591	ATR	PRKDC	1.58112	1
545	7298	ATR	TYMS	0.5	1
672	2475	BRCA1	MTOR	0.265553	1
672	5424	BRCA1	POLD1	0.5	1
672	5591	BRCA1	PRKDC	1.11522	1
672	7374	BRCA1	UNG	0.0035007	3
672	7516	BRCA1	XRCC2	0.802961	1
672	8883	BRCA1	NAE1	0.020004	3
675	2131	BRCA2	EXT1	0.220544	1
675	4214	BRCA2	MAP3K1	1.58512	1
675	5591	BRCA2	PRKDC	0.113423	1
675	7516	BRCA2	XRCC2	1.12943	1
675	55904	BRCA2	KMT2E	0.00670134	3
675	58508	BRCA2	KMT2C	0.0172034	3
675	79596	BRCA2	RNF219	0.15023	1
675	83990	BRCA2	BRIP1	0.5	1
780	6500	DDR1	SKP1	0.5	1
780	8325	DDR1	FZD8	0.5	1
780	9842	DDR1	PLEKHM1	0.5	1
780	27315	DDR1	PGAP2	0.5	1
780	64065	DDR1	PERP	0.015103	3
838	2197	CASP5	FAU	0.00120024	2
838	8883	CASP5	NAE1	0.5	1
940	8883	CD28	NAE1	0.5	1
940	23423	CD28	TMED3	0.00080016	2
993	8883	CDC25A	NAE1	0.540008	1
993	11052	CDC25A	CPSF6	0.00040008	3
1385	2475	CREB1	MTOR	0.139428	1
1385	9874	CREB1	TLK1	0.00560112	3
1434	3177	CSE1L	SLC29A2	0.5	1
1434	7298	CSE1L	TYMS	0.0141028	3
1434	8883	CSE1L	NAE1	0.371074	1
1436	1737	CSF1R	DLAT	0.0175035	3
1436	6738	CSF1R	RO60	0.5	1
1436	9169	CSF1R	SCAF11	0.00530106	3
1436	9842	CSF1R	PLEKHM1	0.5	1
1436	25888	CSF1R	ZNF473	0.5	1
1436	27315	CSF1R	PGAP2	0.5	1
1633	3791	DCK	KDR	0.135127	1
1633	6792	DCK	CDKL5	0.00960192	3
1660	5111	DHX9	PCNA	0.5	1
1660	157570	DHX9	ESCO2	0.00160032	3
1665	8883	DHX15	NAE1	0.5	1
1665	115209	DHX15	OMA1	0	2
1731	4214	SEPTIN1	MAP3K1	0.5	1
1731	4791	SEPTIN1	NFKB2	0.0519104	1
1731	6500	SEPTIN1	SKP1	0.00120024	2
1731	8883	SEPTIN1	NAE1	0.5	1
1731	8915	SEPTIN1	BCL10	0.5	1
1731	10276	SEPTIN1	NET1	0.0010002	2
1731	25913	SEPTIN1	POT1	0.0015003	2
1731	55904	SEPTIN1	KMT2E	0.447389	1
1737	8883	DLAT	NAE1	0.5	1
1737	10558	DLAT	SPTLC1	0.5	1
2131	8915	EXT1	BCL10	0.00580116	3
2131	55904	EXT1	KMT2E	0.0255051	3
2197	8883	FAU	NAE1	0.5	1
2475	5424	MTOR	POLD1	0.943789	1
2475	5591	MTOR	PRKDC	0.0060012	3
2475	7374	MTOR	UNG	0.5	1
2475	7516	MTOR	XRCC2	0.059912	1
2475	9474	MTOR	ATG5	0.692739	1
2547	4363	XRCC6	ABCC1	0.589618	1
2547	5243	XRCC6	ABCB1	0.141028	1
2547	5890	XRCC6	RAD51B	0.0197039	3
2935	7874	GSPT1	USP7	0.00940188	3
2975	26048	GTF3C1	ZNF500	0.0162032	3
3054	4133	HCFC1	MAP2	0.131426	1
3054	4363	HCFC1	ABCC1	0.0180036	3
3054	26048	HCFC1	ZNF500	0.5	1
3177	4214	SLC29A2	MAP3K1	0.14773	1
3177	6790	SLC29A2	AURKA	0.0195039	3
3476	8883	IGBP1	NAE1	0.5	1
3476	79871	IGBP1	RPAP2	0.00070014	2
3479	3791	IGF1	KDR	0.0112022	3
3479	5424	IGF1	POLD1	0.5	1
3479	7374	IGF1	UNG	0.5	1
3791	5243	KDR	ABCB1	1.61152	1
3791	7374	KDR	UNG	0.274255	1
4055	7561	LTBR	ZNF14	0.00120024	2
4055	8883	LTBR	NAE1	0.5	1
4133	6790	MAP2	AURKA	0.307261	1
4133	57674	MAP2	RNF213	0	3
4214	4791	MAP3K1	NFKB2	0.5	1
4214	5243	MAP3K1	ABCB1	1.56281	1
4214	7298	MAP3K1	TYMS	0.5	1
4214	8915	MAP3K1	BCL10	0.5	1
4214	55904	MAP3K1	KMT2E	0.5	1
4214	58508	MAP3K1	KMT2C	0.518404	1
4214	83990	MAP3K1	BRIP1	0.00380076	3
4363	57674	ABCC1	RNF213	0.00120024	3
4670	5424	HNRNPM	POLD1	0.5	1
4670	80304	HNRNPM	WDCP	0.00380076	3
4724	10915	NDUFS4	TCERG1	0.00040008	2
4791	5435	NFKB2	POLR2F	0.00080016	2
4791	8883	NFKB2	NAE1	0.5	1
4791	8915	NFKB2	BCL10	0.5	1
4968	5768	OGG1	QSOX1	0	2
4968	8883	OGG1	NAE1	0.5	1
5111	8883	PCNA	NAE1	0.5	1
5111	9768	PCNA	PCLAF	0.019904	3
5111	157570	PCNA	ESCO2	0.5	1
5243	6790	ABCB1	AURKA	0.285657	1
5243	8325	ABCB1	FZD8	0.0123025	3
5243	25888	ABCB1	ZNF473	0.0144029	3
5424	7516	POLD1	XRCC2	0.5	1
5424	10432	POLD1	RBM14	0.0166033	3
5435	8883	POLR2F	NAE1	0.5	1
5435	29775	POLR2F	CARD10	0.00020004	2
5591	5890	PRKDC	RAD51B	0.65213	1
5591	7516	PRKDC	XRCC2	0.0122024	3
5716	8883	PSMD10	NAE1	0.235247	1
5716	9643	PSMD10	MORF4L2	0.0163033	3
5768	8883	QSOX1	NAE1	0.5	1
5890	8883	RAD51B	NAE1	0.165233	1
6241	7009	RRM2	TMBIM6	0.00130026	2
6241	8883	RRM2	NAE1	0.5	1
6738	9842	RO60	PLEKHM1	0.0015003	2
6790	7298	AURKA	TYMS	0.5	1
6790	8883	AURKA	NAE1	0.5	1
7009	8883	TMBIM6	NAE1	0.5	1
7374	8883	UNG	NAE1	0.5	1
7465	8883	WEE1	NAE1	0.5	1
7465	144715	WEE1	RAD9B	0.00030006	2
7561	8883	ZNF14	NAE1	0.5	1
7741	8452	ZSCAN26	CUL3	0.0005001	2
7741	8883	ZSCAN26	NAE1	0.5	1
7741	118424	ZSCAN26	UBE2J2	0.00160032	2
7874	26048	USP7	ZNF500	0.281756	1
8382	8883	NME5	NAE1	0.0634127	1
8382	9474	NME5	ATG5	0.0010002	2
8452	8883	CUL3	NAE1	0.5	1
8452	118424	CUL3	UBE2J2	0.00070014	2
8780	10558	RIOK3	SPTLC1	0.014903	3
8883	9474	NAE1	ATG5	0.110322	1
8883	9643	NAE1	MORF4L2	0.5	1
8883	9768	NAE1	PCLAF	0.5	1
8883	10497	NAE1	UNC13B	0.00020004	3
8883	10533	NAE1	ATG7	0.169334	1
8883	10933	NAE1	MORF4L1	0.0095019	3
8883	11021	NAE1	RAB35	0.0692138	1
8883	23423	NAE1	TMED3	0.5	1
8883	23583	NAE1	SMUG1	0.5	1
8883	25913	NAE1	POT1	0.5	1
8883	26271	NAE1	FBXO5	0.0189038	3
8883	29761	NAE1	USP25	0.114223	1
8883	29775	NAE1	CARD10	0.5	1
8883	51390	NAE1	AIG1	0.5	1
8883	51645	NAE1	PPIL1	0.5	1
8883	53371	NAE1	NUP54	0.5	1
8883	55907	NAE1	CMAS	0.5	1
8883	66008	NAE1	TRAK2	0.00740148	3
8883	79871	NAE1	RPAP2	0.5	1
8883	83734	NAE1	ATG10	0.0185037	3
8883	84541	NAE1	KBTBD8	0.115423	1
8883	115209	NAE1	OMA1	0.5	1
8883	118424	NAE1	UBE2J2	0.5	1
8883	121642	NAE1	ALKBH2	0.215143	1
8883	144715	NAE1	RAD9B	0.5	1
8883	387338	NAE1	NSUN4	0.5	1
8915	55904	BCL10	KMT2E	0.439588	1
10533	51390	ATG7	AIG1	0.00120024	2
10915	220988	TCERG1	HNRNPA3	0.0685137	1
11021	84541	RAB35	KBTBD8	0.00120024	2
23583	51645	SMUG1	PPIL1	0.0010002	2
26271	57492	FBXO5	ARID1B	0.0114023	3
29761	121642	USP25	ALKBH2	0.00060012	2
51574	53371	LARP7	NUP54	0.0178036	3
54332	83990	GDAP1	BRIP1	0.00060012	3
55904	58508	KMT2E	KMT2C	0.00440088	3
55904	83990	KMT2E	BRIP1	0.60042	1
79596	220988	RNF219	HNRNPA3	0.00920184	3

## Sheet: HNSC
Interaction_A (Entrez Gene_ID)	Interaction_B (Entrez Gene_ID)	Interaction_A (Gene symbol)	Interaction_B (Gene symbol)	P value predicted by INCM	Types of genetic interactions ("1": known genetic interactions (GI), "2": INCM-predicted GI only in individual tumors (Network-predicted GIs), and "3": known GIs and INCM-predicted GI in individual tumors)
2	3265	A2M	HRAS	0.5	1
2	4214	A2M	MAP3K1	0.00130026	2
21	1213	ABCA3	CLTC	0.0118024	3
21	7351	ABCA3	UCP2	0.5	1
21	53616	ABCA3	ADAM22	0.5	1
21	55236	ABCA3	UBA6	0.00790158	3
124	731	ADH1A	C8A	0.00070014	2
124	3265	ADH1A	HRAS	0.105521	1
142	545	PARP1	ATR	0.5	1
142	1019	PARP1	CDK4	0.5	1
142	5290	PARP1	PIK3CA	0.5	1
142	5524	PARP1	PTPA	0.5	1
142	5591	PARP1	PRKDC	0.5	1
142	6742	PARP1	SSBP1	0.0104021	3
142	7157	PARP1	TP53	0.153531	1
142	7518	PARP1	XRCC4	0.5	1
142	8237	PARP1	USP11	0.0320064	3
143	990	PARP4	CDC6	0.0005001	2
143	8883	PARP4	NAE1	0.5	1
545	1633	ATR	DCK	0.5	1
545	3177	ATR	SLC29A2	0.5	1
545	5243	ATR	ABCB1	0.5	1
545	5290	ATR	PIK3CA	1.33637	1
545	5591	ATR	PRKDC	0.00480096	3
545	7157	ATR	TP53	0.227546	1
545	89845	ATR	ABCC10	0.5	1
785	3265	CACNB4	HRAS	0.5	1
785	10498	CACNB4	CARM1	0.00070014	2
825	8500	CAPN3	PPFIA1	0.0020004	2
959	4217	CD40LG	MAP3K5	0.00140028	2
959	8883	CD40LG	NAE1	0.5	1
990	8883	CDC6	NAE1	0.5	1
993	995	CDC25A	CDC25C	0.0171034	3
993	7157	CDC25A	TP53	1.46969	1
995	4176	CDC25C	MCM7	0.5	1
995	5524	CDC25C	PTPA	0.00990198	3
995	7157	CDC25C	TP53	0.157431	1
1019	1956	CDK4	EGFR	0.0103021	3
1019	6742	CDK4	SSBP1	0.010202	3
1029	1633	CDKN2A	DCK	0.5	1
1029	3177	CDKN2A	SLC29A2	0.5	1
1029	7157	CDKN2A	TP53	0	3
1029	8883	CDKN2A	NAE1	1.05061	1
1213	1559	CLTC	CYP2C9	0.5	1
1213	1565	CLTC	CYP2D6	0.5	1
1213	5159	CLTC	PDGFRB	0.5	1
1263	1633	PLK3	DCK	0.5	1
1263	3177	PLK3	SLC29A2	0.5	1
1263	5243	PLK3	ABCB1	0.5	1
1263	51727	PLK3	CMPK1	0.015103	3
1559	5189	CYP2C9	PEX1	0.111222	1
1559	5352	CYP2C9	PLOD2	0.5	1
1559	5792	CYP2C9	PTPRF	0.00780156	3
1559	22918	CYP2C9	CD93	0.5	1
1565	7351	CYP2D6	UCP2	0.010002	3
1565	22918	CYP2D6	CD93	0.5	1
1565	55236	CYP2D6	UBA6	0.5	1
1605	3265	DAG1	HRAS	0.5	1
1605	8883	DAG1	NAE1	0.5	1
1605	10329	DAG1	RXYLT1	0.00060012	2
1633	4214	DCK	MAP3K1	0.5	1
1633	5699	DCK	PSMB10	0.5	1
1633	8737	DCK	RIPK1	0.5	1
1633	51086	DCK	TNNI3K	0.0119024	3
1660	3265	DHX9	HRAS	0.5	1
1660	10208	DHX9	USPL1	0	2
1757	8883	SARDH	NAE1	0.5	1
1757	9557	SARDH	CHD1L	0.00110022	2
1786	8883	DNMT1	NAE1	0.5	1
1786	10657	DNMT1	KHDRBS1	0.0157031	3
1956	3265	EGFR	HRAS	1.0164	1
1956	5290	EGFR	PIK3CA	1.43459	1
1956	5339	EGFR	PLEC	0.0045009	3
1956	5524	EGFR	PTPA	0.5	1
1956	5792	EGFR	PTPRF	0.402981	1
1956	6742	EGFR	SSBP1	0.0475095	3
1956	9180	EGFR	OSMR	0.00330066	3
1982	3265	EIF4G2	HRAS	0.5	1
1982	4992	EIF4G2	OR1F1	0.00040008	2
2146	4214	EZH2	MAP3K1	0.5	1
2146	5893	EZH2	RAD52	0.00080016	2
2146	6198	EZH2	RPS6KB1	0.0232046	3
2146	7157	EZH2	TP53	0.692338	1
2146	7562	EZH2	ZNF708	0.5	1
2146	10257	EZH2	ABCC4	0.5	1
2175	5116	FANCA	PCNT	0.019804	3
2175	8883	FANCA	NAE1	0.5	1
2200	2313	FBN1	FLI1	0.5	1
2200	10257	FBN1	ABCC4	0.5	1
2200	91624	FBN1	NEXN	0.015203	3
2271	2313	FH	FLI1	0.5	1
2271	4214	FH	MAP3K1	0.5	1
2271	55699	FH	IARS2	0.00990198	3
2313	4214	FLI1	MAP3K1	0.5	1
2313	10257	FLI1	ABCC4	0.0090018	3
2662	3265	GDF10	HRAS	0.5	1
2662	25929	GDF10	GEMIN5	0.00060012	2
2879	3265	GPX4	HRAS	0.5	1
2879	51667	GPX4	NUB1	0.00040008	2
3066	8883	HDAC2	NAE1	0.5	1
3066	9782	HDAC2	MATR3	0.0132026	3
3177	4214	SLC29A2	MAP3K1	0.5	1
3177	5699	SLC29A2	PSMB10	0.5	1
3177	7301	SLC29A2	TYRO3	0.00870174	3
3177	8737	SLC29A2	RIPK1	0.5	1
3177	51086	SLC29A2	TNNI3K	0.5	1
3265	3735	HRAS	KARS	0.5	1
3265	3815	HRAS	KIT	0.5	1
3265	4017	HRAS	LOXL2	0.5	1
3265	4147	HRAS	MATN2	0.5	1
3265	4214	HRAS	MAP3K1	0.5	1
3265	4594	HRAS	MMUT	0.5	1
3265	4992	HRAS	OR1F1	0.5	1
3265	5705	HRAS	PSMC5	0.5	1
3265	5897	HRAS	RAG2	0.5	1
3265	5910	HRAS	RAP1GDS1	0.5	1
3265	6239	HRAS	RREB1	0.5	1
3265	6721	HRAS	SREBF2	0.5	1
3265	7140	HRAS	TNNT3	0.5	1
3265	7157	HRAS	TP53	1.80866	1
3265	7316	HRAS	UBC	0.5	1
3265	7580	HRAS	ZNF32	0.5	1
3265	8500	HRAS	PPFIA1	0.5	1
3265	8661	HRAS	EIF3A	0.361272	1
3265	8727	HRAS	CTNNAL1	0.5	1
3265	8808	HRAS	IL1RL2	0.00240048	3
3265	8842	HRAS	PROM1	0.00770154	3
3265	9415	HRAS	FADS2	0.5	1
3265	9534	HRAS	ZNF254	0.5	1
3265	9767	HRAS	JADE3	0.00860172	3
3265	9775	HRAS	EIF4A3	0.5	1
3265	9879	HRAS	DDX46	0.182236	1
3265	10051	HRAS	SMC4	0.5	1
3265	10067	HRAS	SCAMP3	0.5	1
3265	10208	HRAS	USPL1	0.5	1
3265	10291	HRAS	SF3A1	0.5	1
3265	10517	HRAS	FBXW10	0.5	1
3265	10555	HRAS	AGPAT2	0.5	1
3265	10769	HRAS	PLK2	0.5	1
3265	25891	HRAS	PAMR1	0.5	1
3265	25929	HRAS	GEMIN5	0.5	1
3265	27042	HRAS	UTP25	0.5	1
3265	51086	HRAS	TNNI3K	0.5	1
3265	51111	HRAS	KMT5B	0.361672	1
3265	51667	HRAS	NUB1	0.5	1
3265	53616	HRAS	ADAM22	0.5	1
3265	54552	HRAS	GNL3L	0.5	1
3265	55699	HRAS	IARS2	0.5	1
3265	60468	HRAS	BACH2	0.5	1
3265	63893	HRAS	UBE2O	0.5	1
3265	64780	HRAS	MICAL1	0.5	1
3265	79730	HRAS	NSUN7	0.5	1
3265	80169	HRAS	CTC1	0.5	1
3265	89910	HRAS	UBE3B	0.35107	1
3265	93611	HRAS	FBXO44	0.5	1
3265	117248	HRAS	GALNT15	0.5	1
3265	202915	HRAS	TMEM184A	0.5	1
3265	221749	HRAS	PXDC1	0.5	1
3265	252969	HRAS	NEIL2	0.5	1
3265	285590	HRAS	SH3PXD2B	0.5	1
3265	342184	HRAS	FMN1	0.5	1
3735	8883	KARS	NAE1	0.5	1
3735	57215	KARS	THAP11	0.0144029	3
3815	7157	KIT	TP53	0.882577	1
3815	7351	KIT	UCP2	0.5	1
3815	22918	KIT	CD93	0.00160032	3
3815	53616	KIT	ADAM22	0.116523	1
3815	55236	KIT	UBA6	0.5	1
3978	7515	LIG1	XRCC1	0.5	1
3978	8883	LIG1	NAE1	0.5	1
3978	10155	LIG1	TRIM28	0.0140028	3
3978	11235	LIG1	PDCD10	0.00140028	2
4017	23413	LOXL2	NCS1	0.0120024	3
4147	252969	MATN2	NEIL2	0	2
4176	5933	MCM7	RBL1	0.00880176	3
4214	5243	MAP3K1	ABCB1	0.5	1
4214	10257	MAP3K1	ABCC4	0.5	1
4214	51727	MAP3K1	CMPK1	0.5	1
4217	7561	MAP3K5	ZNF14	0.0010002	2
4217	8883	MAP3K5	NAE1	0.5	1
4594	285590	MMUT	SH3PXD2B	0.00060012	2
5159	5352	PDGFRB	PLOD2	0.5	1
5159	7465	PDGFRB	WEE1	0.0178036	3
5159	22918	PDGFRB	CD93	0.5	1
5159	53616	PDGFRB	ADAM22	0.5	1
5159	55236	PDGFRB	UBA6	0.5	1
5189	5243	PEX1	ABCB1	0.347169	1
5189	89845	PEX1	ABCC10	0.00570114	3
5243	7351	ABCB1	UCP2	0.5	1
5243	8737	ABCB1	RIPK1	0.5	1
5243	10295	ABCB1	BCKDK	0.5	1
5243	22918	ABCB1	CD93	0.5	1
5243	51086	ABCB1	TNNI3K	0.5	1
5243	53616	ABCB1	ADAM22	0.232246	1
5243	55171	ABCB1	TBCCD1	0.5	1
5243	55236	ABCB1	UBA6	0.191438	1
5243	79956	ABCB1	ERMP1	0.00920184	3
5290	5591	PIK3CA	PRKDC	1.45329	1
5290	79718	PIK3CA	TBL1XR1	0.0179036	3
5339	9180	PLEC	OSMR	0.224545	1
5352	55171	PLOD2	TBCCD1	0.00020004	2
5516	8883	PPP2CB	NAE1	0.5	1
5516	23464	PPP2CB	GCAT	0.00030006	2
5591	7518	PRKDC	XRCC4	0.135527	1
5699	51727	PSMB10	CMPK1	0.0163033	3
5699	89845	PSMB10	ABCC10	0.5	1
5705	63893	PSMC5	UBE2O	0	2
5792	89845	PTPRF	ABCC10	0.5	1
5890	7518	RAD51B	XRCC4	0.00880176	3
5890	8883	RAD51B	NAE1	0.5	1
5897	6239	RAG2	RREB1	0.0010002	2
5910	65220	RAP1GDS1	NADK	0.0010002	2
6198	51463	RPS6KB1	GPR89B	0.00120024	2
6583	9180	SLC22A4	OSMR	0.0171034	3
6721	8883	SREBF2	NAE1	0.5	1
6721	10257	SREBF2	ABCC4	0.00020004	2
6742	79718	SSBP1	TBL1XR1	0.5	1
7140	59272	TNNT3	ACE2	0.00020004	2
7157	7465	TP53	WEE1	0.245649	1
7157	8883	TP53	NAE1	0.0632126	1
7301	89845	TYRO3	ABCC10	0.5	1
7316	10291	UBC	SF3A1	0.00010002	2
7515	8883	XRCC1	NAE1	0.5	1
7515	29888	XRCC1	STRN4	0.00910182	3
7518	8883	XRCC4	NAE1	0.5	1
7561	8883	ZNF14	NAE1	0.5	1
7562	7644	ZNF708	ZNF91	0.141828	1
7562	84924	ZNF708	ZNF566	0.0147029	3
7580	117248	ZNF32	GALNT15	0.0020004	2
7644	9534	ZNF91	ZNF254	0.0144029	3
7965	8883	AIMP2	NAE1	0.0167033	3
8237	8883	USP11	NAE1	0.5	1
8237	10921	USP11	RNPS1	0.00090018	2
8661	9879	EIF3A	DDX46	0.00060012	2
8727	8883	CTNNAL1	NAE1	0.5	1
8727	252969	CTNNAL1	NEIL2	0.00030006	2
8737	8883	RIPK1	NAE1	0.5	1
8737	51727	RIPK1	CMPK1	0.5	1
8737	89845	RIPK1	ABCC10	0.0164033	3
8883	9557	NAE1	CHD1L	0.5	1
8883	9633	NAE1	TESMIN	0.5	1
8883	10329	NAE1	RXYLT1	0.5	1
8883	10921	NAE1	RNPS1	0.5	1
8883	11235	NAE1	PDCD10	0.5	1
8883	23368	NAE1	PPP1R13B	0.5	1
8883	23464	NAE1	GCAT	0.5	1
8883	50485	NAE1	SMARCAL1	0.5	1
8883	51455	NAE1	REV1	0.0169034	3
8883	55171	NAE1	TBCCD1	0.5	1
8883	55585	NAE1	UBE2Q1	0.5	1
8883	79767	NAE1	ELMO3	0.5	1
8883	80028	NAE1	FBXL18	0.5	1
8883	252969	NAE1	NEIL2	0.5	1
9415	10385	FADS2	BTN2A2	0	2
9633	55585	TESMIN	UBE2Q1	0.00140028	2
9775	89910	EIF4A3	UBE3B	0.00060012	2
9824	10051	ARHGAP11A	SMC4	0.00440088	3
10067	27042	SCAMP3	UTP25	0.00060012	2
10208	79730	USPL1	NSUN7	0.00020004	2
10295	51005	BCKDK	AMDHD2	0.0128026	3
10295	89845	BCKDK	ABCC10	0.5	1
10517	286046	FBXW10	XKR6	0.00110022	2
10555	64780	AGPAT2	MICAL1	0.0005001	2
10769	10988	PLK2	METAP2	0.00120024	2
23368	79767	PPP1R13B	ELMO3	0.00090018	2
25891	60468	PAMR1	BACH2	0.00090018	2
26576	54552	SRPK3	GNL3L	0.00040008	2
50485	80028	SMARCAL1	FBXL18	0.00040008	2
51086	51727	TNNI3K	CMPK1	0.5	1
51086	89845	TNNI3K	ABCC10	0.5	1
51111	93611	KMT5B	FBXO44	0.0010002	2
53616	221749	ADAM22	PXDC1	0.00090018	2
56910	342184	STARD7	FMN1	0.00020004	2
80169	128153	CTC1	SPATA17	0.00020004	2
93611	202915	FBXO44	TMEM184A	0.00060012	2

## Sheet: KIRC
Interaction_A (Entrez Gene_ID)	Interaction_B (Entrez Gene_ID)	Interaction_A (Gene symbol)	Interaction_B (Gene symbol)	P value predicted by INCM	Types of genetic interactions ("1": known genetic interactions (GI), "2": INCM-predicted GI only in individual tumors (Network-predicted GIs), and "3": known GIs and INCM-predicted GI in individual tumors)
185	3778	AGTR1	KCNMA1	0.00120024	2
185	3845	AGTR1	KRAS	0.5	1
185	5693	AGTR1	PSMB5	0.00790158	2
185	23019	AGTR1	CNOT1	0.0005001	2
286	3735	ANK1	KARS	0.0020004	2
286	4171	ANK1	MCM2	0.00030006	2
538	3798	ATP7A	KIF5A	0.00820164	2
672	995	BRCA1	CDC25C	0.5	1
672	2736	BRCA1	GLI2	0.00180036	2
672	5591	BRCA1	PRKDC	0.5	1
672	7150	BRCA1	TOP1	0.5	1
672	7157	BRCA1	TP53	0.0724145	1
675	1387	BRCA2	CREBBP	0.5	1
675	3572	BRCA2	IL6ST	0.5	1
675	3845	BRCA2	KRAS	0.5	1
675	4853	BRCA2	NOTCH2	0.5	1
675	5289	BRCA2	PIK3C3	0.5	1
675	5591	BRCA2	PRKDC	0.0130026	3
675	10426	BRCA2	TUBGCP3	0.5	1
675	23224	BRCA2	SYNE2	0.275855	1
675	83990	BRCA2	BRIP1	0.5	1
867	3845	CBL	KRAS	0.5	1
867	4853	CBL	NOTCH2	0.00120024	2
867	27299	CBL	ADAMDEC1	0.00820164	2
995	7157	CDC25C	TP53	0.5	1
995	8454	CDC25C	CUL1	0.00840168	2
1387	3845	CREBBP	KRAS	0.5	1
1387	4853	CREBBP	NOTCH2	0.5	1
1387	5289	CREBBP	PIK3C3	0.5	1
1387	83990	CREBBP	BRIP1	0.0165033	3
1387	203238	CREBBP	CCDC171	0.00780156	2
1415	2180	CRYBB2	ACSL1	0.0075015	2
1415	6582	CRYBB2	SLC22A2	0.00020004	3
1432	3845	MAPK14	KRAS	0.0075015	3
1495	201514	CTNNA1	ZNF584	0.00180036	2
1665	3845	DHX15	KRAS	0.5	1
1665	22847	DHX15	ZNF507	0.00730146	2
1915	5693	EEF1A1	PSMB5	0.00770154	2
2180	6582	ACSL1	SLC22A2	0.0110022	3
2245	3055	FGD1	HCK	0.00780156	2
2806	3845	GOT2	KRAS	0.00780156	3
2879	3845	GPX4	KRAS	0.5	1
2879	5589	GPX4	PRKCSH	0.00790158	2
2889	23522	RAPGEF1	KAT6B	0.00830166	2
2956	3141	MSH6	HLCS	0.00770154	2
2956	4171	MSH6	MCM2	0.00840168	2
2956	4734	MSH6	NEDD4	0.00720144	2
2956	5591	MSH6	PRKDC	0.0403081	3
3055	3845	HCK	KRAS	0.5	1
3572	3845	IL6ST	KRAS	0.5	1
3572	4773	IL6ST	NFATC2	0.00240048	2
3732	387496	CD82	RASL11A	0.00840168	2
3735	3845	KARS	KRAS	0.5	1
3735	4763	KARS	NF1	0.00210042	2
3735	23450	KARS	SF3B3	0.0157031	3
3735	65220	KARS	NADK	0.00040008	2
3778	6218	KCNMA1	RPS17	0.00840168	2
3778	23019	KCNMA1	CNOT1	0.00110022	2
3798	7157	KIF5A	TP53	0.00060012	2
3845	4763	KRAS	NF1	0.5	1
3845	4773	KRAS	NFATC2	0.5	1
3845	4853	KRAS	NOTCH2	0.5	1
3845	5289	KRAS	PIK3C3	0.5	1
3845	5589	KRAS	PRKCSH	0.5	1
3845	5693	KRAS	PSMB5	0.5	1
3845	5859	KRAS	QARS	0.5	1
3845	6218	KRAS	RPS17	0.5	1
3845	6671	KRAS	SP4	0.5	1
3845	7150	KRAS	TOP1	0.0095019	3
3845	7157	KRAS	TP53	0.5	1
3845	7267	KRAS	TTC3	0.5	1
3845	7525	KRAS	YES1	0.5	1
3845	7756	KRAS	ZNF207	0.5	1
3845	8621	KRAS	CDK13	0.5	1
3845	8997	KRAS	KALRN	0.5	1
3845	9205	KRAS	ZMYM5	0.5	1
3845	9334	KRAS	B4GALT5	0.5	1
3845	9880	KRAS	ZBTB39	0.5	1
3845	9925	KRAS	ZBTB5	0.5	1
3845	10426	KRAS	TUBGCP3	0.5	1
3845	10806	KRAS	SDCCAG8	0.5	1
3845	10813	KRAS	UTP14A	0.5	1
3845	11108	KRAS	PRDM4	0.5	1
3845	11234	KRAS	HPS5	0.5	1
3845	22837	KRAS	COBLL1	0.5	1
3845	22843	KRAS	PPM1E	0.5	1
3845	22868	KRAS	FASTKD2	0.5	1
3845	23019	KRAS	CNOT1	0.5	1
3845	23091	KRAS	ZC3H13	0.5	1
3845	23224	KRAS	SYNE2	0.5	1
3845	23389	KRAS	MED13L	0.5	1
3845	23522	KRAS	KAT6B	0.5	1
3845	25894	KRAS	PLEKHG4	0.5	1
3845	25932	KRAS	CLIC4	0.5	1
3845	29841	KRAS	GRHL1	0.5	1
3845	51230	KRAS	PHF20	0.5	1
3845	54069	KRAS	MIS18A	0.5	1
3845	54552	KRAS	GNL3L	0.5	1
3845	54566	KRAS	EPB41L4B	0.0154031	3
3845	54708	KRAS	43529	0.5	1
3845	55094	KRAS	GPATCH1	0.5	1
3845	55703	KRAS	POLR3B	0.5	1
3845	60468	KRAS	BACH2	0.5	1
3845	64857	KRAS	PLEKHG2	0.5	1
3845	65065	KRAS	NBEAL1	0.5	1
3845	65220	KRAS	NADK	0.5	1
3845	79780	KRAS	CCDC82	0.5	1
3845	79789	KRAS	CLMN	0.0139028	3
3845	81608	KRAS	FIP1L1	0.5	1
3845	81894	KRAS	SLC25A28	0.5	1
3845	83990	KRAS	BRIP1	0.5	1
3845	84256	KRAS	FLYWCH1	0.5	1
3845	84287	KRAS	ZDHHC16	0.5	1
3845	92799	KRAS	SHKBP1	0.5	1
3845	121536	KRAS	AEBP2	0.5	1
3845	148268	KRAS	ZNF570	0.5	1
3845	151056	KRAS	PLB1	0.5	1
3845	158401	KRAS	SHOC1	0.5	1
3845	201514	KRAS	ZNF584	0.5	1
3845	203238	KRAS	CCDC171	0.5	1
3845	387496	KRAS	RASL11A	0.5	1
3845	448834	KRAS	KPRP	0.5	1
4171	8318	MCM2	CDC45	0.00710142	2
4171	51530	MCM2	ZC3HC1	0.00780156	2
4171	55345	MCM2	ZGRF1	0.0188038	3
4763	11108	NF1	PRDM4	0.00260052	2
4763	23224	NF1	SYNE2	0.00020004	2
4763	65220	NF1	NADK	0.0010002	2
5289	23224	PIK3C3	SYNE2	0.5	1
5289	54552	PIK3C3	GNL3L	0.00780156	2
5289	83990	PIK3C3	BRIP1	0.5	1
5693	22868	PSMB5	FASTKD2	0.0085017	2
5693	65220	PSMB5	NADK	0.00760152	2
5859	7267	QARS	TTC3	0.00840168	2
6582	7852	SLC22A2	CXCR4	0.5	1
6582	10813	SLC22A2	UTP14A	0.5	1
6582	91404	SLC22A2	SESTD1	0.0165033	3
6671	23389	SP4	MED13L	0.00820164	2
6695	7852	SPOCK1	CXCR4	0.00860172	2
6891	8318	TAP2	CDC45	0.5	1
6891	23683	TAP2	PRKD3	0.0085017	2
7150	7157	TOP1	TP53	0.5	1
7525	25862	YES1	USP49	0.00760152	2
7756	64857	ZNF207	PLEKHG2	0.00730146	2
8318	22847	CDC45	ZNF507	0.00710142	2
8621	51230	CDK13	PHF20	0.00160032	2
8808	9205	IL1RL2	ZMYM5	0.00860172	2
8997	55703	KALRN	POLR3B	0.00090018	2
9205	54069	ZMYM5	MIS18A	0.00690138	2
9334	10806	B4GALT5	SDCCAG8	0.00790158	2
9334	22868	B4GALT5	FASTKD2	0.0080016	2
9880	92799	ZBTB39	SHKBP1	0.0080016	2
9925	23338	ZBTB5	JADE2	0.0080016	2
10426	84287	TUBGCP3	ZDHHC16	0.00070014	2
10426	158401	TUBGCP3	SHOC1	0.00210042	2
10813	54708	UTP14A	43529	0.00810162	2
10915	79780	TCERG1	CCDC82	0.0085017	2
11083	25862	DIDO1	USP49	0.00820164	2
11234	22843	HPS5	PPM1E	0.00210042	2
22837	84678	COBLL1	KDM2B	0.00110022	2
23091	23522	ZC3H13	KAT6B	0.00060012	2
23389	25932	MED13L	CLIC4	0.0075015	2
25894	27299	PLEKHG4	ADAMDEC1	0.00830166	2
29841	121536	GRHL1	AEBP2	0.00810162	2
55094	58484	GPATCH1	NLRC4	0.00830166	2
55571	151056	CNOT11	PLB1	0.00220044	2
60468	121536	BACH2	AEBP2	0.00830166	2
65065	387496	NBEAL1	RASL11A	0.00080016	2
80032	81894	ZNF556	SLC25A28	0.00760152	2
81608	120406	FIP1L1	NXPE2	0.0080016	2
81894	448834	SLC25A28	KPRP	0.00820164	2
84256	148268	FLYWCH1	ZNF570	0.00820164	2

## Sheet: LAML
Interaction_A (Entrez Gene_ID)	Interaction_B (Entrez Gene_ID)	Interaction_A (Gene symbol)	Interaction_B (Gene symbol)	P value predicted by INCM	Types of genetic interactions ("1": known genetic interactions (GI), "2": INCM-predicted GI only in individual tumors (Network-predicted GIs), and "3": known GIs and INCM-predicted GI in individual tumors)
159	29110	ADSS	TBK1	0.010202	2
286	310	ANK1	ANXA7	0.0137027	2
286	2804	ANK1	GOLGB1	0.00420084	2
286	9439	ANK1	MED23	0.0128026	2
286	55294	ANK1	FBXW7	0.0115023	2
310	2804	ANXA7	GOLGB1	0.00190038	2
310	55294	ANXA7	FBXW7	0	2
310	79772	ANXA7	MCTP1	0.0117023	2
310	84100	ANXA7	ARL6	0.010202	2
310	729475	ANXA7	RAD51AP2	0.00970194	2
996	84100	CDC27	ARL6	0.00280056	2
996	146057	CDC27	TTBK2	0.00170034	2
996	286826	CDC27	LIN9	0.00540108	2
1768	3832	DNAH6	KIF11	0.00130026	2
1768	4686	DNAH6	NCBP1	0.0020004	2
1768	7153	DNAH6	TOP2A	0.014803	2
1768	54842	DNAH6	MFSD6	0.0112022	2
1768	84460	DNAH6	ZMAT1	0.00420084	2
1768	157570	DNAH6	ESCO2	0.00080016	2
2804	3832	GOLGB1	KIF11	0.00880176	2
2804	729475	GOLGB1	RAD51AP2	0.00280056	2
3376	3832	IARS	KIF11	0.00730146	2
3376	23522	IARS	KAT6B	0.00110022	2
3646	4686	EIF3E	NCBP1	0.00560112	2
3646	7153	EIF3E	TOP2A	0.00290058	2
3646	54842	EIF3E	MFSD6	0.0146029	2
3646	84460	EIF3E	ZMAT1	0.005001	2
3646	144245	EIF3E	ALG10B	0.00580116	2
3832	54832	KIF11	VPS13C	0.0065013	2
3832	55854	KIF11	ZC3H15	0.0010002	2
3832	57116	KIF11	ZNF695	0.005001	2
3832	79618	KIF11	HMBOX1	0.00840168	2
3832	84460	KIF11	ZMAT1	0.00740148	2
3832	157570	KIF11	ESCO2	0	2
4686	7153	NCBP1	TOP2A	0.005001	2
4686	54842	NCBP1	MFSD6	0.0020004	2
4686	57116	NCBP1	ZNF695	0.00470094	2
4686	84460	NCBP1	ZMAT1	0.00420084	2
5429	7175	POLH	TPR	0.0040008	2
5429	8450	POLH	CUL4B	0.00240048	2
5429	9439	POLH	MED23	0.0020004	2
5429	79618	POLH	HMBOX1	0.0035007	2
5429	79772	POLH	MCTP1	0.00530106	2
5429	112401	POLH	BIRC8	0.0030006	2
5429	146057	POLH	TTBK2	0.00180036	2
5932	9126	RBBP8	SMC3	0.00520104	2
5932	51592	RBBP8	TRIM33	0.0160032	2
7153	23431	TOP2A	AP4E1	0.0169034	2
7153	25926	TOP2A	NOL11	0.00740148	2
7153	84460	TOP2A	ZMAT1	0.0060012	2
7153	91133	TOP2A	L3MBTL4	0.0166033	2
7153	144245	TOP2A	ALG10B	0.005001	2
7175	7486	TPR	WRN	0.0030006	2
7175	8450	TPR	CUL4B	0.00540108	2
7175	9126	TPR	SMC3	0.00490098	2
7175	11183	TPR	MAP4K5	0.005001	2
7175	25926	TPR	NOL11	0.00460092	2
7175	55183	TPR	RIF1	0.0116023	2
7175	79618	TPR	HMBOX1	0.00520104	2
7175	112401	TPR	BIRC8	0.00630126	2
7175	146057	TPR	TTBK2	0.0125025	2
7486	9126	WRN	SMC3	0.00540108	2
7486	11183	WRN	MAP4K5	0.00590118	2
7486	25926	WRN	NOL11	0.00610122	2
8450	9439	CUL4B	MED23	0.00140028	2
8450	79618	CUL4B	HMBOX1	0.00260052	2
8450	79772	CUL4B	MCTP1	0.00570114	2
8450	112401	CUL4B	BIRC8	0.00260052	2
8450	146057	CUL4B	TTBK2	0.00190038	2
9439	79618	MED23	HMBOX1	0.00190038	2
9439	79772	MED23	MCTP1	0.00970194	2
9439	112401	MED23	BIRC8	0.00390078	2
9439	146057	MED23	TTBK2	0.00770154	2
10451	51592	VAV3	TRIM33	0.0130026	2
23515	57116	MORC3	ZNF695	0.00340068	2
23515	84295	MORC3	PHF6	0.00480096	2
23515	84460	MORC3	ZMAT1	0.00690138	2
25926	131076	NOL11	CCDC58	0.00680136	3
29110	57116	TBK1	ZNF695	0.0126025	2
29110	91133	TBK1	L3MBTL4	0.0135027	2
51319	55854	RSRC1	ZC3H15	0.00190038	2
54842	57116	MFSD6	ZNF695	0.0154031	2
54842	84460	MFSD6	ZMAT1	0.00140028	2
55294	84100	FBXW7	ARL6	0.0113023	2
55635	286826	DEPDC1	LIN9	0.0015003	2
57116	84460	ZNF695	ZMAT1	0.00570114	2
79618	79772	HMBOX1	MCTP1	0.00730146	2
79618	112401	HMBOX1	BIRC8	0.00380076	2
79618	146057	HMBOX1	TTBK2	0.00230046	2
79772	84100	MCTP1	ARL6	0.0123025	2
79772	112401	MCTP1	BIRC8	0.00520104	2
84100	146057	ARL6	TTBK2	0.00880176	2
112401	146057	BIRC8	TTBK2	0.00170034	2
146057	286826	TTBK2	LIN9	0.0123025	2

## Sheet: LUAD
Interaction_A (Entrez Gene_ID)	Interaction_B (Entrez Gene_ID)	Interaction_A (Gene symbol)	Interaction_B (Gene symbol)	P value predicted by INCM	Types of genetic interactions ("1": known genetic interactions (GI), "2": INCM-predicted GI only in individual tumors (Network-predicted GIs), and "3": known GIs and INCM-predicted GI in individual tumors)
21	833	ABCA3	CARS	0.090018	1
21	3688	ABCA3	ITGB1	0.129026	1
21	7082	ABCA3	TJP1	0.382076	1
21	9254	ABCA3	CACNA2D2	0.5	1
21	25888	ABCA3	ZNF473	0.0118024	3
21	84901	ABCA3	NFATC2IP	0.5	1
142	596	PARP1	BCL2	0.0285057	3
142	675	PARP1	BRCA2	0.00880176	3
142	4609	PARP1	MYC	0.5	1
142	5395	PARP1	PMS2	0.5	1
142	7374	PARP1	UNG	0.5	1
142	8493	PARP1	PPM1D	0.5	1
142	8883	PARP1	NAE1	0.5	1
142	79915	PARP1	ATAD5	0.5	1
225	8883	ABCD2	NAE1	0.0187037	3
331	4609	XIAP	MYC	0.5	1
331	5594	XIAP	MAPK1	0.0197039	3
367	3265	AR	HRAS	0.5	1
367	5594	AR	MAPK1	0.5	1
367	65975	AR	STK33	0.00020004	2
546	5884	ATRX	RAD17	0.00040008	3
596	833	BCL2	CARS	0.5	1
596	2188	BCL2	FANCF	0.0181036	3
596	3611	BCL2	ILK	0.5	1
596	4609	BCL2	MYC	0.5	1
675	983	BRCA2	CDK1	0.113923	1
675	1662	BRCA2	DDX10	0.5	1
675	4609	BRCA2	MYC	0.5	1
675	4893	BRCA2	NRAS	0.5	1
675	5295	BRCA2	PIK3R1	0.5	1
675	8883	BRCA2	NAE1	0.5	1
675	10257	BRCA2	ABCC4	0.5	1
675	58508	BRCA2	KMT2C	0.0887177	1
675	124540	BRCA2	MSI2	0.291258	1
833	5243	CARS	ABCB1	0.5	1
833	5979	CARS	RET	0.5	1
833	9154	CARS	SLC28A1	0.00110022	3
983	4085	CDK1	MAD2L1	0.0122024	3
983	4609	CDK1	MYC	0.5	1
983	8883	CDK1	NAE1	0.5	1
996	3265	CDC27	HRAS	0.5	1
996	4893	CDC27	NRAS	0.5	1
996	10073	CDC27	SNUPN	0.00090018	2
999	1731	CDH1	SEPTIN1	0.5	1
999	4609	CDH1	MYC	0.5	1
999	9580	CDH1	SOX13	0.0025005	3
999	55904	CDH1	KMT2E	0.5	1
1459	5932	CSNK2A2	RBBP8	0.00060012	2
1459	8883	CSNK2A2	NAE1	0.5	1
1551	3611	CYP3A7	ILK	0.5	1
1551	6594	CYP3A7	SMARCA1	0.5	1
1551	7082	CYP3A7	TJP1	0.00260052	3
1577	3611	CYP3A5	ILK	0.5	1
1577	6594	CYP3A5	SMARCA1	0.5	1
1577	6640	CYP3A5	SNTA1	0.0165033	3
1577	7082	CYP3A5	TJP1	0.5	1
1577	25888	CYP3A5	ZNF473	0.5	1
1660	3265	DHX9	HRAS	0.5	1
1660	4893	DHX9	NRAS	0.5	1
1660	79915	DHX9	ATAD5	0.00540108	3
1662	1731	DDX10	SEPTIN1	0.5	1
1662	2200	DDX10	FBN1	0.69914	1
1662	5295	DDX10	PIK3R1	0.114123	1
1662	84811	DDX10	BUD13	0.00430086	3
1662	124540	DDX10	MSI2	0.0817163	1
1731	4595	SEPTIN1	MUTYH	0.0010002	2
1731	4893	SEPTIN1	NRAS	0.5	1
1731	5295	SEPTIN1	PIK3R1	0.5	1
1731	8883	SEPTIN1	NAE1	0.5	1
1731	10257	SEPTIN1	ABCC4	0.5	1
1731	124540	SEPTIN1	MSI2	0.5	1
1731	124583	SEPTIN1	CANT1	0.5	1
2188	8883	FANCF	NAE1	0.5	1
2188	9429	FANCF	ABCG2	0.5	1
2200	55904	FBN1	KMT2E	0.00440088	3
2662	4893	GDF10	NRAS	0.005001	3
3231	3265	HOXD1	HRAS	0.5	1
3231	4893	HOXD1	NRAS	0.5	1
3231	140683	HOXD1	BPIFA2	0.00090018	2
3265	3587	HRAS	IL10RA	0.5	1
3265	3611	HRAS	ILK	0.5	1
3265	4763	HRAS	NF1	0.414383	1
3265	4891	HRAS	SLC11A2	0.5	1
3265	5589	HRAS	PRKCSH	0.5	1
3265	5598	HRAS	MAPK7	0.5	1
3265	6421	HRAS	SFPQ	0.5	1
3265	8220	HRAS	ESS2	0.5	1
3265	9184	HRAS	BUB3	0.5	1
3265	9659	HRAS	PDE4DIP	0.5	1
3265	10045	HRAS	SH2D3A	0.5	1
3265	10073	HRAS	SNUPN	0.5	1
3265	10517	HRAS	FBXW10	0.5	1
3265	10845	HRAS	CLPX	0.5	1
3265	11137	HRAS	PWP1	0.5	1
3265	22992	HRAS	KDM2A	0.0367073	3
3265	23219	HRAS	FBXO28	0.5	1
3265	23220	HRAS	DTX4	0.5	1
3265	27042	HRAS	UTP25	0.5	1
3265	29851	HRAS	ICOS	0.5	1
3265	65975	HRAS	STK33	0.5	1
3265	79165	HRAS	LENG1	0.5	1
3265	79174	HRAS	CRELD2	0.5	1
3265	79987	HRAS	SVEP1	0.00080016	3
3265	80108	HRAS	ZFP2	0.5	1
3265	81533	HRAS	ITFG1	0.5	1
3265	89777	HRAS	SERPINB12	0.5	1
3265	140683	HRAS	BPIFA2	0.5	1
3265	162972	HRAS	ZNF550	0.0167033	3
3265	254910	HRAS	LCE5A	0.5	1
3265	285971	HRAS	ZNF775	0.5	1
3265	337867	HRAS	UBAC2	0.5	1
3587	4891	IL10RA	SLC11A2	0.00120024	2
3611	4893	ILK	NRAS	0.5	1
3611	8856	ILK	NR1I2	0.0105021	3
3611	89845	ILK	ABCC10	0.5	1
3688	4609	ITGB1	MYC	0.5	1
3688	5156	ITGB1	PDGFRA	0.473495	1
3688	5979	ITGB1	RET	0.0187037	3
3796	8883	KIF2A	NAE1	0.5	1
3796	26271	KIF2A	FBXO5	0.0134027	3
3824	4893	KLRD1	NRAS	0.5	1
3824	7525	KLRD1	YES1	0.00060012	2
3978	8883	LIG1	NAE1	0.5	1
3978	10432	LIG1	RBM14	0.5	1
3978	115703	LIG1	ARHGAP33	0.00410082	3
4085	4893	MAD2L1	NRAS	0.5	1
4085	8883	MAD2L1	NAE1	0.5	1
4085	58472	MAD2L1	SQOR	0.00160032	2
4179	10294	CD46	DNAJA2	0.0114023	3
4199	7345	ME1	UCHL1	0.0015003	2
4199	8883	ME1	NAE1	0.5	1
4595	8883	MUTYH	NAE1	0.5	1
4595	79035	MUTYH	NABP2	0.00070014	2
4609	4891	MYC	SLC11A2	0.5	1
4609	5564	MYC	PRKAB1	0.0129026	3
4609	5932	MYC	RBBP8	0.5	1
4609	8883	MYC	NAE1	0.5	1
4683	8883	NBN	NAE1	0.5	1
4683	9412	NBN	MED21	0.00040008	2
4683	91419	NBN	ATP23	0.00010002	2
4763	10257	NF1	ABCC4	0.0132026	3
4893	5519	NRAS	PPP2R1B	0.5	1
4893	5589	NRAS	PRKCSH	0.5	1
4893	5598	NRAS	MAPK7	0.5	1
4893	5687	NRAS	PSMA6	0.5	1
4893	6421	NRAS	SFPQ	0.0194039	3
4893	6721	NRAS	SREBF2	0.5	1
4893	7525	NRAS	YES1	0.5	1
4893	8220	NRAS	ESS2	0.5	1
4893	8727	NRAS	CTNNAL1	0.5	1
4893	8883	NRAS	NAE1	0.5	1
4893	9184	NRAS	BUB3	0.5	1
4893	9254	NRAS	CACNA2D2	0.5	1
4893	9289	NRAS	ADGRG1	0.5	1
4893	9734	NRAS	HDAC9	0.0179036	3
4893	9785	NRAS	DHX38	0.5	1
4893	10045	NRAS	SH2D3A	0.5	1
4893	10051	NRAS	SMC4	0.5	1
4893	10073	NRAS	SNUPN	0.5	1
4893	10517	NRAS	FBXW10	0.5	1
4893	10845	NRAS	CLPX	0.5	1
4893	11137	NRAS	PWP1	0.5	1
4893	22992	NRAS	KDM2A	0.5	1
4893	23219	NRAS	FBXO28	0.5	1
4893	23220	NRAS	DTX4	0.0189038	3
4893	23509	NRAS	POFUT1	0.5	1
4893	29842	NRAS	TFCP2L1	0.5	1
4893	29851	NRAS	ICOS	0.5	1
4893	51184	NRAS	GPN3	0.5	1
4893	51265	NRAS	CDKL3	0.0183037	3
4893	55266	NRAS	TMEM19	0.5	1
4893	57570	NRAS	TRMT5	0.5	1
4893	58472	NRAS	SQOR	0.5	1
4893	65975	NRAS	STK33	0.5	1
4893	79165	NRAS	LENG1	0.5	1
4893	79174	NRAS	CRELD2	0.5	1
4893	79723	NRAS	SUV39H2	0.5	1
4893	79786	NRAS	KLHL36	0.5	1
4893	79861	NRAS	TUBAL3	0.5	1
4893	80108	NRAS	ZFP2	0.5	1
4893	90060	NRAS	CCDC120	0.5	1
4893	92591	NRAS	ASB16	0.5	1
4893	121536	NRAS	AEBP2	0.015203	3
4893	131566	NRAS	DCBLD2	0.5	1
4893	140838	NRAS	NANP	0.5	1
4893	170692	NRAS	ADAMTS18	0.00970194	3
4893	337867	NRAS	UBAC2	0.00970194	3
5156	6640	PDGFRA	SNTA1	0.5	1
5156	7082	PDGFRA	TJP1	0.511702	1
5156	9659	PDGFRA	PDE4DIP	0.170334	1
5156	29894	PDGFRA	CPSF1	0.0193039	3
5156	84901	PDGFRA	NFATC2IP	0.5	1
5243	9659	ABCB1	PDE4DIP	0.0120024	3
5243	65975	ABCB1	STK33	0.00740148	3
5295	5465	PIK3R1	PPARA	0.0170034	3
5295	10257	PIK3R1	ABCC4	0.5	1
5295	55904	PIK3R1	KMT2E	0.5	1
5395	7374	PMS2	UNG	0.00140028	3
5465	10257	PPARA	ABCC4	0.5	1
5465	55904	PPARA	KMT2E	0.5	1
5465	124540	PPARA	MSI2	0.5	1
5519	10845	PPP2R1B	CLPX	0.00090018	2
5546	8883	PRCC	NAE1	0.5	1
5546	55320	PRCC	MIS18BP1	0.00040008	2
5589	79174	PRKCSH	CRELD2	0	2
5598	51184	MAPK7	GPN3	0.00120024	2
5687	8883	PSMA6	NAE1	0.5	1
5687	55266	PSMA6	TMEM19	0.00080016	2
5884	8883	RAD17	NAE1	0.5	1
5932	8883	RBBP8	NAE1	0.5	1
5932	9734	RBBP8	HDAC9	0.479296	1
5979	6594	RET	SMARCA1	0.989598	1
5979	9254	RET	CACNA2D2	0.5	1
5979	25888	RET	ZNF473	0.5	1
5979	29894	RET	CPSF1	0.575715	1
6294	6421	SAFB	SFPQ	0.0492098	3
6294	10432	SAFB	RBM14	0.0065013	3
6421	79915	SFPQ	ATAD5	0.5	1
6594	9429	SMARCA1	ABCG2	0.00730146	3
6640	9429	SNTA1	ABCG2	0.5	1
6721	8727	SREBF2	CTNNAL1	0.00060012	2
6721	8883	SREBF2	NAE1	0.5	1
7082	9429	TJP1	ABCG2	0.5	1
7345	8883	UCHL1	NAE1	0.5	1
7374	8493	UNG	PPM1D	0.5	1
7374	8883	UNG	NAE1	0.5	1
7374	55651	UNG	NHP2	0.5	1
7374	81533	UNG	ITFG1	0.00120024	2
8125	10845	ANP32A	CLPX	0.0182036	3
8220	8883	ESS2	NAE1	0.5	1
8220	29842	ESS2	TFCP2L1	0.0010002	2
8289	10236	ARID1A	HNRNPR	0.0117023	3
8493	8883	PPM1D	NAE1	0.5	1
8493	55651	PPM1D	NHP2	0.0155031	3
8727	8883	CTNNAL1	NAE1	0.5	1
8737	8883	RIPK1	NAE1	0.5	1
8737	89845	RIPK1	ABCC10	0.00920184	3
8883	9412	NAE1	MED21	0.5	1
8883	9734	NAE1	HDAC9	0.112122	1
8883	9747	NAE1	TCAF1	0.5	1
8883	10051	NAE1	SMC4	0.5	1
8883	10073	NAE1	SNUPN	0.5	1
8883	10081	NAE1	PDCD7	0.5	1
8883	10294	NAE1	DNAJA2	0.5	1
8883	10392	NAE1	NOD1	0.00360072	3
8883	10613	NAE1	ERLIN1	0.5	1
8883	10884	NAE1	MRPS30	0.5	1
8883	26271	NAE1	FBXO5	0.5	1
8883	26574	NAE1	AATF	0.5	1
8883	54784	NAE1	ALKBH4	0.5	1
8883	55320	NAE1	MIS18BP1	0.5	1
8883	79035	NAE1	NABP2	0.5	1
8883	80162	NAE1	PGGHG	0.5	1
8883	81533	NAE1	ITFG1	0.5	1
8883	91419	NAE1	ATP23	0.5	1
8883	114794	NAE1	ELFN2	0.5	1
8883	121536	NAE1	AEBP2	0.5	1
8883	160492	NAE1	LMNTD1	0.00510102	3
8883	285605	NAE1	DTWD2	0.5	1
9088	9154	PKMYT1	SLC28A1	0.5	1
9088	84901	PKMYT1	NFATC2IP	0.00640128	3
9088	89845	PKMYT1	ABCC10	0.5	1
9088	115703	PKMYT1	ARHGAP33	0.5	1
9184	254910	BUB3	LCE5A	0.00180036	2
9254	79861	CACNA2D2	TUBAL3	0.00180036	2
9289	131566	ADGRG1	DCBLD2	0.00080016	2
9412	91419	MED21	ATP23	0.00070014	2
9429	9659	ABCG2	PDE4DIP	0.5	1
9429	10845	ABCG2	CLPX	0.5	1
9429	29894	ABCG2	CPSF1	0.268254	1
9747	10613	TCAF1	ERLIN1	0.00040008	2
9785	23450	DHX38	SF3B3	0.015203	3
9824	10051	ARHGAP11A	SMC4	0.00370074	3
10045	147798	SH2D3A	TMC4	0.5	1
10045	285971	SH2D3A	ZNF775	0.0015003	2
10081	285605	PDCD7	DTWD2	0.00040008	2
10236	10432	HNRNPR	RBM14	0.5	1
10257	55904	ABCC4	KMT2E	0.5	1
10257	58508	ABCC4	KMT2C	0.321064	1
10257	124540	ABCC4	MSI2	0.0080016	3
10517	79723	FBXW10	SUV39H2	0.00140028	2
10613	10935	ERLIN1	PRDX3	0.0168034	3
10884	26574	MRPS30	AATF	0.00020004	2
11137	57570	PWP1	TRMT5	0.00110022	2
22992	92591	KDM2A	ASB16	0.00020004	2
23219	79786	FBXO28	KLHL36	0.00020004	2
23509	80108	POFUT1	ZFP2	0.00060012	2
27042	89777	UTP25	SERPINB12	0.00040008	2
29110	79165	TBK1	LENG1	0.0015003	2
29851	254910	ICOS	LCE5A	0.00140028	2
54784	114794	ALKBH4	ELFN2	0.00020004	2
55904	58508	KMT2E	KMT2C	0.0295059	3
55904	124540	KMT2E	MSI2	0.5	1
55904	124583	KMT2E	CANT1	0.5	1
58508	124583	KMT2C	CANT1	0.00660132	3
65975	89845	STK33	ABCC10	0.5	1
80004	147798	ESRP2	TMC4	0.00310062	3
80162	81533	PGGHG	ITFG1	0.00130026	2
90060	140838	CCDC120	NANP	0.00020004	2
124540	124583	MSI2	CANT1	0.5	1

## Sheet: LUSC
Interaction_A (Entrez Gene_ID)	Interaction_B (Entrez Gene_ID)	Interaction_A (Gene symbol)	Interaction_B (Gene symbol)	P value predicted by INCM	Types of genetic interactions ("1": known genetic interactions (GI), "2": INCM-predicted GI only in individual tumors (Network-predicted GIs), and "3": known GIs and INCM-predicted GI in individual tumors)
25	753	ABL1	LDLRAD4	0.5	1
25	5906	ABL1	RAP1A	0.5	1
25	6400	ABL1	SEL1L	0.5	1
25	9842	ABL1	PLEKHM1	0.0154031	3
25	10580	ABL1	SORBS1	0.5	1
142	596	PARP1	BCL2	0.00020004	3
142	672	PARP1	BRCA1	0.014803	3
142	675	PARP1	BRCA2	0.5	1
142	2475	PARP1	MTOR	0.139228	1
142	5290	PARP1	PIK3CA	0.5	1
142	5426	PARP1	POLE	0.159432	1
142	5887	PARP1	RAD23B	0.5	1
142	5888	PARP1	RAD51	0.5	1
142	6098	PARP1	ROS1	0.976395	1
142	7157	PARP1	TP53	0.347069	1
142	7374	PARP1	UNG	0.5	1
142	7516	PARP1	XRCC2	0.5	1
142	8493	PARP1	PPM1D	0.5	1
142	79915	PARP1	ATAD5	0.5	1
271	1577	AMPD2	CYP3A5	0.5	1
271	54577	AMPD2	UGT1A7	0.00110022	2
330	596	BIRC3	BCL2	0.5	1
330	1387	BIRC3	CREBBP	0.5	1
330	1559	BIRC3	CYP2C9	0.5	1
330	1662	BIRC3	DDX10	0.5	1
330	2313	BIRC3	FLI1	0.5	1
330	4221	BIRC3	MEN1	0.5	1
330	4363	BIRC3	ABCC1	0.5	1
330	4609	BIRC3	MYC	0.5	1
330	8856	BIRC3	NR1I2	0.0025005	3
330	51684	BIRC3	SUFU	0.5	1
596	4174	BCL2	MCM5	0.5	1
596	7157	BCL2	TP53	0.297359	1
613	753	BCR	LDLRAD4	0.0085017	3
613	5906	BCR	RAP1A	0.5	1
613	54577	BCR	UGT1A7	0.5	1
672	2067	BRCA1	ERCC1	0.5	1
672	4609	BRCA1	MYC	0.290258	1
672	5426	BRCA1	POLE	0.276155	1
672	5887	BRCA1	RAD23B	0.5	1
672	5888	BRCA1	RAD51	0.5	1
672	5889	BRCA1	RAD51C	0.5	1
672	7157	BRCA1	TP53	0.423985	1
672	7374	BRCA1	UNG	0.5	1
672	7516	BRCA1	XRCC2	0.5	1
672	8493	BRCA1	PPM1D	0.5	1
675	1387	BRCA2	CREBBP	0.429686	1
675	1662	BRCA2	DDX10	0.5	1
675	2547	BRCA2	XRCC6	0.5	1
675	3845	BRCA2	KRAS	0.757752	1
675	4221	BRCA2	MEN1	0.5	1
675	4609	BRCA2	MYC	0.5	1
675	4893	BRCA2	NRAS	0.64883	1
675	5888	BRCA2	RAD51	0.5	1
675	5889	BRCA2	RAD51C	0.5	1
675	7157	BRCA2	TP53	0.00020004	3
675	7516	BRCA2	XRCC2	0.5	1
675	23224	BRCA2	SYNE2	1.28996	1
675	51684	BRCA2	SUFU	0.5	1
675	55904	BRCA2	KMT2E	1.39438	1
675	83990	BRCA2	BRIP1	0.5	1
699	1559	BUB1	CYP2C9	0.5	1
699	1577	BUB1	CYP3A5	0.5	1
699	4363	BUB1	ABCC1	0.0475095	3
699	55215	BUB1	FANCI	0.0121024	3
753	5159	LDLRAD4	PDGFRB	0.5	1
753	5742	LDLRAD4	PTGS1	0.5	1
928	1244	CD9	ABCC2	0.010202	3
928	1559	CD9	CYP2C9	0.5	1
928	4363	CD9	ABCC1	0.5	1
1021	7374	CDK6	UNG	0.0107021	3
1062	3184	CENPE	HNRNPD	0.210642	1
1062	3265	CENPE	HRAS	0.558012	1
1062	4893	CENPE	NRAS	0.0153031	3
1387	4221	CREBBP	MEN1	0.5	1
1387	4853	CREBBP	NOTCH2	0.333867	1
1387	51684	CREBBP	SUFU	0.019804	3
1387	55904	CREBBP	KMT2E	0.884577	1
1387	79731	CREBBP	NARS2	0.624425	1
1387	83990	CREBBP	BRIP1	0.407281	1
1408	4174	CRY2	MCM5	0.5	1
1408	4893	CRY2	NRAS	0.5	1
1408	337867	CRY2	UBAC2	0.00060012	2
1454	1633	CSNK1E	DCK	0.5	1
1454	25788	CSNK1E	RAD54B	0.00060012	2
1454	89845	CSNK1E	ABCC10	0.5	1
1490	4599	CCN2	MX1	0.00130026	2
1559	5883	CYP2C9	RAD9A	0.5	1
1559	6400	CYP2C9	SEL1L	0.5	1
1559	9466	CYP2C9	IL27RA	0.0124025	3
1559	9842	CYP2C9	PLEKHM1	0.5	1
1559	80216	CYP2C9	ALPK1	0.5	1
1565	4609	CYP2D6	MYC	0.5	1
1565	5906	CYP2D6	RAP1A	0.00710142	3
1565	6400	CYP2D6	SEL1L	0.5	1
1565	54577	CYP2D6	UGT1A7	0.5	1
1577	5883	CYP3A5	RAD9A	0.0173035	3
1577	6608	CYP3A5	SMO	0.5	1
1577	54577	CYP3A5	UGT1A7	0.5	1
1577	80216	CYP3A5	ALPK1	0.216143	1
1605	4893	DAG1	NRAS	0.5	1
1605	8804	DAG1	CREG1	0.00020004	2
1633	3750	DCK	KCND1	0.5	1
1633	11130	DCK	ZWINT	0.5	1
1633	11183	DCK	MAP4K5	0.0187037	3
1662	2313	DDX10	FLI1	0.0125025	3
1662	3717	DDX10	JAK2	0.0273055	3
1662	3845	DDX10	KRAS	0.14933	1
1662	4221	DDX10	MEN1	0.5	1
1662	51684	DDX10	SUFU	0.5	1
1662	79731	DDX10	NARS2	0.5	1
1662	83990	DDX10	BRIP1	0.0660132	1
2067	5887	ERCC1	RAD23B	0.5	1
2067	7516	ERCC1	XRCC2	0.5	1
2067	8493	ERCC1	PPM1D	0.0194039	3
2099	5290	ESR1	PIK3CA	0.00040008	3
2309	5887	FOXO3	RAD23B	0.00040008	2
2313	3717	FLI1	JAK2	0.00560112	3
2313	3845	FLI1	KRAS	0.5	1
2313	4221	FLI1	MEN1	0.5	1
2313	4853	FLI1	NOTCH2	0.655331	1
2313	51684	FLI1	SUFU	0.5	1
2313	55904	FLI1	KMT2E	0.5	1
2313	79731	FLI1	NARS2	0.5	1
2313	83990	FLI1	BRIP1	0.103221	1
2475	3265	MTOR	HRAS	0.5	1
2475	5290	MTOR	PIK3CA	1.70684	1
2475	5426	MTOR	POLE	0.125725	1
2475	5888	MTOR	RAD51	0.175835	1
2475	9474	MTOR	ATG5	0.0110022	3
2547	4609	XRCC6	MYC	0.5	1
2547	5888	XRCC6	RAD51	0.0197039	3
2547	5889	XRCC6	RAD51C	0.5	1
2547	89845	XRCC6	ABCC10	0.5	1
2733	4179	GLE1	CD46	0.5	1
2733	79718	GLE1	TBL1XR1	0.00490098	3
3184	53371	HNRNPD	NUP54	0.0154031	3
3265	3587	HRAS	IL10RA	0.5	1
3265	4174	HRAS	MCM5	0.00780156	3
3265	4191	HRAS	MDH2	0.5	1
3265	5394	HRAS	EXOSC10	0.5	1
3265	5426	HRAS	POLE	0.5	1
3265	5887	HRAS	RAD23B	0.5	1
3265	8665	HRAS	EIF3F	0.5	1
3265	10007	HRAS	GNPDA1	0.5	1
3265	10073	HRAS	SNUPN	0.5	1
3265	23219	HRAS	FBXO28	0.5	1
3265	23398	HRAS	PPWD1	0.5	1
3265	25932	HRAS	CLIC4	0.5	1
3265	27339	HRAS	PRPF19	0.5	1
3265	54815	HRAS	GATAD2A	0.5	1
3265	55706	HRAS	NDC1	0.5	1
3265	55768	HRAS	NGLY1	0.5	1
3265	79073	HRAS	TMEM109	0.5	1
3265	80145	HRAS	THOC7	0.5	1
3265	80775	HRAS	TMEM177	0.5	1
3265	84460	HRAS	ZMAT1	0.5	1
3265	138716	HRAS	RPP25L	0.5	1
3265	148268	HRAS	ZNF570	0.181436	1
3265	252969	HRAS	NEIL2	0.5	1
3265	254013	HRAS	ETFBKMT	0.5	1
3265	285966	HRAS	TCAF2	0.5	1
3431	5159	SP110	PDGFRB	0.0178036	3
3431	5742	SP110	PTGS1	0.5	1
3587	3845	IL10RA	KRAS	0.5	1
3587	138716	IL10RA	RPP25L	0.0005001	2
3587	252969	IL10RA	NEIL2	0.00130026	2
3717	4221	JAK2	MEN1	0.5	1
3717	51684	JAK2	SUFU	0.5	1
3750	5887	KCND1	RAD23B	0.00040008	2
3750	89845	KCND1	ABCC10	0.5	1
3845	3980	KRAS	LIG3	0.5	1
3845	4677	KRAS	NARS	0.5	1
3845	4704	KRAS	NDUFA9	0.5	1
3845	5887	KRAS	RAD23B	0.5	1
3845	6924	KRAS	ELOA	0.5	1
3845	9918	KRAS	NCAPD2	0.5	1
3845	10153	KRAS	CEBPZ	0.5	1
3845	10915	KRAS	TCERG1	0.168534	1
3845	54896	KRAS	PQLC2	0.5	1
3845	55699	KRAS	IARS2	0.0119024	3
3845	58472	KRAS	SQOR	0.5	1
3845	64151	KRAS	NCAPG	0.5	1
3845	80775	KRAS	TMEM177	0.5	1
3845	83990	KRAS	BRIP1	0.5	1
3845	92092	KRAS	ZC3HAV1L	0.5	1
3845	201514	KRAS	ZNF584	0.5	1
3845	254013	KRAS	ETFBKMT	0.5	1
3845	337867	KRAS	UBAC2	0.5	1
3980	4893	LIG3	NRAS	0.5	1
3980	10007	LIG3	GNPDA1	0.00040008	2
4174	5290	MCM5	PIK3CA	1.15963	1
4179	5887	CD46	RAD23B	0.5	1
4179	9650	CD46	MTFR1	0.0182036	3
4191	79073	MDH2	TMEM109	0.0020004	2
4221	23224	MEN1	SYNE2	0.00710142	3
4221	79731	MEN1	NARS2	0.5	1
4221	83990	MEN1	BRIP1	0.5	1
4363	5883	ABCC1	RAD9A	0.5	1
4363	6608	ABCC1	SMO	0.0025005	3
4363	79654	ABCC1	HECTD3	0.5	1
4363	80216	ABCC1	ALPK1	0.5	1
4599	4893	MX1	NRAS	0.5	1
4609	5290	MYC	PIK3CA	0.5	1
4609	5888	MYC	RAD51	0.5	1
4609	5906	MYC	RAP1A	0.5	1
4609	6400	MYC	SEL1L	0.5	1
4609	7516	MYC	XRCC2	0.5	1
4609	24141	MYC	LAMP5	0.00420084	3
4609	147949	MYC	ZNF583	0.5	1
4609	285704	MYC	RGMB	0.0177035	3
4677	4893	NARS	NRAS	0.5	1
4677	10007	NARS	GNPDA1	0.00060012	2
4677	25932	NARS	CLIC4	0.00060012	2
4704	4893	NDUFA9	NRAS	0.5	1
4704	10153	NDUFA9	CEBPZ	0.00030006	2
4724	4893	NDUFS4	NRAS	0.5	1
4724	23398	NDUFS4	PPWD1	0.5	1
4724	54505	NDUFS4	DHX29	0.0137027	3
4724	55706	NDUFS4	NDC1	0.0005001	2
4853	55904	NOTCH2	KMT2E	0.40018	1
4853	79731	NOTCH2	NARS2	0.00330066	3
4893	5394	NRAS	EXOSC10	0.5	1
4893	5426	NRAS	POLE	0.5	1
4893	5686	NRAS	PSMA5	0.5	1
4893	5887	NRAS	RAD23B	0.5	1
4893	6924	NRAS	ELOA	0.5	1
4893	8804	NRAS	CREG1	0.5	1
4893	9474	NRAS	ATG5	0.5	1
4893	10007	NRAS	GNPDA1	0.5	1
4893	10073	NRAS	SNUPN	0.5	1
4893	10915	NRAS	TCERG1	0.5	1
4893	11258	NRAS	DCTN3	0.5	1
4893	23219	NRAS	FBXO28	0.5	1
4893	25932	NRAS	CLIC4	0.5	1
4893	54815	NRAS	GATAD2A	0.5	1
4893	55035	NRAS	NOL8	0.5	1
4893	55706	NRAS	NDC1	0.5	1
4893	57805	NRAS	CCAR2	0.00120024	3
4893	58472	NRAS	SQOR	0.5	1
4893	64151	NRAS	NCAPG	0.5	1
4893	80145	NRAS	THOC7	0.5	1
4893	84460	NRAS	ZMAT1	0.00140028	3
4893	201514	NRAS	ZNF584	0.5	1
4893	283578	NRAS	TMED8	0.5	1
4893	337867	NRAS	UBAC2	0.5	1
5157	10073	PDGFRL	SNUPN	0.0010002	2
5159	5906	PDGFRB	RAP1A	0.5	1
5159	6400	PDGFRB	SEL1L	0.0462092	3
5159	9466	PDGFRB	IL27RA	0.5	1
5159	10580	PDGFRB	SORBS1	0.5	1
5159	54577	PDGFRB	UGT1A7	0.5	1
5290	79718	PIK3CA	TBL1XR1	0.5	1
5394	25932	EXOSC10	CLIC4	0.00070014	2
5426	5883	POLE	RAD9A	0.0970194	1
5426	5888	POLE	RAD51	0.5	1
5426	6294	POLE	SAFB	0	3
5426	7374	POLE	UNG	0.5	1
5426	7516	POLE	XRCC2	0.5	1
5426	8493	POLE	PPM1D	0.5	1
5686	84318	PSMA5	CCDC77	0.00020004	2
5742	5906	PTGS1	RAP1A	0.5	1
5742	6400	PTGS1	SEL1L	0.0154031	3
5742	9466	PTGS1	IL27RA	0.5	1
5742	10580	PTGS1	SORBS1	0.0134027	3
5742	54577	PTGS1	UGT1A7	0.5	1
5883	5887	RAD9A	RAD23B	0.5	1
5883	7374	RAD9A	UNG	0.5	1
5883	7516	RAD9A	XRCC2	0.5	1
5883	57697	RAD9A	FANCM	0.0757151	1
5883	89845	RAD9A	ABCC10	0.5	1
5887	5888	RAD23B	RAD51	0.5	1
5887	7374	RAD23B	UNG	0.5	1
5887	7516	RAD23B	XRCC2	0.5	1
5887	8493	RAD23B	PPM1D	0.5	1
5887	58472	RAD23B	SQOR	0.00020004	2
5888	5889	RAD51	RAD51C	0.5	1
5888	7374	RAD51	UNG	0.5	1
5888	7516	RAD51	XRCC2	0.5	1
5888	8493	RAD51	PPM1D	0.5	1
5888	9918	RAD51	NCAPD2	0.5	1
5888	57697	RAD51	FANCM	0.5	1
5889	7516	RAD51C	XRCC2	0.0085017	3
6098	7157	ROS1	TP53	0.00620124	3
6924	8804	ELOA	CREG1	0.00090018	2
6924	54896	ELOA	PQLC2	0.00130026	2
7157	27339	TP53	PRPF19	0.187638	1
7374	7516	UNG	XRCC2	0.5	1
7374	8493	UNG	PPM1D	0.5	1
7516	8493	XRCC2	PPM1D	0.5	1
8665	285966	EIF3F	TCAF2	0.00160032	2
9133	55055	CCNB2	ZWILCH	0.010202	3
9133	55215	CCNB2	FANCI	0.5	1
9474	55259	ATG5	CASC1	0.00030006	2
9918	10721	NCAPD2	POLQ	0.0134027	3
10007	55035	GNPDA1	NOL8	0.00070014	2
10915	23398	TCERG1	PPWD1	0.00310062	3
11130	64151	ZWINT	NCAPG	0.0161032	3
11258	80145	DCTN3	THOC7	0.00040008	2
22995	51514	CEP152	DTL	0.0161032	3
23219	55768	FBXO28	NGLY1	0.00080016	2
23224	55904	SYNE2	KMT2E	0.00780156	3
23224	79731	SYNE2	NARS2	0.0429086	3
27339	54663	PRPF19	WDR74	0.00460092	3
51514	55215	DTL	FANCI	0.5	1
51514	83990	DTL	BRIP1	0.5	1
51684	55904	SUFU	KMT2E	0.120424	1
51684	79731	SUFU	NARS2	0.5	1
54815	283578	GATAD2A	TMED8	0.00080016	2
54896	83990	PQLC2	BRIP1	0.00060012	2
55904	79731	KMT2E	NARS2	0.278556	1
55904	83990	KMT2E	BRIP1	0.5	1
57697	79915	FANCM	ATAD5	0.0175035	3
79654	89845	HECTD3	ABCC10	0.0178036	3
79731	83990	NARS2	BRIP1	0.5	1
80216	89845	ALPK1	ABCC10	0.010202	3
80775	254013	TMEM177	ETFBKMT	0.00010002	2
92092	201514	ZC3HAV1L	ZNF584	0.00060012	2
138716	252969	RPP25L	NEIL2	0.00020004	2
147949	148268	ZNF583	ZNF570	0.0124025	3

## Sheet: OV
Interaction_A (Entrez Gene_ID)	Interaction_B (Entrez Gene_ID)	Interaction_A (Gene symbol)	Interaction_B (Gene symbol)	P value predicted by INCM	Types of genetic interactions ("1": known genetic interactions (GI), "2": INCM-predicted GI only in individual tumors (Network-predicted GIs), and "3": known GIs and INCM-predicted GI in individual tumors)
142	1019	PARP1	CDK4	0.5	1
142	1523	PARP1	CUX1	0.0115023	3
142	5395	PARP1	PMS2	0.5	1
142	7516	PARP1	XRCC2	0.5	1
142	8493	PARP1	PPM1D	0.5	1
142	8883	PARP1	NAE1	0.5	1
142	11200	PARP1	CHEK2	0.5	1
142	51053	PARP1	GMNN	0.5	1
329	3119	BIRC2	HLA-DQB1	0.00640128	2
329	8883	BIRC2	NAE1	0.5	1
329	284406	BIRC2	ZFP82	0.00680136	2
839	8883	CASP6	NAE1	0.5	1
839	9133	CASP6	CCNB2	0.0065013	2
891	8883	CCNB1	NAE1	0.5	1
891	51053	CCNB1	GMNN	0.00690138	3
1018	1524	CDK3	CX3CR1	0.00740148	2
1018	8883	CDK3	NAE1	0.5	1
1019	1069	CDK4	CETN2	0.0178036	3
1019	8359	CDK4	HIST1H4A	0.5	1
1019	8493	CDK4	PPM1D	0.5	1
1022	8883	CDK7	NAE1	0.5	1
1022	55320	CDK7	MIS18BP1	0.0070014	2
1029	11200	CDKN2A	CHEK2	0.0169034	3
1029	89845	CDKN2A	ABCC10	0.5	1
1069	8359	CETN2	HIST1H4A	0.5	1
1524	8539	CX3CR1	API5	0.00690138	2
1524	8883	CX3CR1	NAE1	0.5	1
1524	404785	CX3CR1	POTEG	0.00690138	2
1573	8493	CYP2J2	PPM1D	0.0070014	2
1573	8883	CYP2J2	NAE1	0.5	1
1573	22944	CYP2J2	KIN	0.00660132	2
1605	8883	DAG1	NAE1	0.5	1
1605	139324	DAG1	HDX	0.00140028	2
1654	5395	DDX3X	PMS2	0.00110022	2
1676	8883	DFFA	NAE1	0.5	1
1676	55247	DFFA	NEIL3	0.00680136	2
1676	91039	DFFA	DPP9	0.00520104	2
2189	8883	FANCG	NAE1	0.5	1
2189	83939	FANCG	EIF2A	0.00180036	2
2237	3297	FEN1	HSF1	0.00570114	2
2237	3832	FEN1	KIF11	0.5	1
3066	8725	HDAC2	URI1	0.0060012	2
3066	8883	HDAC2	NAE1	0.5	1
3066	51182	HDAC2	HSPA14	0.00710142	2
3119	8883	HLA-DQB1	NAE1	0.5	1
3297	8883	HSF1	NAE1	0.5	1
3491	8883	CCN1	NAE1	0.5	1
3491	23162	CCN1	MAPK8IP3	0.00630126	2
3604	5504	TNFRSF9	PPP1R2	0.00620124	2
3832	5984	KIF11	RFC4	0.5	1
3832	25932	KIF11	CLIC4	0.00720144	2
4001	5393	LMNB1	EXOSC9	0.0060012	2
4796	8883	TONSL	NAE1	0.5	1
4796	79035	TONSL	NABP2	0.00060012	2
5133	8883	PDCD1	NAE1	0.5	1
5133	81618	PDCD1	ITM2C	0.00660132	2
5393	5984	EXOSC9	RFC4	0.5	1
5451	8883	POU2F1	NAE1	0.0127025	3
5451	84306	POU2F1	PDCD2L	0.00670134	2
5451	257169	POU2F1	C9orf43	0.0005001	2
5504	5682	PPP1R2	PSMA1	0.5	1
5682	8725	PSMA1	URI1	0.00760152	2
5694	51111	PSMB6	KMT5B	0.00020004	2
5984	8883	RFC4	NAE1	0.5	1
5984	51111	RFC4	KMT5B	0.00220044	2
7251	8539	TSG101	API5	0.00690138	2
7251	8883	TSG101	NAE1	0.5	1
7251	84306	TSG101	PDCD2L	0.00590118	2
7317	8883	UBA1	NAE1	0.5	1
7317	9221	UBA1	NOLC1	0.00060012	2
7486	8883	WRN	NAE1	0.5	1
7486	222658	WRN	KCTD20	0.00160032	2
7516	8359	XRCC2	HIST1H4A	0.00710142	2
7516	8883	XRCC2	NAE1	0.5	1
7738	8450	ZNF184	CUL4B	0.00120024	2
7738	8883	ZNF184	NAE1	0.5	1
8359	8493	HIST1H4A	PPM1D	0.5	1
8450	8883	CUL4B	NAE1	0.5	1
8450	22944	CUL4B	KIN	0	2
8493	8883	PPM1D	NAE1	0.5	1
8539	8883	API5	NAE1	0.5	1
8725	8883	URI1	NAE1	0.5	1
8725	84872	URI1	ZC3H10	0.00730146	2
8883	9133	NAE1	CCNB2	0.5	1
8883	9221	NAE1	NOLC1	0.5	1
8883	9262	NAE1	STK17B	0.5	1
8883	10898	NAE1	CPSF4	0.5	1
8883	10921	NAE1	RNPS1	0.5	1
8883	11169	NAE1	WDHD1	0.5	1
8883	11200	NAE1	CHEK2	0.5	1
8883	22900	NAE1	CARD8	0.5	1
8883	22944	NAE1	KIN	0.5	1
8883	23162	NAE1	MAPK8IP3	0.5	1
8883	26140	NAE1	TTLL3	0.5	1
8883	51053	NAE1	GMNN	0.5	1
8883	51111	NAE1	KMT5B	0.5	1
8883	51182	NAE1	HSPA14	0.5	1
8883	55031	NAE1	USP47	0.5	1
8883	55247	NAE1	NEIL3	0.5	1
8883	55320	NAE1	MIS18BP1	0.5	1
8883	79035	NAE1	NABP2	0.5	1
8883	81618	NAE1	ITM2C	0.5	1
8883	83939	NAE1	EIF2A	0.5	1
8883	84271	NAE1	POLDIP3	0.5	1
8883	84306	NAE1	PDCD2L	0.5	1
8883	91039	NAE1	DPP9	0.5	1
8883	139324	NAE1	HDX	0.5	1
8883	221662	NAE1	RBM24	0.5	1
8883	222658	NAE1	KCTD20	0.5	1
8883	257169	NAE1	C9orf43	0.0206041	3
8883	284406	NAE1	ZFP82	0.5	1
8883	404785	NAE1	POTEG	0.5	1
9133	221662	CCNB2	RBM24	0.00670134	2
9262	51053	STK17B	GMNN	0.0075015	2
10767	25932	HBS1L	CLIC4	0.0065013	2
10898	23162	CPSF4	MAPK8IP3	0.0070014	2
10921	55031	RNPS1	USP47	0.00190038	2
11169	22900	WDHD1	CARD8	0.00680136	2
11169	51053	WDHD1	GMNN	0.5	1
22839	89845	DLGAP4	ABCC10	0.0065013	3
22900	26140	CARD8	TTLL3	0.00060012	2
23162	55320	MAPK8IP3	MIS18BP1	0.0075015	2
55247	91039	NEIL3	DPP9	0.00710142	2
55248	84271	TMEM206	POLDIP3	0.00090018	2
81618	221662	ITM2C	RBM24	0.00580116	2
83746	84271	L3MBTL2	POLDIP3	0.00270054	3
284406	374899	ZFP82	ZNF829	0.00730146	2

[truncated: 4 more sheets: PRAD, SKCM, THCA, UCEC]
