# Supplementary material for: Individualized genetic network analysis reveals new therapeutic vulnerabilities in 6,700 cancer genomes
Source: PLoS Comput Biol. 2020 Feb 26;16(2):e1007701. doi: 10.1371/journal.pcbi.1007701 (PMC7062285; doi:10.1371/journal.pcbi.1007701)
Supplement: S5 Table — (XLSX) [file pcbi.1007701.s012.xlsx]

## Sheet: SMGs
BLCA		BRCA		COAD		GBM		HNSC		KIRC		LAML		LUAD		LUSC		OV		PRAD		SKCM		THCA		UCEC
Gene_Entrez IDs	Gene_Symbol	Gene_Entrez IDs	Gene_Symbol	Gene_Entrez IDs	Gene_Symbol	Gene_Entrez IDs	Gene_Symbol	Gene_Entrez IDs	Gene_Symbol	Gene_Entrez IDs	Gene_Symbol	Gene_Entrez IDs	Gene_Symbol	Gene_Entrez IDs	Gene_Symbol	Gene_Entrez IDs	Gene_Symbol	Gene_Entrez IDs	Gene_Symbol	Gene_Entrez IDs	Gene_Symbol	Gene_Entrez IDs	Gene_Symbol	Gene_Entrez IDs	Gene_Symbol	Gene_Entrez IDs	Gene_Symbol
730051	'ZNF814'	207	'AKT1'	673	'BRAF'	7157	'TP53'	7157	'TP53'	29072	'SETD2'	3417	'IDH1'	7157	'TP53'	7157	'TP53'	7157	'TP53'	8405	'SPOP'	48	'ACO1'	79026	'AHNAK'	7157	'TP53'
388524	'RPSAP58'	2625	'GATA3'	324	'APC'	5290	'PIK3CA'	1029	'CDKN2A'	8314	'BAP1'	4893	'NRAS'	9817	'KEAP1'	1029	'CDKN2A'	672	'BRCA1'	7157	'TP53'	2181	'ACSL3'	10142	'AKAP9'	3845	'KRAS'
285382	'C3orf70'	4214	'MAP3K1'	1756	'DMD'	1956	'EGFR'	841	'CASP8'	5728	'PTEN'	3418	'IDH2'	6794	'STK11'	9817	'KEAP1'	5925	'RB1'	472	'ATM'	71	'ACTG1'	23092	'ARHGAP26'	5728	'PTEN'
94234	'FOXQ1'	5290	'PIK3CA'	841	'CASP8'	3417	'IDH1'	2195	'FAT1'	55193	'PBRM1'	1788	'DNMT3A'	1029	'CDKN2A'	5290	'PIK3CA'	51755	'CDK12'	9968	'MED12'	72	'ACTG2'	196528	'ARID2'	5290	'PIK3CA'
84295	'PHF6'	5728	'PTEN'	166968	'MIER3'	5295	'PIK3R1'	4780	'NFE2L2'	7428	'VHL'	2322	'FLT3'	3845	'KRAS'	4780	'NFE2L2'	4763	'NF1'	107	'ADCY1'	91	'ACVR1B'	2186	'BPTF'	55294	'FBXW7'
84072	'HORMAD1'	7157	'TP53'	245972	'ATP6V0D2'	5925	'RB1'	4851	'NOTCH1'	8242	'KDM5C'	4869	'NPM1'	7307	'U2AF1'	5925	'RB1'	114788	'CSMD3'	79026	'AHNAK'	92	'ACVR2A'	673	'BRAF'	5295	'PIK3R1'
83891	'SNX25'	10664	'CTCF'	285195	'SLC9A9'	5728	'PTEN'	64324	'NSD1'	7157	'TP53'	54790	'TET2'	6597	'SMARCA4'	3265	'HRAS'	120114	'FAT3'	10142	'AKAP9'	27125	'AFF4'	51755	'CDK12'	10664	'CTCF'
80205	'CHD9'	865	'CBFB'	5782	'PTPN12'	4763	'NF1'	3265	'HRAS'	2475	'MTOR'	861	'RUNX1'	1956	'EGFR'	3105	'HLA-A'	2559	'GABRA6'	324	'APC'	25909	'AHCTF1'	1107	'CHD3'	8289	'ARID1A'
80184	'CEP290'	6416	'MAP2K4'	996	'CDC27'	10735	'STAG2'	1969	'EPHA2'	8289	'ARID1A'	7490	'WT1'	4233	'MET'	8289	'ARID1A'	675	'BRCA2'	9716	'AQR'	79026	'AHNAK'	1499	'CTNNB1'	2263	'FGFR2'
79718	'TBL1XR1'	861	'RUNX1'	9053	'MAP7'	6125	'RPL5'	5290	'PIK3CA'	2990	'GUSB'	7307	'U2AF1'	4763	'NF1'	55294	'FBXW7'	48	'ACO1'	26286	'ARFGAP3'	196	'AHR'	23405	'DICER1'	463	'ZFHX3'
79026	'AHNAK'	999	'CDH1'	7976	'FZD3'	1811	'SLC26A3'	5879	'RAC1'	472	'ATM'	7157	'TP53'	6016	'RIT1'	5728	'PTEN'	71	'ACTG1'	57492	'ARID1B'	207	'AKT1'	1964	'EIF1AX'	595	'CCND1'
63967	'CLSPN'	23451	'SF3B1'	4430	'MYO1B'	673	'BRAF'	79755	'ZNF750'	6009	'RHEB'	3845	'KRAS'	673	'BRAF'	4851	'NOTCH1'	27125	'AFF4'	471	'ATIC'	288	'ANK3'	2778	'GNAS'	5518	'PPP2R1A'
57551	'TAOK1'	5295	'PIK3R1'	10915	'TCERG1'	4214	'MAP3K1'	387	'RHOA'	6921	'TCEB1'	5781	'PTPN11'	5290	'PIK3CA'	27	'ABL2'	8289	'ARID1A'	546	'ATRX'	9716	'AQR'	3265	'HRAS'	3621	'ING1'
57492	'ARID1B'	8289	'ARID1A'	7157	'TP53'	912	'CD1D'	7048	'TGFBR2'	4353	'MPO'	3815	'KIT'	8241	'RBM10'	27034	'ACAD8'	55870	'ASH1L'	9774	'BCLAF1'	55738	'ARFGAP1'	3845	'KRAS'	57573	'ZNF471'
57122	'NUP107'	9611	'NCOR1'	5290	'PIK3CA'	57680	'CHD8'	5728	'PTEN'	90060	'CCDC120'	9126	'SMC3'	2064	'ERBB2'	48	'ACO1'	259266	'ASPM'	54880	'BCOR'	10564	'ARFGEF2'	3939	'LDHA'	2065	'ERBB3'
55914	'ERBB2IP'	3845	'KRAS'	3845	'KRAS'	3792	'KEL'	3105	'HLA-A'	5290	'PIK3CA'	10735	'STAG2'	8289	'ARID1A'	23305	'ACSL6'	466	'ATF1'	54796	'BNC2'	23092	'ARHGAP26'	4690	'NCK1'	1499	'CTNNB1'
55749	'CCAR1'	23013	'SPEN'	55294	'FBXW7'	1655	'DDX5'	2033	'EP300'	4481	'MSR1'	84295	'PHF6'	472	'ATM'	72	'ACTG2'	471	'ATIC'	2186	'BPTF'	9411	'ARHGAP29'	4893	'NRAS'	54880	'BCOR'
55738	'ARFGAP1'	5925	'RB1'	4089	'SMAD4'	140453	'MUC17'	567	'B2M'	10628	'TXNIP'	5885	'RAD21'	57835	'SLC4A5'	91	'ACVR1B'	545	'ATR'	673	'BRAF'	9181	'ARHGEF2'	64324	'NSD1'	8405	'SPOP'
55294	'FBXW7'	2064	'ERBB2'	6934	'TCF7L2'	9444	'QKI'	161725	'OTUD7A'	4780	'NFE2L2'	1050	'CEBPA'	2054	'STX2'	102	'ADAM10'	546	'ATRX'	834	'CASP1'	9459	'ARHGEF6'	5290	'PIK3CA'	4893	'NRAS'
54880	'BCOR'	79718	'TBL1XR1'	7273	'TTN'	563	'AZGP1'	3106	'HLA-B'	10917	'BTNL3'	339479	'FAM5C'	5604	'MAP2K1'	27125	'AFF4'	8314	'BAP1'	847	'CAT'	57492	'ARID1B'	8493	'PPM1D'	2195	'FAT1'
54510	'PCDH18'	1027	'CDKN1B'	4893	'NRAS'	29072	'SETD2'	10664	'CTCF'	84189	'SLITRK6'	8243	'SMC1A'	5925	'RB1'	9716	'AQR'	29994	'BAZ2B'	996	'CDC27'	196528	'ARID2'	5518	'PPP2R1A'	84159	'ARID5B'
51755	'CDK12'	8358	'HIST1H3B'	1499	'CTNNB1'	91181	'NUP210L'	10527	'IPO7'	255743	'NPNT'	3190	'HNRNPK'	79776	'ZFHX4'	10564	'ARFGEF2'	659	'BMPR2'	999	'CDH1'	259266	'ASPM'	10594	'PRPF8'	8030	'CCDC6'
51474	'LIMA1'	3169	'FOXA1'	2899	'GRIK3'	6708	'SPTA1'	5921	'RASA1'	9133	'CCNB2'	2146	'EZH2'	1602	'DACH1'	9459	'ARHGEF6'	673	'BRAF'	1027	'CDKN1B'	466	'ATF1'	5728	'PTEN'	253639	'ZNF620'
29072	'SETD2'	841	'CASP8'	4087	'SMAD2'	7062	'TCHH'	8491	'MAP4K3'	48	'ACO1'	171023	'ASXL1'	2042	'EPHA3'	57492	'ARID1B'	834	'CASP1'	80184	'CEP290'	471	'ATIC'			207	'AKT1'
27125	'AFF4'	9439	'MED23'	91	'ACVR1B'	546	'ATRX'	27034	'ACAD8'	71	'ACTG1'	54880	'BCOR'	5649	'RELN'	406	'ARNTL'	55749	'CCAR1'	9557	'CHD1L'	10159	'ATP6AP2'			6507	'SLC1A3'
23512	'SUZ12'	6926	'TBX3'	10082	'GPC6'	10060	'ABCC9'	60	'ACTB'	196	'AHR'	865	'CBFB'	340273	'ABCB5'	567	'B2M'	22948	'CCT5'	1107	'CHD3'	546	'ATRX'			8894	'EIF2S2'
23451	'SF3B1'	8450	'CUL4B'	1910	'EDNRB'	5156	'PDGFRA'	71	'ACTG1'	207	'AKT1'	1108	'CHD4'	1026	'CDKN1A'	641	'BLM'	9557	'CHD1L'	1108	'CHD4'	567	'B2M'			255394	'TCP11L2'
23405	'DICER1'	10735	'STAG2'	6662	'SOX9'	1278	'COL1A2'	92	'ACVR2A'	23092	'ARHGAP26'	8454	'CUL1'	27034	'ACAD8'	841	'CASP8'	1108	'CHD4'	11200	'CHEK2'	8314	'BAP1'			6446	'SGK1'
23305	'ACSL6'	4602	'MYB'	64409	'WBSCR17'	126206	'NLRP5'	102	'ADAM10'	57492	'ARID1B'	22894	'DIS3'	48	'ACO1'	831	'CAST'	23122	'CLASP2'	23019	'CNOT1'	29994	'BAZ2B'			1729	'DIAPH1'
23269	'MGA'	142684	'RAB40A'	5093	'PCBP1'	2559	'GABRA6'	196	'AHR'	196528	'ARID2'	1956	'EGFR'	71	'ACTG1'	55749	'CCAR1'	63967	'CLSPN'	4849	'CNOT3'	9774	'BCLAF1'			57563	'KLHL8'
23232	'TBC1D12'	677	'ZFP36L1'	8289	'ARID1A'	10512	'SEMA3C'	207	'AKT1'	55870	'ASH1L'	7403	'KDM6A'	72	'ACTG2'	79577	'CDC73'	7812	'CSDE1'	8506	'CNTNAP1'	641	'BLM'			64321	'SOX17'
23217	'ZFR2'	2874	'GPS2'	2065	'ERBB3'	6335	'SCN9A'	317	'APAF1'	466	'ATF1'	9968	'MED12'	91	'ACVR1B'	999	'CDH1'	1499	'CTNNB1'	1499	'CTNNB1'	659	'BMPR2'			79158	'GNPTAB'
23152	'CIC'	7399	'USH2A'	1999	'ELF3'	1016	'CDH18'	324	'APC'	9774	'BCLAF1'	4763	'NF1'	92	'ACVR2A'	1026	'CDKN1A'	8453	'CUL2'	8453	'CUL2'	54796	'BNC2'			126969	'SLC44A3'
23122	'CLASP2'	6103	'RPGR'	373	'TRIM23'	8216	'LZTR1'	55738	'ARFGAP1'	54880	'BCOR'	10594	'PRPF8'	102	'ADAM10'	9557	'CHD1L'	1655	'DDX5'	8452	'CUL3'	2186	'BPTF'			23394	'ADNP'
23092	'ARHGAP26'	2334	'AFF2'	567	'B2M'	5243	'ABCB1'	10564	'ARFGEF2'	659	'BMPR2'	23512	'SUZ12'	27125	'AFF4'	1107	'CHD3'	1739	'DLG1'	1933	'EEF1B2'	673	'BRAF'			5426	'POLE'
23019	'CNOT1'	4763	'NF1'	59277	'NTN4'	1816	'DRD5'	9459	'ARHGEF6'	790	'CAD'	9967	'THRAP3'	207	'AKT1'	11200	'CHEK2'	1788	'DNMT3A'	1956	'EGFR'	672	'BRCA1'			6403	'SELP'
22948	'CCT5'	26191	'PTPN22'	8313	'AXIN2'	11086	'ADAM29'	57492	'ARID1B'	847	'CAT'			55738	'ARFGAP1'	23152	'CIC'	9451	'EIF2AK3'	9451	'EIF2AK3'	54014	'BRWD1'			164395	'TTLL9'
22894	'DIS3'	6262	'RYR2'	23409	'SIRT4'	6406	'SEMG1'	196528	'ARID2'	55749	'CCAR1'			23092	'ARHGAP26'	23122	'CLASP2'	1974	'EIF4A2'	1981	'EIF4G1'	834	'CASP1'			1108	'CHD4'
11200	'CHEK2'	5789	'PTPRD'	2805	'GOT1'	170063	'CXorf22'	471	'ATIC'	79577	'CDC73'			471	'ATIC'	9575	'CLOCK'	55914	'ERBB2IP'	2033	'EP300'	841	'CASP8'			8493	'PPM1D'
10946	'SF3A3'	8590	'OR6A2'	48	'ACO1'	93492	'TPTE2'	472	'ATM'	999	'CDH1'			10159	'ATP6AP2'	4849	'CNOT3'	2157	'F8'	2068	'ERCC2'	831	'CAST'			222194	'RSBN1L'
10735	'STAG2'	8347	'HIST1H2BC'	23305	'ACSL6'	1007	'CDH9'	10159	'ATP6AP2'	11200	'CHEK2'			8314	'BAP1'	4850	'CNOT4'	55294	'FBXW7'	2195	'FAT1'	847	'CAT'			84953	'MICALCL'
10664	'CTCF'	2854	'GPR32'	10142	'AKAP9'	799	'CALCR'	545	'ATR'	1213	'CLTC'			29994	'BAZ2B'	9318	'COPS2'	2322	'FLT3'	2263	'FGFR2'	865	'CBFB'			26278	'SACS'
10628	'TXNIP'	896	'CCND3'	406	'ARNTL'	55503	'TRPV6'	546	'ATRX'	4849	'CNOT3'			641	'BLM'	7812	'CSDE1'	2332	'FMR1'	81608	'FIP1L1'	55749	'CCAR1'			288	'ANK3'
10605	'PAIP1'	138009	'DCAF4L2'	259266	'ASPM'	340578	'DCAF12L2'	8314	'BAP1'	4850	'CNOT4'			659	'BMPR2'	1499	'CTNNB1'	2778	'GNAS'	2335	'FN1'	22948	'CCT5'			79718	'TBL1XR1'
10564	'ARFGEF2'	442444	'FAM47C'	472	'ATM'	9723	'SEMA3E'	29994	'BAZ2B'	9318	'COPS2'			54014	'BRWD1'	2017	'CTTN'	9950	'GOLGA5'	2483	'FRG1'	79577	'CDC73'			92737	'DNER'
10498	'CARM1'	9271	'PIWIL1'	546	'ATRX'	27284	'SULT1B1'	53335	'BCL11A'	10664	'CTCF'			23473	'CAPN7'	8454	'CUL1'	2874	'GPS2'	9908	'G3BP2'	999	'CDH1'			6654	'SOS1'
10397	'NDRG1'	1822	'ATN1'	54880	'BCOR'	1780	'DYNC1I1'	659	'BMPR2'	8454	'CUL1'			10498	'CARM1'	1654	'DDX3X'	8841	'HDAC3'	2778	'GNAS'	1019	'CDK4'			79710	'MORC4'
10274	'STAG1'	7099	'TLR4'	659	'BMPR2'	7652	'ZNF99'	54796	'BNC2'	1654	'DDX3X'			841	'CASP8'	1665	'DHX15'	3082	'HGF'	3082	'HGF'	1026	'CDKN1A'			4613	'MYCN'
10181	'RBM5'	1608	'DGKG'	2186	'BPTF'	4322	'MMP13'	2186	'BPTF'	1655	'DDX5'			847	'CAT'	1660	'DHX9'	3320	'HSP90AA1'	6927	'HNF1A'	1029	'CDKN2A'			3636	'INPPL1'
10076	'PTPRU'	7476	'WNT7A'	54014	'BRWD1'	84674	'CARD6'	673	'BRAF'	1665	'DHX15'			55749	'CCAR1'	1739	'DLG1'	6453	'ITSN1'	3265	'HRAS'	80184	'CEP290'			255220	'TXNDC8'
9968	'MED12'	9312	'KCNB2'	790	'CAD'	284391	'ZNF844'	672	'BRCA1'	23405	'DICER1'			22948	'CCT5'	1915	'EEF1A1'	3845	'KRAS'	3326	'HSP90AB1'	9557	'CHD1L'			84083	'ZRANB3'
9967	'THRAP3'	81469	'OR2G3'	79577	'CDC73'	219527	'LRRC55'	54014	'BRWD1'	22894	'DIS3'			999	'CDH1'	1956	'EGFR'	23266	'LPHN2'	3312	'HSPA8'	1107	'CHD3'			6890	'TAP1'
9950	'GOLGA5'	6734	'SRPR'	51755	'CDK12'	8807	'IL18RAP'	790	'CAD'	1915	'EEF1A1'			51755	'CDK12'	1974	'EIF4A2'	4216	'MAP3K4'	3417	'IDH1'	84181	'CHD6'			2033	'EP300'
9908	'G3BP2'	3006	'HIST1H1C'	1027	'CDKN1B'	173	'AFM'	10498	'CARM1'	1956	'EGFR'			1027	'CDKN1B'	1997	'ELF1'	8491	'MAP4K3'	8660	'IRS2'	80205	'CHD9'			10486	'CAP2'
9869	'SETDB1'	26246	'OR2L2'	80184	'CEP290'	79799	'UGT2A3'	834	'CASP1'	9451	'EIF2AK3'			9557	'CHD1L'	55914	'ERBB2IP'	2122	'MECOM'	7403	'KDM6A'	11200	'CHEK2'			22974	'TPX2'
9862	'MED24'	284355	'TPRX1'	1108	'CHD4'	2561	'GABRB2'	847	'CAT'	1974	'EIF4A2'			11200	'CHEK2'	2146	'EZH2'	9968	'MED12'	9817	'KEAP1'	23152	'CIC'			84964	'ALKBH6'
9817	'KEAP1'	491	'ATP2B2'	80205	'CHD9'	2554	'GABRA1'	55749	'CCAR1'	1981	'EIF4G1'			23152	'CIC'	2263	'FGFR2'	57591	'MKL1'	2122	'MECOM'	23122	'CLASP2'			4288	'MKI67'
9774	'BCLAF1'	80339	'PNPLA3'	63967	'CLSPN'	2243	'FGA'	22948	'CCT5'	1997	'ELF1'			23122	'CLASP2'	2261	'FGFR3'	4292	'MLH1'	4628	'MYH10'	23155	'CLCC1'			120114	'FAT3'
9716	'AQR'	10566	'AKAP3'	23019	'CNOT1'	90167	'FRMD7'	999	'CDH1'	55914	'ERBB2IP'			63967	'CLSPN'	2332	'FMR1'	4628	'MYH10'	4673	'NAP1L1'	9575	'CLOCK'			6872	'TAF1'
9612	'NCOR2'	100507436	'MICA'	1387	'CREBBP'	27181	'SIGLEC8'	51755	'CDK12'	2146	'EZH2'			4849	'CNOT3'	2335	'FN1'	10787	'NCKAP1'	4824	'NKX3-1'	63967	'CLSPN'			6146	'RPL22'
9451	'EIF2AK3'	48	'ACO1'	10664	'CTCF'	139628	'FOXR2'	1027	'CDKN1B'	2322	'FLT3'			4850	'CNOT4'	27086	'FOXP1'	10397	'NDRG1'	4851	'NOTCH1'	1213	'CLTC'			6708	'SPTA1'
9344	'TAOK2'	23305	'ACSL6'	8454	'CUL1'	375248	'ANKRD36'	80184	'CEP290'	2332	'FMR1'			1277	'COL1A1'	8880	'FUBP1'	4851	'NOTCH1'	4853	'NOTCH2'	4849	'CNOT3'			51059	'FAM135B'
9318	'COPS2'	60	'ACTB'	22894	'DIS3'	7472	'WNT2'	80205	'CHD9'	2521	'FUS'			9318	'COPS2'	8087	'FXR1'	4929	'NR4A2'	4928	'NUP98'	1277	'COL1A1'			114788	'CSMD3'
8660	'IRS2'	91	'ACVR1B'	1788	'DNMT3A'	4060	'LUM'	4261	'CIITA'	9908	'G3BP2'			1387	'CREBBP'	9908	'G3BP2'	4893	'NRAS'	54510	'PCDH18'	9318	'COPS2'			26058	'GIGYF2'
8491	'MAP4K3'	27125	'AFF4'	1956	'EGFR'	222546	'RFX6'	23122	'CLASP2'	9734	'HDAC9'			51340	'CRNKL1'	2625	'GATA3'	64324	'NSD1'	5291	'PIK3CB'	64784	'CRTC3'			7812	'CSDE1'
8453	'CUL2'	79026	'AHNAK'	2335	'FN1'	2880	'GPX5'	63967	'CLSPN'	3131	'HLF'			1456	'CSNK1G3'	2770	'GNAI1'	5290	'PIK3CA'	5361	'PLXNA1'	1456	'CSNK1G3'			545	'ATR'
8394	'PIP5K1A'	10142	'AKAP9'	27086	'FOXP1'	79883	'PODNL1'	4850	'CNOT4'	3326	'HSP90AB1'			10664	'CTCF'	9950	'GOLGA5'	5431	'POLR2B'	10594	'PRPF8'	10664	'CTCF'			7399	'USH2A'
8314	'BAP1'	288	'ANK3'	8087	'FXR1'	10849	'CD3EAP'	1277	'COL1A1'	3417	'IDH1'			1499	'CTNNB1'	29899	'GPSM2'	5728	'PTEN'	5728	'PTEN'	1499	'CTNNB1'			22998	'LIMCH1'
8289	'ARID1A'	324	'APC'	2625	'GATA3'	222256	'CDHR3'	1457	'CSNK2A1'	6453	'ITSN1'			8453	'CUL2'	3131	'HLF'	387	'RHOA'	388524	'RPSAP58'	8454	'CUL1'			28513	'CDH19'
8243	'SMC1A'	9716	'AQR'	2778	'GNAS'	337976	'KRTAP20-2'	1499	'CTNNB1'	7403	'KDM6A'			8452	'CUL3'	3320	'HSP90AA1'	29072	'SETD2'	286205	'SCAI'	8453	'CUL2'			8239	'USP9X'
7832	'BTG2'	10564	'ARFGEF2'	9950	'GOLGA5'	146852	'ODF4'	8454	'CUL1'	9817	'KEAP1'			1540	'CYLD'	3326	'HSP90AB1'	9869	'SETDB1'	9869	'SETDB1'	8452	'CUL3'			1301	'COL11A1'
7812	'CSDE1'	196528	'ARID2'	3418	'IDH2'	199834	'LCE4A'	8452	'CUL3'	3936	'LCP1'			1654	'DDX3X'	3312	'HSPA8'	25942	'SIN3A'	4089	'SMAD4'	1540	'CYLD'			54989	'ZNF770'
7750	'ZMYM2'	51742	'ARID4B'	6453	'ITSN1'	1046	'CDX4'	1540	'CYLD'	23266	'LPHN2'			1655	'DDX5'	3417	'IDH1'	6654	'SOS1'	6594	'SMARCA1'	27128	'CYTH4'			5411	'PNN'
7430	'EZR'	406	'ARNTL'	23266	'LPHN2'	9651	'PLCH2'	1654	'DDX3X'	4040	'LRP6'			1665	'DHX15'	3658	'IREB2'	10274	'STAG1'	6598	'SMARCB1'	1654	'DDX3X'			3631	'INPP4A'
7403	'KDM6A'	55870	'ASH1L'	5604	'MAP2K1'	84612	'PARD6B'	23405	'DICER1'	4149	'MAX'			1788	'DNMT3A'	8660	'IRS2'	10735	'STAG2'	79987	'SVEP1'	1655	'DDX5'			280	'AMY2B'
7248	'TSC1'	259266	'ASPM'	4216	'MAP3K4'	10430	'TMEM147'	1788	'DNMT3A'	9440	'MED17'			1933	'EEF1B2'	6453	'ITSN1'	6926	'TBX3'	9344	'TAOK2'	1665	'DHX15'			27316	'RBMX'
7204	'TRIO'	466	'ATF1'	2122	'MECOM'	27034	'ACAD8'	1915	'EEF1A1'	9862	'MED24'			9343	'EFTUD2'	8242	'KDM5C'	6934	'TCF7L2'	79718	'TBL1XR1'	23405	'DICER1'			25942	'SIN3A'
7158	'TP53BP1'	471	'ATIC'	9968	'MED12'	102	'ADAM10'	1956	'EGFR'	4233	'MET'			9451	'EIF2AK3'	3845	'KRAS'	7027	'TFDP1'	6926	'TBX3'	22894	'DIS3'			7130	'TNFAIP6'
7157	'TP53'	472	'ATM'	9862	'MED24'	10142	'AKAP9'	1997	'ELF1'	23269	'MGA'			1974	'EIF4A2'	5604	'MAP2K1'	7048	'TGFBR2'	9967	'THRAP3'	1739	'DLG1'			3204	'HOXA7'
7048	'TGFBR2'	545	'ATR'	23269	'MGA'	288	'ANK3'	2000	'ELF4'	57591	'MKL1'			1981	'EIF4G1'	4214	'MAP3K1'	7082	'TJP1'	7082	'TJP1'	1788	'DNMT3A'			57721	'METTL14'
6926	'TBX3'	8314	'BAP1'	4481	'MSR1'	9716	'AQR'	2146	'EZH2'	9611	'NCOR1'			2033	'EP300'	4216	'MAP3K4'	10043	'TOM1'	9414	'TJP2'	1964	'EIF1AX'			3242	'HPD'
6872	'TAF1'	54880	'BCOR'	4628	'MYH10'	10564	'ARFGEF2'	2196	'FAT2'	59277	'NTN4'			2043	'EPHA4'	9440	'MED17'	7158	'TP53BP1'	7158	'TP53BP1'	9451	'EIF2AK3'			2122	'MECOM'
6789	'STK4'	659	'BMPR2'	4763	'NF1'	9459	'ARHGEF6'	55294	'FBXW7'	4928	'NUP98'			2048	'EPHB2'	9862	'MED24'	7204	'TRIO'	7204	'TRIO'	1974	'EIF4A2'			4780	'NFE2L2'
6655	'SOS2'	54796	'BNC2'	7026	'NR2F2'	8289	'ARID1A'	2263	'FGFR2'	26986	'PABPC1'			55914	'ERBB2IP'	4221	'MEN1'	4904	'YBX1'	54904	'WHSC1L1'	1981	'EIF4G1'			2099	'ESR1'
6654	'SOS1'	2186	'BPTF'	4929	'NR4A2'	196528	'ARID2'	2322	'FLT3'	54510	'PCDH18'			2068	'ERCC2'	4233	'MET'			7474	'WNT5A'	8672	'EIF4G3'			31	'ACACA'
6421	'SFPQ'	673	'BRAF'	57122	'NUP107'	8314	'BAP1'	2332	'FMR1'	5046	'PCSK6'			2146	'EZH2'	57591	'MKL1'			463	'ZFHX3'	1997	'ELF1'			60	'ACTB'
6256	'RXRA'	672	'BRCA1'	4928	'NUP98'	2186	'BPTF'	2335	'FN1'	84295	'PHF6'			2195	'FAT1'	4292	'MLH1'			730051	'ZNF814'	1999	'ELF3'			71	'ACTG1'
5925	'RB1'	675	'BRCA2'	5295	'PIK3R1'	672	'BRCA1'	27086	'FOXP1'	5295	'PIK3R1'			55294	'FBXW7'	200958	'MUC20'					2033	'EP300'			196	'AHR'
5921	'RASA1'	790	'CAD'	5431	'POLR2B'	790	'CAD'	8880	'FUBP1'	8394	'PIP5K1A'			2263	'FGFR2'	4602	'MYB'					55914	'ERBB2IP'			238	'ALK'
5885	'RAD21'	10498	'CARM1'	5518	'PPP2R1A'	10498	'CARM1'	9908	'G3BP2'	5518	'PPP2R1A'			2332	'FMR1'	4688	'NCF2'					2065	'ERBB3'			64411	'ARAP3'
5728	'PTEN'	831	'CAST'	5728	'PTEN'	834	'CASP1'	2778	'GNAS'	5687	'PSMA6'			2335	'FN1'	4690	'NCK1'					2146	'EZH2'			9459	'ARHGEF6'
5291	'PIK3CB'	55749	'CCAR1'	5742	'PTGS1'	9575	'CLOCK'	29899	'GPSM2'	10197	'PSME3'			8880	'FUBP1'	10397	'NDRG1'					11124	'FAF1'			406	'ARNTL'
5290	'PIK3CA'	22948	'CCT5'	5781	'PTPN11'	1213	'CLTC'	3312	'HSPA8'	5921	'RASA1'			8087	'FXR1'	4763	'NF1'					55215	'FANCI'			466	'ATF1'
5046	'PCSK6'	51755	'CDK12'	10076	'PTPRU'	23019	'CNOT1'	3658	'IREB2'	6146	'RPL22'			10146	'G3BP1'	4776	'NFATC4'					355	'FAS'			471	'ATIC'
4928	'NUP98'	80184	'CEP290'	5885	'RAD21'	7812	'CSDE1'	3664	'IRF6'	6125	'RPL5'			9908	'G3BP2'	4929	'NR4A2'					55294	'FBXW7'			472	'ATM'
4893	'NRAS'	1108	'CHD4'	8241	'RBM10'	8454	'CUL1'	8660	'IRS2'	9871	'SEC24D'			2770	'GNAI1'	59277	'NTN4'					83417	'FCRL4'			8312	'AXIN1'
4851	'NOTCH1'	80205	'CHD9'	57142	'RTN4'	22894	'DIS3'	8997	'KALRN'	6470	'SHMT1'			54331	'GNG2'	57122	'NUP107'					2261	'FGFR3'			29994	'BAZ2B'
4780	'NFE2L2'	11200	'CHEK2'	861	'RUNX1'	2146	'EZH2'	8242	'KDM5C'	25942	'SIN3A'			29899	'GPSM2'	4928	'NUP98'					2332	'FMR1'			9774	'BCLAF1'
4688	'NCF2'	23152	'CIC'	23451	'SF3B1'	2195	'FAT1'	7403	'KDM6A'	4087	'SMAD2'			3105	'HLA-A'	5079	'PAX5'					2335	'FN1'			659	'BMPR2'
4673	'NAP1L1'	23122	'CLASP2'	8243	'SMC1A'	2335	'FN1'	1316	'KLF6'	8243	'SMC1A'			3320	'HSP90AA1'	54510	'PCDH18'					27086	'FOXP1'			673	'BRAF'
4629	'MYH11'	63967	'CLSPN'	6655	'SOS2'	9734	'HDAC9'	3908	'LAMA2'	6662	'SOX9'			3326	'HSP90AB1'	5046	'PCSK6'					8880	'FUBP1'			672	'BRCA1'
4628	'MYH10'	1213	'CLTC'	9901	'SRGAP3'	3326	'HSP90AB1'	23266	'LPHN2'	9901	'SRGAP3'			3312	'HSPA8'	84295	'PHF6'					8087	'FXR1'			23473	'CAPN7'
4292	'MLH1'	4849	'CNOT3'	10735	'STAG2'	8997	'KALRN'	23499	'MACF1'	9344	'TAOK2'			3417	'IDH1'	5291	'PIK3CB'					9908	'G3BP2'			10498	'CARM1'
4233	'MET'	7812	'CSDE1'	10492	'SYNCRIP'	8242	'KDM5C'	4214	'MAP3K1'	79718	'TBL1XR1'			3658	'IREB2'	8503	'PIK3R3'					2625	'GATA3'			831	'CAST'
4216	'MAP3K4'	1456	'CSNK1G3'	6872	'TAF1'	7403	'KDM6A'	9440	'MED17'	6938	'TCF12'			8660	'IRS2'	8394	'PIP5K1A'					54331	'GNG2'			847	'CAT'
4214	'MAP3K1'	8454	'CUL1'	6926	'TBX3'	3791	'KDR'	4208	'MEF2C'	7082	'TJP1'			7403	'KDM6A'	5527	'PPP2R5C'					9950	'GOLGA5'			1027	'CDKN1B'
4089	'SMAD4'	1654	'DDX3X'	6938	'TCF12'	3845	'KRAS'	4221	'MEN1'	9414	'TJP2'			3791	'KDR'	10594	'PRPF8'					8841	'HDAC3'			1107	'CHD3'
3842	'TNPO1'	1655	'DDX5'	7048	'TGFBR2'	4040	'LRP6'	23269	'MGA'	7158	'TP53BP1'			1316	'KLF6'	5781	'PTPN11'					9734	'HDAC9'			80205	'CHD9'
3658	'IREB2'	1665	'DHX15'	7158	'TP53BP1'	4216	'MAP3K4'	4255	'MGMT'	7204	'TRIO'			3936	'LCP1'	5885	'RAD21'					3105	'HLA-A'			11200	'CHEK2'
3417	'IDH1'	22894	'DIS3'	7204	'TRIO'	8491	'MAP4K3'	4481	'MSR1'	54904	'WHSC1L1'			3939	'LDHA'	5921	'RASA1'					3106	'HLA-B'			9575	'CLOCK'
3326	'HSP90AB1'	1956	'EGFR'	7456	'WIPF1'	4149	'MAX'	2475	'MTOR'	7490	'WT1'			23266	'LPHN2'	8241	'RBM10'					3131	'HLF'			1213	'CLTC'
3320	'HSP90AA1'	1964	'EIF1AX'	7490	'WT1'	4221	'MEN1'	200958	'MUC20'	678	'ZFP36L2'			6416	'MAP2K4'	5998	'RGS3'					3265	'HRAS'			4850	'CNOT4'
3312	'HSPA8'	1974	'EIF4A2'	9877	'ZC3H11A'	4233	'MET'	4627	'MYH9'	730051	'ZNF814'			4214	'MAP3K1'	6125	'RPL5'					3312	'HSPA8'			1456	'CSNK1G3'
3265	'HRAS'	1981	'EIF4G1'			4688	'NCF2'	4688	'NCF2'					4216	'MAP3K4'	57142	'RTN4'					3417	'IDH1'			1500	'CTNND1'
3169	'FOXA1'	1997	'ELF1'			9611	'NCOR1'	10787	'NCKAP1'					11184	'MAP4K1'	9871	'SEC24D'					3418	'IDH2'			8454	'CUL1'
3105	'HLA-A'	2033	'EP300'			23327	'NEDD4L'	9611	'NCOR1'					8491	'MAP4K3'	29072	'SETD2'					3658	'IREB2'			55789	'DEPDC1B'
2874	'GPS2'	55914	'ERBB2IP'			4776	'NFATC4'	23327	'NEDD4L'					4149	'MAX'	9869	'SETDB1'					3665	'IRF7'			1665	'DHX15'
2778	'GNAS'	2068	'ERCC2'			7026	'NR2F2'	4763	'NF1'					9440	'MED17'	10946	'SF3A3'					3680	'ITGA9'			60625	'DHX35'
2521	'FUS'	55294	'FBXW7'			57122	'NUP107'	4776	'NFATC4'					9862	'MED24'	23451	'SF3B1'					6453	'ITSN1'			23405	'DICER1'
2475	'MTOR'	2322	'FLT3'			5079	'PAX5'	4853	'NOTCH2'					4221	'MEN1'	25942	'SIN3A'					133746	'JMY'			22894	'DIS3'
2335	'FN1'	2332	'FMR1'			55193	'PBRM1'	4929	'NR4A2'					23269	'MGA'	4087	'SMAD2'					8242	'KDM5C'			1788	'DNMT3A'
2322	'FLT3'	2335	'FN1'			54510	'PCDH18'	57122	'NUP107'					57591	'MKL1'	4089	'SMAD4'					7403	'KDM6A'			1956	'EGFR'
2289	'FKBP5'	27086	'FOXP1'			5291	'PIK3CB'	5042	'PABPC3'					4292	'MLH1'	6709	'SPTAN1'					9314	'KLF4'			1964	'EIF1AX'
2263	'FGFR2'	8880	'FUBP1'			10594	'PRPF8'	5079	'PAX5'					4313	'MMP2'	9901	'SRGAP3'					1316	'KLF6'			9451	'EIF2AK3'
2262	'GPC5'	2521	'FUS'			5781	'PTPN11'	55193	'PBRM1'					4481	'MSR1'	10274	'STAG1'					3845	'KRAS'			1974	'EIF4A2'
2261	'FGFR3'	9908	'G3BP2'			388524	'RPSAP58'	54510	'PCDH18'					4602	'MYB'	6794	'STK11'					3936	'LCP1'			1981	'EIF4G1'
2195	'FAT1'	9950	'GOLGA5'			23451	'SF3B1'	5295	'PIK3R1'					4628	'MYH10'	6789	'STK4'					3939	'LDHA'			355	'FAS'
2122	'MECOM'	3054	'HCFC1'			25942	'SIN3A'	8503	'PIK3R3'					4690	'NCK1'	23512	'SUZ12'					4012	'LNPEP'			2322	'FLT3'
2068	'ERCC2'	3105	'HLA-A'			6654	'SOS1'	5431	'POLR2B'					10787	'NCKAP1'	10492	'SYNCRIP'					4040	'LRP6'			3170	'FOXA2'
2065	'ERBB3'	3131	'HLF'			6662	'SOX9'	5518	'PPP2R1A'					23327	'NEDD4L'	9344	'TAOK2'					10128	'LRPPRC'			8880	'FUBP1'
2033	'EP300'	3312	'HSPA8'			6709	'SPTAN1'	5527	'PPP2R5C'					4771	'NF2'	79718	'TBL1XR1'					9863	'MAGI2'			8087	'FXR1'
1999	'ELF3'	3417	'IDH1'			7048	'TGFBR2'	10594	'PRPF8'					4780	'NFE2L2'	6926	'TBX3'					5604	'MAP2K1'			9908	'G3BP2'
1997	'ELF1'	6453	'ITSN1'			7082	'TJP1'	5396	'PRRX1'					4869	'NPM1'	7027	'TFDP1'					6416	'MAP2K4'			2770	'GNAI1'
1981	'EIF4G1'	8997	'KALRN'			7204	'TRIO'	11168	'PSIP1'					4893	'NRAS'	7029	'TFDP2'					4214	'MAP3K1'			2874	'GPS2'
1974	'EIF4A2'	8242	'KDM5C'			7490	'WT1'	5885	'RAD21'					59277	'NTN4'	7048	'TGFBR2'					4296	'MAP3K11'			29899	'GPSM2'
1933	'EEF1B2'	9817	'KEAP1'			730051	'ZNF814'	10125	'RASGRP1'					4915	'NTRK2'	9967	'THRAP3'					4216	'MAP3K4'			8841	'HDAC3'
1739	'DLG1'	9314	'KLF4'					6146	'RPL22'					57122	'NUP107'	9414	'TJP2'					8491	'MAP4K3'			3082	'HGF'
1655	'DDX5'	3936	'LCP1'					388524	'RPSAP58'					4928	'NUP98'	3842	'TNPO1'					4144	'MAT2A'			3417	'IDH1'
1654	'DDX3X'	23266	'LPHN2'					861	'RUNX1'					5079	'PAX5'	10043	'TOM1'					4172	'MCM3'			3658	'IREB2'
1499	'CTNNB1'	4040	'LRP6'					9871	'SEC24D'					55193	'PBRM1'	65109	'UPF3B'					84515	'MCM8'			7403	'KDM6A'
1387	'CREBBP'	23499	'MACF1'					23451	'SF3B1'					5046	'PCSK6'	7456	'WIPF1'					2122	'MECOM'			9314	'KLF4'
1316	'KLF6'	4149	'MAX'					25942	'SIN3A'					84295	'PHF6'	7490	'WT1'					9440	'MED17'			6416	'MAP2K4'
1213	'CLTC'	2122	'MECOM'					4087	'SMAD2'					5295	'PIK3R1'	9877	'ZC3H11A'					9862	'MED24'			4214	'MAP3K1'
1107	'CHD3'	9968	'MED12'					6597	'SMARCA4'					8503	'PIK3R3'	678	'ZFP36L2'					4221	'MEN1'			4149	'MAX'
1029	'CDKN2A'	9862	'MED24'					8243	'SMC1A'					8394	'PIP5K1A'							4242	'MFNG'			9440	'MED17'
1027	'CDKN1B'	23269	'MGA'					6662	'SOX9'					5431	'POLR2B'							57591	'MKL1'			4233	'MET'
1026	'CDKN1A'	57591	'MKL1'					8405	'SPOP'					5518	'PPP2R1A'							4292	'MLH1'			23269	'MGA'
999	'CDH1'	4292	'MLH1'					6709	'SPTAN1'					5525	'PPP2R5A'							4481	'MSR1'			57591	'MKL1'
896	'CCND3'	4301	'MLLT4'					10735	'STAG2'					10594	'PRPF8'							4688	'NCF2'			4292	'MLH1'
847	'CAT'	4481	'MSR1'					10963	'STIP1'					5396	'PRRX1'							10787	'NCKAP1'			27030	'MLH3'
841	'CASP8'	2475	'MTOR'					57551	'TAOK1'					5687	'PSMA6'							9611	'NCOR1'			200958	'MUC20'
831	'CAST'	200958	'MUC20'					9344	'TAOK2'					5717	'PSMD11'							10397	'NDRG1'			4602	'MYB'
790	'CAD'	4629	'MYH11'					79718	'TBL1XR1'					5728	'PTEN'							4763	'NF1'			4628	'MYH10'
688	'KLF5'	79784	'MYH14'					6926	'TBX3'					5742	'PTGS1'							4771	'NF2'			4688	'NCF2'
678	'ZFP36L2'	4627	'MYH9'					6938	'TCF12'					5781	'PTPN11'							4776	'NFATC4'			10787	'NCKAP1'
677	'ZFP36L1'	10397	'NDRG1'					6925	'TCF4'					5887	'RAD23B'							4780	'NFE2L2'			9611	'NCOR1'
673	'BRAF'	4771	'NF2'					7027	'TFDP1'					5921	'RASA1'							4851	'NOTCH1'			10397	'NDRG1'
672	'BRCA1'	4851	'NOTCH1'					7029	'TFDP2'					10181	'RBM5'							4869	'NPM1'			23327	'NEDD4L'
659	'BMPR2'	4853	'NOTCH2'					9967	'THRAP3'					6009	'RHEB'							7026	'NR2F2'			4771	'NF2'
641	'BLM'	4929	'NR4A2'					9414	'TJP2'					57142	'RTN4'							4929	'NR4A2'			7026	'NR2F2'
545	'ATR'	4893	'NRAS'					7204	'TRIO'					29072	'SETD2'							4893	'NRAS'			9688	'NUP93'
388	'RHOB'	64324	'NSD1'					9322	'TRIP10'					9869	'SETDB1'							59277	'NTN4'			54510	'PCDH18'
387	'RHOA'	57122	'NUP107'					7307	'U2AF1'					23451	'SF3B1'							57122	'NUP107'			5241	'PGR'
324	'APC'	4928	'NUP98'					7468	'WHSC1'					6421	'SFPQ'							4928	'NUP98'			84295	'PHF6'
288	'ANK3'	5079	'PAX5'					9877	'ZC3H11A'					6470	'SHMT1'							5079	'PAX5'			8503	'PIK3R3'
196	'AHR'	55193	'PBRM1'											25942	'SIN3A'							54510	'PCDH18'			5335	'PLCG1'
102	'ADAM10'	54510	'PCDH18'											4087	'SMAD2'							5187	'PER1'			23654	'PLXNB2'
71	'ACTG1'	5046	'PCSK6'											4089	'SMAD4'							84295	'PHF6'			5525	'PPP2R5A'
60	'ACTB'	84295	'PHF6'											8243	'SMC1A'							5287	'PIK3C2B'			5527	'PPP2R5C'
		5291	'PIK3CB'											6662	'SOX9'							5290	'PIK3CA'			10594	'PRPF8'
		8503	'PIK3R3'											6707	'SPRR3'							5291	'PIK3CB'			5396	'PRRX1'
		8394	'PIP5K1A'											10274	'STAG1'							5295	'PIK3R1'			5781	'PTPN11'
		5431	'POLR2B'											10963	'STIP1'							8503	'PIK3R3'			5885	'RAD21'
		5573	'PRKAR1A'											6789	'STK4'							8394	'PIP5K1A'			5887	'RAD23B'
		5590	'PRKCZ'											79987	'SVEP1'							23236	'PLCB1'			5931	'RBBP7'
		5742	'PTGS1'											10492	'SYNCRIP'							5431	'POLR2B'			10181	'RBM5'
		10076	'PTPRU'											57551	'TAOK1'							9883	'POM121'			6009	'RHEB'
		5931	'RBBP7'											9344	'TAOK2'							5518	'PPP2R1A'			6092	'ROBO2'
		10181	'RBM5'											79718	'TBL1XR1'							5525	'PPP2R5A'			6125	'RPL5'
		5984	'RFC4'											6938	'TCF12'							5527	'PPP2R5C'			57142	'RTN4'
		6009	'RHEB'											6925	'TCF4'							5537	'PPP6C'			861	'RUNX1'
		6125	'RPL5'											6934	'TCF7L2'							5396	'PRRX1'			22872	'SEC31A'
		9871	'SEC24D'											7027	'TFDP1'							5687	'PSMA6'			6470	'SHMT1'
		29072	'SETD2'											7048	'TGFBR2'							5728	'PTEN'			4087	'SMAD2'
		9869	'SETDB1'											3842	'TNPO1'							5742	'PTGS1'			8243	'SMC1A'
		6421	'SFPQ'											10043	'TOM1'							5879	'RAC1'			9901	'SRGAP3'
		4089	'SMAD4'											7158	'TP53BP1'							5885	'RAD21'			10963	'STIP1'
		6597	'SMARCA4'											65109	'UPF3B'							5887	'RAD23B'			23512	'SUZ12'
		6654	'SOS1'											7750	'ZMYM2'							5921	'RASA1'			10492	'SYNCRIP'
		6655	'SOS2'											730051	'ZNF814'							5922	'RASA2'			6926	'TBX3'
		6709	'SPTAN1'																			5925	'RB1'			7027	'TFDP1'
		57522	'SRGAP1'																			5931	'RBBP7'			7048	'TGFBR2'
		10274	'STAG1'																			5998	'RGS3'			7158	'TP53BP1'
		10963	'STIP1'																			6009	'RHEB'			7307	'U2AF1'
		6794	'STK11'																			387	'RHOA'			7428	'VHL'
		6789	'STK4'																			55288	'RHOT1'			7456	'WIPF1'
		23512	'SUZ12'																			6146	'RPL22'			9877	'ZC3H11A'
		79987	'SVEP1'																			6125	'RPL5'			678	'ZFP36L2'
		6872	'TAF1'																			57142	'RTN4'			7750	'ZMYM2'
		6938	'TCF12'																			861	'RUNX1'			730051	'ZNF814'
		6934	'TCF7L2'																			9871	'SEC24D'
		7027	'TFDP1'																			9869	'SETDB1'
		7048	'TGFBR2'																			10946	'SF3A3'
		9967	'THRAP3'																			23451	'SF3B1'
		3842	'TNPO1'																			6421	'SFPQ'
		10043	'TOM1'																			4087	'SMAD2'
		7204	'TRIO'																			4089	'SMAD4'
		678	'ZFP36L2'																			8243	'SMC1A'
																						64750	'SMURF2'
																						6654	'SOS1'
																						6655	'SOS2'
																						6662	'SOX9'
																						8405	'SPOP'
																						10274	'STAG1'
																						10735	'STAG2'
																						6794	'STK11'
																						23512	'SUZ12'
																						79987	'SVEP1'
																						6850	'SYK'
																						10492	'SYNCRIP'
																						57551	'TAOK1'
																						6926	'TBX3'
																						6938	'TCF12'
																						6925	'TCF4'
																						7027	'TFDP1'
																						7029	'TFDP2'
																						7048	'TGFBR2'
																						9414	'TJP2'
																						3842	'TNPO1'
																						7157	'TP53'
																						55809	'TRERF1'
																						9098	'USP6'
																						7428	'VHL'
																						7431	'VIM'
																						10810	'WASF3'
																						7456	'WIPF1'
																						65125	'WNK1'
																						7490	'WT1'
																						54464	'XRN1'
																						4904	'YBX1'
																						9877	'ZC3H11A'
																						678	'ZFP36L2'
																						7750	'ZMYM2'
																						27332	'ZNF638'
																						730051	'ZNF814'

## Sheet: CGC
Gene_Entrez IDs	Gene_Symbol
10006	'ABI1'
25	'ABL1'
27	'ABL2'
2181	'ACSL3'
90	'ACVR1'
92	'ACVR2A'
4299	'AFF1'
3899	'AFF3'
27125	'AFF4'
207	'AKT1'
208	'AKT2'
238	'ALK'
324	'APC'
9582	'APOBEC3B'
367	'AR'
23092	'ARHGAP26'
23365	'ARHGEF12'
8289	'ARID1A'
57492	'ARID1B'
196528	'ARID2'
405	'ARNT'
79058	'ASPSCR1'
171023	'ASXL1'
466	'ATF1'
471	'ATIC'
472	'ATM'
476	'ATP1A1'
492	'ATP2B3'
545	'ATR'
546	'ATRX'
8312	'AXIN1'
8313	'AXIN2'
567	'B2M'
8314	'BAP1'
8915	'BCL10'
53335	'BCL11A'
64919	'BCL11B'
596	'BCL2'
602	'BCL3'
604	'BCL6'
605	'BCL7A'
607	'BCL9'
283149	'BCL9L'
54880	'BCOR'
63035	'BCORL1'
613	'BCR'
330	'BIRC3'
641	'BLM'
657	'BMPR1A'
673	'BRAF'
672	'BRCA1'
675	'BRCA2'
8019	'BRD3'
23476	'BRD4'
83990	'BRIP1'
694	'BTG1'
695	'BTK'
701	'BUB1B'
80304	'C2orf44'
776	'CACNA1D'
811	'CALR'
23261	'CAMTA1'
124583	'CANT1'
84433	'CARD11'
833	'CARS'
57082	'CASC5'
841	'CASP8'
863	'CBFA2T3'
865	'CBFB'
867	'CBL'
868	'CBLB'
23624	'CBLC'
8030	'CCDC6'
57820	'CCNB1IP1'
595	'CCND1'
894	'CCND2'
896	'CCND3'
898	'CCNE1'
29126	'CD274'
972	'CD74'
973	'CD79A'
974	'CD79B'
79577	'CDC73'
999	'CDH1'
1009	'CDH11'
51755	'CDK12'
1019	'CDK4'
1021	'CDK6'
1027	'CDKN1B'
1029	'CDKN2A'
1031	'CDKN2C'
1045	'CDX2'
1050	'CEBPA'
79145	'CHCHD7'
1108	'CHD4'
11200	'CHEK2'
23152	'CIC'
4261	'CIITA'
6249	'CLIP1'
1213	'CLTC'
8218	'CLTCL1'
7555	'CNBP'
4849	'CNOT3'
1277	'COL1A1'
1280	'COL2A1'
1385	'CREB1'
90993	'CREB3L1'
64764	'CREB3L2'
1387	'CREBBP'
64109	'CRLF2'
23373	'CRTC1'
64784	'CRTC3'
1441	'CSF3R'
10664	'CTCF'
1499	'CTNNB1'
7852	'CXCR4'
1540	'CYLD'
1616	'DAXX'
1639	'DCTN1'
1643	'DDB2'
1649	'DDIT3'
4921	'DDR2'
1662	'DDX10'
1654	'DDX3X'
1655	'DDX5'
1656	'DDX6'
7913	'DEK'
23405	'DICER1'
3337	'DNAJB1'
1785	'DNM2'
1788	'DNMT3A'
29102	'DROSHA'
1879	'EBF1'
1956	'EGFR'
3646	'EIF3E'
1974	'EIF4A2'
2000	'ELF4'
2005	'ELK4'
8178	'ELL'
27436	'EML4'
2033	'EP300'
2034	'EPAS1'
2060	'EPS15'
2064	'ERBB2'
2065	'ERBB3'
2066	'ERBB4'
23085	'ERC1'
2068	'ERCC2'
2071	'ERCC3'
2072	'ERCC4'
2073	'ERCC5'
2078	'ERG'
2099	'ESR1'
55500	'ETNK1'
2115	'ETV1'
2118	'ETV4'
2119	'ETV5'
2120	'ETV6'
2130	'EWSR1'
2131	'EXT1'
2132	'EXT2'
2146	'EZH2'
7430	'EZR'
54855	'FAM46C'
2175	'FANCA'
2176	'FANCC'
2177	'FANCD2'
2178	'FANCE'
2188	'FANCF'
2189	'FANCG'
355	'FAS'
2195	'FAT1'
79633	'FAT4'
80204	'FBXO11'
55294	'FBXW7'
2213	'FCGR2B'
83417	'FCRL4'
2242	'FES'
54738	'FEV'
2260	'FGFR1'
11116	'FGFR1OP'
2263	'FGFR2'
2261	'FGFR3'
2264	'FGFR4'
2271	'FH'
2272	'FHIT'
81608	'FIP1L1'
201163	'FLCN'
2313	'FLI1'
2322	'FLT3'
2324	'FLT4'
3169	'FOXA1'
668	'FOXL2'
2308	'FOXO1'
2309	'FOXO3'
4303	'FOXO4'
27086	'FOXP1'
10272	'FSTL3'
8880	'FUBP1'
2521	'FUS'
8522	'GAS7'
2623	'GATA1'
2624	'GATA2'
2625	'GATA3'
2767	'GNA11'
2776	'GNAQ'
2778	'GNAS'
9950	'GOLGA5'
57120	'GOPC'
2719	'GPC3'
10243	'GPHN'
2903	'GRIN2A'
3020	'H3F3A'
3021	'H3F3B'
9709	'HERPUD1'
23462	'HEY1'
3091	'HIF1A'
3092	'HIP1'
8358	'HIST1H3B'
8294	'HIST1H4I'
3105	'HLA-A'
3131	'HLF'
3159	'HMGA1'
8091	'HMGA2'
6927	'HNF1A'
3181	'HNRNPA2B1'
84376	'HOOK3'
3207	'HOXA11'
3209	'HOXA13'
3205	'HOXA9'
3227	'HOXC11'
3229	'HOXC13'
3237	'HOXD11'
3239	'HOXD13'
3265	'HRAS'
3320	'HSP90AA1'
3326	'HSP90AB1'
3417	'IDH1'
3418	'IDH2'
3551	'IKBKB'
10320	'IKZF1'
3558	'IL2'
50615	'IL21R'
3572	'IL6ST'
3575	'IL7R'
3662	'IRF4'
3702	'ITK'
3716	'JAK1'
3717	'JAK2'
3718	'JAK3'
3725	'JUN'
3762	'KCNJ5'
5927	'KDM5A'
8242	'KDM5C'
7403	'KDM6A'
3791	'KDR'
2531	'KDSR'
9817	'KEAP1'
3799	'KIF5B'
3815	'KIT'
9314	'KLF4'
1316	'KLF6'
3817	'KLK2'
3845	'KRAS'
3895	'KTN1'
3927	'LASP1'
3932	'LCK'
51176	'LEF1'
3977	'LIFR'
4000	'LMNA'
4004	'LMO1'
4005	'LMO2'
4026	'LPP'
121227	'LRIG3'
53353	'LRP1B'
4066	'LYL1'
8216	'LZTR1'
4094	'MAF'
9935	'MAFB'
10892	'MALT1'
84441	'MAML2'
5604	'MAP2K1'
5605	'MAP2K2'
6416	'MAP2K4'
4214	'MAP3K1'
9175	'MAP3K13'
5594	'MAPK1'
4149	'MAX'
4193	'MDM2'
4194	'MDM4'
2122	'MECOM'
9968	'MED12'
4221	'MEN1'
4233	'MET'
4286	'MITF'
57591	'MKL1'
4291	'MLF1'
4292	'MLH1'
4298	'MLLT1'
8028	'MLLT10'
10962	'MLLT11'
4300	'MLLT3'
4301	'MLLT4'
4302	'MLLT6'
4330	'MN1'
4352	'MPL'
4436	'MSH2'
2956	'MSH6'
124540	'MSI2'
4478	'MSN'
4515	'MTCP1'
2475	'MTOR'
4582	'MUC1'
4595	'MUTYH'
4602	'MYB'
4609	'MYC'
4613	'MYCN'
4615	'MYD88'
4629	'MYH11'
4627	'MYH9'
4644	'MYO5A'
4654	'MYOD1'
4665	'NAB2'
4683	'NBN'
8648	'NCOA1'
10499	'NCOA2'
8031	'NCOA4'
9611	'NCOR1'
9612	'NCOR2'
10397	'NDRG1'
4763	'NF1'
4771	'NF2'
4773	'NFATC2'
4780	'NFE2L2'
4781	'NFIB'
4791	'NFKB2'
4794	'NFKBIE'
51199	'NIN'
7080	'NKX2-1'
4841	'NONO'
4851	'NOTCH1'
4853	'NOTCH2'
4869	'NPM1'
8013	'NR4A3'
4893	'NRAS'
3084	'NRG1'
64324	'NSD1'
22978	'NT5C2'
4914	'NTRK1'
4916	'NTRK3'
4926	'NUMA1'
8021	'NUP214'
4928	'NUP98'
10215	'OLIG2'
286530	'P2RY8'
5049	'PAFAH1B2'
79728	'PALB2'
5077	'PAX3'
5079	'PAX5'
5081	'PAX7'
7849	'PAX8'
55193	'PBRM1'
5087	'PBX1'
5108	'PCM1'
80380	'PDCD1LG2'
9659	'PDE4DIP'
5155	'PDGFB'
5156	'PDGFRA'
5159	'PDGFRB'
5187	'PER1'
84295	'PHF6'
8929	'PHOX2B'
8301	'PICALM'
5290	'PIK3CA'
5295	'PIK3R1'
5292	'PIM1'
5324	'PLAG1'
5335	'PLCG1'
5371	'PML'
5395	'PMS2'
5426	'POLE'
25913	'POT1'
5450	'POU2AF1'
5460	'POU5F1'
5468	'PPARG'
8496	'PPFIBP1'
8493	'PPM1D'
5518	'PPP2R1A'
5537	'PPP6C'
5546	'PRCC'
639	'PRDM1'
63976	'PRDM16'
80243	'PREX2'
5551	'PRF1'
5566	'PRKACA'
5573	'PRKAR1A'
5396	'PRRX1'
11168	'PSIP1'
5727	'PTCH1'
5728	'PTEN'
5753	'PTK6'
5781	'PTPN11'
5783	'PTPN13'
5787	'PTPRB'
5788	'PTPRC'
5796	'PTPRK'
11122	'PTPRT'
9444	'QKI'
9135	'RABEP1'
5879	'RAC1'
5885	'RAD21'
5894	'RAF1'
5903	'RANBP2'
5910	'RAP1GDS1'
5914	'RARA'
5925	'RB1'
8241	'RBM10'
64783	'RBM15'
5966	'REL'
5979	'RET'
387	'RHOA'
399	'RHOH'
57674	'RNF213'
54894	'RNF43'
6098	'ROS1'
6134	'RPL10'
6146	'RPL22'
6125	'RPL5'
6184	'RPN1'
340419	'RSPO2'
84870	'RSPO3'
861	'RUNX1'
862	'RUNX1T1'
57167	'SALL4'
51119	'SBDS'
6385	'SDC4'
6389	'SDHA'
54949	'SDHAF2'
6390	'SDHB'
6391	'SDHC'
6392	'SDHD'
6418	'SET'
26040	'SETBP1'
29072	'SETD2'
23451	'SF3B1'
6421	'SFPQ'
6424	'SFRP4'
10019	'SH2B3'
6455	'SH3GL1'
10568	'SLC34A2'
85414	'SLC45A3'
4087	'SMAD2'
4088	'SMAD3'
4089	'SMAD4'
6597	'SMARCA4'
6598	'SMARCB1'
6602	'SMARCD1'
6605	'SMARCE1'
6608	'SMO'
27044	'SND1'
8651	'SOCS1'
6657	'SOX2'
23013	'SPEN'
8405	'SPOP'
6714	'SRC'
6427	'SRSF2'
6428	'SRSF3'
6760	'SS18'
26039	'SS18L1'
6756	'SSX1'
6757	'SSX2'
6759	'SSX4'
10735	'STAG2'
6774	'STAT3'
6777	'STAT5B'
6778	'STAT6'
6491	'STIL'
6794	'STK11'
6801	'STRN'
51684	'SUFU'
23512	'SUZ12'
6850	'SYK'
8148	'TAF15'
6886	'TAL1'
6887	'TAL2'
79718	'TBL1XR1'
6926	'TBX3'
6917	'TCEA1'
6938	'TCF12'
6929	'TCF3'
6934	'TCF7L2'
8115	'TCL1A'
7015	'TERT'
80312	'TET1'
54790	'TET2'
7030	'TFE3'
7942	'TFEB'
10342	'TFG'
7048	'TGFBR2'
3195	'TLX1'
30012	'TLX3'
55654	'TMEM127'
7113	'TMPRSS2'
7128	'TNFAIP3'
8764	'TNFRSF14'
608	'TNFRSF17'
7150	'TOP1'
7157	'TP53'
8626	'TP63'
7170	'TPM3'
7171	'TPM4'
7175	'TPR'
84231	'TRAF7'
8805	'TRIM24'
5987	'TRIM27'
51592	'TRIM33'
9321	'TRIP11'
8295	'TRRAP'
7248	'TSC1'
7249	'TSC2'
7253	'TSHR'
7307	'U2AF1'
51366	'UBR5'
9098	'USP6'
9101	'USP8'
7428	'VHL'
7454	'WAS'
7468	'WHSC1'
54904	'WHSC1L1'
11197	'WIF1'
7486	'WRN'
7490	'WT1'
25937	'WWTR1'
7507	'XPA'
7508	'XPC'
7514	'XPO1'
7531	'YWHAE'
7704	'ZBTB16'
463	'ZFHX3'
55422	'ZNF331'
171017	'ZNF384'
25925	'ZNF521'
8233	'ZRSR2'

## Sheet: DDR
Gene_Entrez IDs	Gene_Symbol
200558	APLF
54840	APTX
10973	ASCC3
1791	DNTT
3978	LIG1
3980	LIG3
3981	LIG4
4361	MRE11A
4683	NBN
79840	NHEJ1
8505	PARG
142	PARP1
10039	PARP3
55010	PARPBP
11284	PNKP
5423	POLB
27343	POLL
27434	POLM
5591	PRKDC
10111	RAD50
165918	RNF168
9025	RNF8
7158	TP53BP1
7515	XRCC1
7516	XRCC2
7517	XRCC3
7518	XRCC4
7520	XRCC5
2547	XRCC6
7319	UBE2A
9156	EXO1
3146	HMGB1
4292	MLH1
27030	MLH3
4436	MSH2
4437	MSH3
2956	MSH6
5111	PCNA
5378	PMS1
5395	PMS2
5424	POLD1
5425	POLD2
10714	POLD3
57804	POLD4
5981	RFC1
5982	RFC2
5983	RFC3
5984	RFC4
5985	RFC5
6117	RPA1
6118	RPA2
6119	RPA3
29935	RPA4
8846	ALKBH1
121642	ALKBH2
221120	ALKBH3
328	APEX1
27301	APEX2
378708	APITD1
472	ATM
545	ATR
84126	ATRIP
546	ATRX
580	BARD1
641	BLM
672	BRCA1
675	BRCA2
9577	BRE
83990	BRIP1
902	CCNH
1022	CDK7
1069	CETN2
10036	CHAF1A
1111	CHEK1
11200	CHEK2
1196	CLK2
8452	CUL3
8451	CUL4A
8065	CUL5
9937	DCLRE1A
64858	DCLRE1B
64421	DCLRE1C
1642	DDB1
1643	DDB2
11144	DMC1
1763	DNA2
1854	DUT
493861	EID3
146956	EME1
197342	EME2
2067	ERCC1
2068	ERCC2
2071	ERCC3
2072	ERCC4
2073	ERCC5
2074	ERCC6
1161	ERCC8
80233	FAAP100
91442	FAAP24
199990	FAAP20
84142	FAM175A
22909	FAN1
2175	FANCA
2187	FANCB
2176	FANCC
2177	FANCD2
2178	FANCE
2188	FANCF
2189	FANCG
55215	FANCI
55120	FANCL
57697	FANCM
2237	FEN1
1647	GADD45A
10912	GADD45G
348654	GEN1
2965	GTF2H1
2966	GTF2H2
2967	GTF2H3
2968	GTF2H4
404672	GTF2H5
3014	H2AFX
113510	HELQ
3280	HES1
164045	HFM1
6596	HLTF
3148	HMGB2
3364	HUS1
54617	INO80
10524	KAT5
10459	MAD2L2
8930	MBD4
9656	MDC1
4255	MGMT
64210	MMS19
4331	MNAT1
4350	MPG
136647	MPLKIP
64976	MRPL40
80198	MUS81
4595	MUTYH
79035	NABP2
79661	NEIL1
252969	NEIL2
55247	NEIL3
84901	NFATC2IP
197370	NSMCE1
286053	NSMCE2
56160	NSMCE3
54780	NSMCE4A
4913	NTHL1
4521	NUDT1
55270	NUDT15
79873	NUDT18
6240	RRM1
6241	RRM2
4968	OGG1
79728	PALB2
10038	PARP2
143	PARP4
22976	PAXIP1
5187	PER1
5422	POLA1
5426	POLE
5427	POLE2
54107	POLE3
56655	POLE4
5428	POLG
5429	POLH
11201	POLI
51426	POLK
353497	POLN
10721	POLQ
5531	PPP4C
9989	PPP4R1
151987	PPP4R2
57718	PPP4R4
27339	PRPF19
5810	RAD1
5884	RAD17
56852	RAD18
5886	RAD23A
5887	RAD23B
5888	RAD51
5890	RAD51B
5889	RAD51C
5892	RAD51D
5893	RAD52
25788	RAD54B
8438	RAD54L
5883	RAD9A
5932	RBBP8
9978	RBX1
201299	RDM1
5965	RECQL
9401	RECQL4
9400	RECQL5
51455	REV1
5980	REV3L
55183	RIF1
80010	RMI1
116028	RMI2
8731	RNMT
50484	RRM2B
51750	RTEL1
6419	SETMAR
7979	SHFM1
257218	SHPRH
548593	SLX1A
79008	SLX1B
84464	SLX4
56916	SMARCAD1
23137	SMC5
79677	SMC6
23583	SMUG1
23626	SPO11
201254	STRA13
126074	SWSAP1
6917	TCEA1
6921	TCEB1
6923	TCEB2
6924	TCEB3
6996	TDG
55775	TDP1
9894	TELO2
7156	TOP3A
8940	TOP3B
11073	TOPBP1
7157	TP53
11277	TREX1
11219	TREX2
7298	TYMS
7320	UBE2B
7334	UBE2N
29089	UBE2T
7336	UBE2V2
51720	UIMC1
7374	UNG
7398	USP1
57654	UVSSA
57599	WDR48
7486	WRN
56949	XAB2
7507	XPA
7508	XPC
125150	ZSWIM7
5728	PTEN
51567	TDP2
284131	ENDOV
83932	SPRTN
6047	RNF4
6597	SMARCA4
3417	IDH1
6659	SOX4
7465	WEE1
144715	RAD9B
64782	AEN
1263	PLK3
64789	EXO5
998	CDC5L
10286	BCAS2
5356	PLRG1
7529	YWHAB
7532	YWHAG
7531	YWHAE
993	CDC25A
994	CDC25B
995	CDC25C
29086	BABAM1
79184	BRCC3
7272	TTK
6599	SMARCC1
375757	SWI5
10933	MORF4L1
254225	RNF169
8924	HERC2

## Sheet: CRFs
Gene_Entrez IDs	Gene_Symbol
2146	'EZH2'
2626	'GATA4'
23512	'SUZ12'
8726	'EED'
5928	'RBBP4'
5931	'RBBP7'
5252	'PHF1'
26147	'PHF19'
171023	'ASXL1'
22823	'MTF2'
3720	'JARID2'
7528	'YY1'
23411	'SIRT1'
2145	'EZH1'
8314	'BAP1'
648	'BMI1'
6015	'RING1'
6045	'RNF2'
84733	'CBX2'
11335	'CBX3'
8535	'CBX4'
23466	'CBX6'
23492	'CBX7'
57332	'CBX8'
84759	'PCGF1'
7703	'PCGF2'
84108	'PCGF6'
1911	'PHC1'
1912	'PHC2'
80012	'PHC3'
121536	'AEBP2'
26013	'L3MBTL1'
3065	'HDAC1'
3066	'HDAC2'
8841	'HDAC3'
55869	'HDAC8'
9759	'HDAC4'
9734	'HDAC9'
10014	'HDAC5'
51564	'HDAC7'
10013	'HDAC6'
22933	'SIRT2'
23410	'SIRT3'
23409	'SIRT4'
23408	'SIRT5'
51548	'SIRT6'
51547	'SIRT7'
79885	'HDAC11'
5926	'ARID4A'
79718	'TBL1XR1'
9611	'NCOR1'
10155	'TRIM28'
2033	'EP300'
1387	'CREBBP'
8202	'NCOA3'
7862	'BRPF1'
1386	'ATF2'
10524	'KAT5'
2648	'KAT2A'
8850	'KAT2B'
8520	'HAT1'
51147	'ING4'
6418	'SET'
55870	'ASH1L'
9070	'ASH2L'
55729	'ATF7IP'
84444	'DOT1L'
10919	'EHMT2'
79813	'EHMT1'
4221	'MEN1'
64324	'NSD1'
7799	'PRDM2'
56979	'PRDM9'
5929	'RBBP5'
23168	'RTF1'
9739	'SETD1A'
23067	'SETD1B'
29072	'SETD2'
80854	'SETD7'
387893	'SETD8'
9869	'SETDB1'
83852	'SETDB2'
150572	'SMYD1'
56950	'SMYD2'
64754	'SMYD3'
6839	'SUV39H1'
51111	'SUV420H1'
84787	'SUV420H2'
11091	'WDR5'
23028	'KDM1A'
221656	'KDM1B'
22992	'KDM2A'
84678	'KDM2B'
55818	'KDM3A'
51780	'KDM3B'
9682	'KDM4A'
23030	'KDM4B'
23081	'KDM4C'
55693	'KDM4D'
5927	'KDM5A'
10765	'KDM5B'
8242	'KDM5C'
8284	'KDM5D'
7403	'KDM6A'
80853	'JHDM1D'
221037	'JMJD1C'
23210	'JMJD6'
5253	'PHF2'
23133	'PHF8'
7404	'UTY'
1786	'DNMT1'
1788	'DNMT3A'
1789	'DNMT3B'
29947	'DNMT3L'
4204	'MECP2'
4152	'MBD1'
8932	'MBD2'
8930	'MBD4'
80312	'TET1'
54790	'TET2'
57379	'AICDA'
6996	'TDG'
6595	'SMARCA2'
6597	'SMARCA4'
6598	'SMARCB1'
6599	'SMARCC1'
6601	'SMARCC2'
6602	'SMARCD1'
6603	'SMARCD2'
6604	'SMARCD3'
6605	'SMARCE1'
8289	'ARID1A'
57492	'ARID1B'
196528	'ARID2'
86	'ACTL6A'
51412	'ACTL6B'
8193	'DPF1'
5977	'DPF2'
8110	'DPF3'
57634	'EP400'
55193	'PBRM1'
55274	'PHF10'
9112	'MTA1'
9219	'MTA2'
57504	'MTA3'
1107	'CHD3'
1108	'CHD4'
54815	'GATAD2A'
57459	'GATAD2B'
54617	'INO80'
29844	'TFPT'
6594	'SMARCA1'
8467	'SMARCA5'
11177	'BAZ1A'
9031	'BAZ1B'
11176	'BAZ2A'
2186	'BPTF'
54108	'CHRAC1'
54107	'POLE3'
51773	'RSF1'
1105	'CHD1'
1106	'CHD2'
6927	'HNF1A'
10320	'IKZF1'
4000	'LMNA'
4001	'LMNB1'
84823	'LMNB2'
7917	'BAG6'
546	'ATRX'
1616	'DAXX'
84939	'MUM1'

## Sheet: pan-cancer Essential Genes
Gene_Entrez IDs	Gene_Symbol
996	CDC27
9793	CKAP5
2079	ERH
85002	FAM86B1
4677	NARS
5430	POLR2A
5431	POLR2B
5435	POLR2F
84950	PRPF38A
5691	PSMB3
5706	PSMC6
5901	RAN
6117	RPA1
6135	RPL11
6137	RPL13
9045	RPL14
6138	RPL15
6142	RPL18A
6122	RPL3
6205	RPS11
6209	RPS15
6223	RPS19
6228	RPS23
6193	RPS5
6201	RPS7
6240	RRM1
23450	SF3B3
83443	SF3B5
55234	SMU1
6627	SNRPA1
6634	SNRPD3
6635	SNRPE
6428	SRSF3
57187	THOC2
59286	UBL5
8881	CDC16
8317	CDC7
983	CDK1
1111	CHEK1
1434	CSE1L
9343	EFTUD2
9775	EIF4A3
9837	GINS1
3018	HIST1H2BB
3190	HNRNPK
3832	KIF11
23658	LSM5
5347	PLK1
5432	POLR2C
5441	POLR2L
5683	PSMA2
5702	PSMC3
22827	PUF60
4736	RPL10A
6136	RPL12
6144	RPL21
6157	RPL27A
6160	RPL31
6161	RPL32
25873	RPL36
6168	RPL37A
6128	RPL6
6132	RPL8
6206	RPS12
6234	RPS28
6188	RPS3
6194	RPS6
6202	RPS8
6241	RRM2
	SF3B14
6633	SNRPD2
57405	SPC25
221830	TWISTNB
7415	VCP
56949	XAB2
10694	CCT8
991	CDC20
10978	CLP1
9276	COPB2
54973	CPSF3L
9150	CTDP1
8662	EIF3B
2959	GTF2B
23560	GTPBP4
8343	HIST1H2BF
3476	IGBP1
5424	POLD1
27339	PRPF19
5687	PSMA6
9861	PSMD6
27316	RBMX
6119	RPA3
6139	RPL17
9349	RPL23
6164	RPL34
6125	RPL5
6632	SNRPD1
6637	SNRPG
90381	TICRR
10907	TXNL4A
7329	UBE2I
10713	USP39
	BCL2L2-PABPN1
8872	CDC123
1314	COPA
54606	DDX56
8345	HIST1H2BH
84148	KAT8
25804	LSM4
51690	LSM7
4085	MAD2L1
400569	MED11
	NHP2L1
23279	NUP160
5245	PHB
5433	POLR2D
5692	PSMB4
729540	RGPD6
6143	RPL19
6156	RPL30
6222	RPS18
6224	RPS20
6227	RPS21
6233	RPS27A
7536	SF1
10946	SF3A3
6636	SNRPF
6728	SRP19
7307	U2AF1
9716	AQR
332	BIRC5
988	CDC5L
81620	CDT1
51692	CPSF3
1781	DYNC1I2
1938	EEF2
8890	EIF2B4
8331	HIST1H2AJ
51520	LARS
80306	MED28
4905	NSF
11051	NUDT21
10204	NUTF2
5688	PSMA7
5690	PSMB2
6207	RPS13
6208	RPS14
6210	RPS15A
6203	RPS9
	SLMO2
6432	SRSF7
55339	WDR33
64682	ANAPC1
9212	AURKB
7203	CCT3
8318	CDC45
1615	DARS
79947	DHDDS
8668	EIF3I
8347	HIST1H2BC
10001	MED6
22916	NCBP2
84365	NIFK
100288332	NPIPA5
23594	ORC6
11331	PHB2
27166	PRELID1
5695	PSMB7
5905	RANGAP1
6176	RPLP1
6301	SARS
147841	SPC24
7311	UBA52
23141	ANKLE2
8812	CCNK
908	CCT6A
51202	DDX47
1854	DUT
8892	EIF2B2
3735	KARS
64428	NARFL
5048	PAFAH1B1
10291	SF3A1
8175	SF3A2
54908	SPDL1
6897	TARS
833	CARS
10987	COPS5
1665	DHX15
8661	EIF3A
9493	KIF23
57819	LSM2
27258	LSM3
84549	MAK16
51003	MED31
5437	POLR2H
55703	POLR3B
10594	PRPF8
6118	RPA2
26015	RPAP1
6141	RPL18
6155	RPL27
54700	RRN3
10856	RUVBL2
6426	SRSF1
6427	SRSF2
29101	SSU72
11198	SUPT16H
8565	YARS
55290	BRF2
51340	CRNKL1
1642	DDB1
8665	EIF3F
55756	INTS9
4171	MCM2
4738	NEDD8
83540	NUF2
5111	PCNA
23759	PPIL2
5682	MAK16
5686	PSMA5
5718	PSMD12
9978	RBX1
6129	RPL7
3921	RPSA
163859	SDE2
10051	SMC4
22938	SNW1
84790	TUBA1C
23160	WDR43
2547	XRCC6
55702	CCDC94
10574	CCT7
8208	CHAF1B
1964	EIF1AX
1965	EIF2S1
3837	KPNB1
11128	POLR3A
6175	RPLP0
6729	SRP54
7153	TOP2A
79577	CDC73
1315	COPB1
22818	COPZ1
57703	CWC22
27085	MTBP
5434	POLR2E
5684	PSMA3
5859	QARS
5930	RBBP6
23521	RPL13A
6154	RPL26
6191	RPS4X
90121	TSR2
11338	U2AF2
6059	ABCE1
9114	ATP6V0D1
1025	CDK9
27243	CHMP2A
9318	COPS2
8886	DDX18
8449	DHX16
1778	DYNC1H1
51659	GINS2
26354	GNL3
3191	HNRNPL
4236	MFAP1
4686	NCBP1
6229	RPS24
7353	UFD1L
55100	WDR70
79019	CENPM
8664	EIF3D
2058	EPRS
2617	GARS
51747	LUC7L3
23195	MDN1
8775	NAPA
5436	POLR2G
10213	PSMD14
5709	PSMD3
6124	RPL4
285855	RPL7L1
10569	SLU7
11073	TOPBP1
7314	UBB
7407	VARS
51514	DTL
10056	FARSB
	GNB2L1
11321	GPN1
8888	MCM3AP
121441	NEDD1
10412	NSA2
55746	NUP133
11224	RPL35
6169	RPL38
55153	SDAD1
23020	SNRNP200
6830	SUPT6H
27095	TRAPPC3
64852	TUT1
26019	UPF2
8697	CDC23
1662	DDX10
51025	PAM16
6217	RPS16
51507	RTFDC1
22878	TRAPPC8
29945	ANAPC4
527	ATP6V0C
8891	EIF2B3
9700	ESPL1
26271	FBXO5
5704	PSMC4
84154	RPF2
6165	RPL35A
114049	WBSCR22
55839	CENPN
79039	DDX54
3054	HCFC1
55127	HEATR1
353135	LCE1E
51808	PHAX
10621	POLR3F
7343	UBTF
4904	YBX1
440138	ALG11
53981	CPSF2
1968	EIF2S3
92105	INTS4
4141	MARS
116150	NUS1
5685	PSMA4
58517	RBM25
84313	VPS25
728642	CDK11A
5202	PFDN2
84991	RBM17
6173	RPL36A
22908	SACM1L
51504	TRMT112
27229	TUBGCP4
7465	WEE1
55860	ACTR10
526	ATP6V1B2
22948	CCT5
1603	DAD1
57647	DHX37
10199	MPHOSPH10
55666	NPLOC4
25936	NSL1
9055	PRC1
10432	RBM14
6147	RPL23A
51188	SS18L2
7251	TSG101
55622	TTC27
7317	UBA1
51160	VPS28
529	ATP6V1E1
9184	BUB3
387103	CENPW
8893	EIF2B5
1977	EIF4E
79441	HAUS3
22944	KIN
23649	POLA2
5440	POLR2K
55119	PRPF38B
5694	PSMB6
5700	PSMC1
5822	PWP2
29127	RACGAP1
26156	RSL1D1
29115	SAP30BP
6625	SNRNP70
6628	SNRPB
23534	TNPO3
7453	WARS
10097	ACTR2
8894	EIF2S2
80218	NAA50
51187	RSL24D1
23256	SCFD1
23350	U2SURP
84128	WDR75
372	ARCN1
402	ARL2
1060	CENPC
10664	CTCF
2071	ERCC3
51077	FCF1
2961	GTF2E2
23479	ISCU
653240	KRTAP4-11
440023	KRTAP5-6
51602	NOP58
10081	PDCD7
23517	SKIV2L2
55871	CBWD1
10576	CCT2
51163	DBR1
11319	ECD
2193	FARSA
54707	GPN2
2958	GTF2A2
55272	IMP3
54934	KANSL2
84316	NAA38
5717	PSMD11
5888	RAD51
5985	RFC5
8732	RNGTT
9733	SART3
6396	SEC13
23480	SEC61G
10262	SF3B4
11017	SNRNP27
990	CDC6
1983	EIF5
8341	HIST1H2BN
4174	MCM5
4176	MCM7
51388	NIP7
441531	PGAM4
5438	POLR2I
5707	PSMD1
6146	RPL22
6181	RPLP2
6617	SNAPC1
6921	TCEB1
10208	USPL1
488	ATP2A2
2972	BRF1
56683	C21orf59
	DHFRL1
80273	GRPEL1
9442	MED27
10403	NDC80
8021	NUP214
23761	PISD
7737	RNF113A
8563	THOC5
200810	ALG1L
10189	ALYREF
	C9orf114
1659	DHX8
387273	KRTAP5-10
85280	KRTAP9-4
29079	MED4
4899	NRF1
10992	SF3B2
7150	TOP1
8815	BANF1
51010	EXOSC3
2935	GSPT1
2960	GTF2E1
84172	POLR1B
55660	PRPF40A
5693	PSMB5
5876	RABGGTB
55781	RIOK2
10426	TUBGCP3
14	AAMP
523	ATP6V1A
1915	EEF1A1
25988	HINFP
90390	MED30
55051	NRDE2
9088	PKMYT1
6950	TCP1
51491	NOP16
5689	PSMB1
1104	RCC1
5984	RFC4
8189	SYMPK
24144	TFIP11
84321	THOC3
55226	NAT10
10286	BCAS2
115106	HAUS1
9477	MED20
56257	MEPCE
79954	NOL10
10714	POLD3
83732	RIOK1
6749	SSRP1
84135	UTP15
440145	MZT1
64151	NCAPG
7283	TUBG1
1479	CSTF3
3183	HNRNPC
4175	MCM6
5708	PSMD2
27340	UTP20
1841	DTYMK
10209	EIF1
3619	INCENP
4682	NUBP1
9631	NUP155
5500	PPP1CB
6187	RPS2
4796	TONSL
8729	GBF1
51068	NMD3
6421	SFPQ
6619	SNAPC3
5976	UPF1
55759	WDR12
55559	HAUS7
79576	NKAP
5425	POLD2
5426	POLE
9128	PRPF4
58509	CACTIN
6399	TRAPPC2
203068	TUBB
51433	ANAPC5
353131	LCE1A
10528	NOP56
5093	PCBP1
23481	PES1
7156	TOP3A
22	ABCB7
29882	ANAPC2
57508	INTS2
8409	UXT
55299	BRIX1
55795	PCID2
	PMF1-BGLAP
10921	RNPS1
10452	TOMM40
7265	TTC1
23016	EXOSC7
8336	HIST1H2AM
353137	LCE1F
24148	PRPF6
23398	PPWD1
60684	TRAPPC11
10939	AFG3L2
1660	DHX9
8178	ELL
64105	CENPK
84930	MASTL
3276	PRMT1
4172	MCM3
8340	HIST1H2BL
10284	SAP18
10844	TUBGCP2
54930	HAUS4
3376	IARS
