# Supplementary material for: Individualized genetic network analysis reveals new therapeutic vulnerabilities in 6,700 cancer genomes
Source: PLoS Comput Biol. 2020 Feb 26;16(2):e1007701. doi: 10.1371/journal.pcbi.1007701 (PMC7062285; doi:10.1371/journal.pcbi.1007701)
Supplement: S7 Table — (XLSX) [file pcbi.1007701.s014.xlsx]

## Sheet: Sheet1
Drug	INCM predicted genetic interactions (gene Entrez IDs)	Interaction_A (gene Entrez IDs)	Interaction_B (gene Entrez IDs)	Interaction_A (gene symbol)	Interaction_B (gene symbol)	n_feature_pos	n_feature_neg	feature_pos_ic50_mean	feature_neg_ic50_mean	feature_pval	cohen.d	fdr
BMS-708163	3845-7157	3845	7157	KRAS	TP53	97	1850	4.80898	4.11404	1.03651e-12	-0.721847	3.20293e-07
SGC0946	2175-55735	2175	55735	FANCA	DNAJC11	4	940	-0.10107	1.73331	4.57354e-12	3.25426	1.41326e-06
BMS-708163	6098-7157	6098	7157	ROS1	TP53	73	1874	4.85259	4.12124	5.39738e-11	-0.758215	1.66783e-05
Bicalutamide	3845-7157	3845	7157	KRAS	TP53	97	1741	2.97842	3.49342	9.97389e-11	0.474273	3.08199e-05
Bicalutamide	472-7157	472	7157	ATM	TP53	94	1744	2.89309	3.49713	4.6238e-10	0.55733	0.000142877
Bicalutamide	7157-343450	7157	343450	TP53	KCNT2	49	1789	2.58248	3.49044	1.09187e-09	0.839059	0.000337389
Afatinib	675-7157	675	7157	BRCA2	TP53	72	1772	0.701662	2.19083	3.05406e-09	0.748146	0.000943707
JQ1	675-23224	675	23224	BRCA2	SYNE2	53	1837	0.0134622	1.10257	5.78145e-09	0.692405	0.00178646
LAQ824	3845-29882	3845	29882	KRAS	ANAPC2	6	926	-0.015193	-2.79365	1.35805e-08	-2.32304	0.00419634
Veliparib	3845-10412	3845	10412	KRAS	NSA2	3	890	2.05503	3.91905	1.42291e-08	2.62221	0.00439671
JQ1	675-7157	675	7157	BRCA2	TP53	74	1816	0.157031	1.10931	1.48813e-08	0.605637	0.00459824
Bicalutamide	675-23224	675	23224	BRCA2	SYNE2	53	1785	2.78542	3.48645	2.50303e-08	0.645737	0.00773417
Ruxolitinib	23224-79731	23224	79731	SYNE2	NARS2	9	973	2.19079	3.99084	3.11661e-08	1.94216	0.00962997
BMS-708163	7157-128611	7157	128611	TP53	ZNF831	64	1883	4.75619	4.12802	3.39334e-08	-0.6489	0.010485
Bicalutamide	675-7157	675	7157	BRCA2	TP53	74	1764	2.87863	3.49089	6.17531e-08	0.564133	0.0190809
Bicalutamide	7157-158326	7157	158326	TP53	FREM1	65	1773	2.82049	3.48991	7.62881e-08	0.617017	0.0235719
AC220	4436-64172	4436	64172	MSH2	OSGEPL1	4	975	-0.44052	2.13672	7.8853e-08	2.48989	0.0243643
Ruxolitinib	672-5430	672	5430	BRCA1	POLR2A	11	971	2.47141	3.99137	9.27425e-08	1.6363	0.0286559
FH535	29882-55768	29882	55768	ANAPC2	NGLY1	3	925	5.36908	1.9998	9.94084e-08	-2.72005	0.0307154
Obatoclax Mesylate	29882-55768	29882	55768	ANAPC2	NGLY1	3	920	3.96422	-0.89241	1.31166e-07	-2.84718	0.0405278
SGC0946	1665-8883	1665	8883	DHX15	NAE1	3	941	0.354215	1.72991	2.07661e-07	2.40957	0.064163
