# Supplementary material for: Individualized genetic network analysis reveals new therapeutic vulnerabilities in 6,700 cancer genomes
Source: PLoS Comput Biol. 2020 Feb 26;16(2):e1007701. doi: 10.1371/journal.pcbi.1007701 (PMC7062285; doi:10.1371/journal.pcbi.1007701)
Supplement: S8 Table — (XLSX) [file pcbi.1007701.s015.xlsx]

## Sheet: Cancer_Gene_Interaction
Cancer_Type	Gene_Symbol
BLCA	BMPR1A
BLCA	CDK2
BLCA	JAK2
BLCA	KIT
BLCA	SMAD3
BLCA	NFKB1
BLCA	PAK1
BLCA	PDGFRA
BLCA	PDGFRB
BLCA	PIK3CA
BLCA	PRKDC
BLCA	RET
BLCA	RRM1
BLCA	TYMS
BLCA	USP1
BLCA	YES1
BLCA	AURKB
BLCA	SRPK3
BLCA	ATAD5
BRCA	ALB
BRCA	BLM
BRCA	DDR1
BRCA	CHEK1
BRCA	CSF1R
BRCA	EGFR
BRCA	MTOR
BRCA	JAK2
BRCA	MET
BRCA	PDGFRA
BRCA	PDGFRB
BRCA	MAPK1
BRCA	RET
BRCA	RRM1
BRCA	MAP2K4
BRCA	TOP1
BRCA	TOP2A
BRCA	USP1
BRCA	WRN
BRCA	RIPK1
BRCA	NR1I2
COAD	ABL1
COAD	BRCA1
COAD	CA5A
COAD	DDR1
COAD	CHEK1
COAD	CSF1R
COAD	KIT
COAD	NTRK1
COAD	PDGFRA
COAD	PDGFRB
COAD	PTGS1
COAD	USP1
COAD	PKMYT1
COAD	CHEK2
COAD	ATAD5
GBM	ALB
GBM	BRCA1
GBM	DDR1
GBM	CSF1R
GBM	MTOR
GBM	KDR
GBM	MAP3K1
GBM	PRKDC
GBM	RRM2
GBM	AURKA
GBM	TYMS
GBM	WEE1
GBM	RIOK3
GBM	TLK1
HNSC	CDK4
HNSC	PLK3
HNSC	EGFR
HNSC	HDAC2
HNSC	KARS
HNSC	KIT
HNSC	MAP3K1
HNSC	PDGFRB
HNSC	PIK3CA
HNSC	PRKDC
HNSC	RAD52
HNSC	RPS6KB1
HNSC	TYRO3
HNSC	WEE1
HNSC	RIPK1
HNSC	PLK2
HNSC	SRPK3
HNSC	TNNI3K
KIRC	BRCA1
KIRC	MAPK14
KIRC	HCK
KIRC	KARS
KIRC	PRKDC
KIRC	PSMB5
KIRC	TOP1
KIRC	YES1
KIRC	CXCR4
KIRC	PRKD3
LAML	POLH
LAML	TOP2A
LAML	WRN
LAML	MAP4K5
LAML	TBK1
LUAD	AR
LUAD	CSNK2A2
LUAD	PDGFRA
LUAD	MAPK1
LUAD	MAPK7
LUAD	RET
LUAD	YES1
LUAD	RIPK1
LUAD	NR1I2
LUAD	PKMYT1
LUAD	HDAC9
LUAD	TBK1
LUAD	CDKL3
LUAD	STK33
LUAD	ATAD5
LUSC	ABL1
LUSC	BRCA1
LUSC	CDK6
LUSC	CSNK1E
LUSC	ESR1
LUSC	MTOR
LUSC	JAK2
LUSC	PDGFRB
LUSC	PIK3CA
LUSC	PTGS1
LUSC	ROS1
LUSC	SMO
LUSC	NR1I2
LUSC	MAP4K5
LUSC	ATAD5
OV	CDK3
OV	CDK4
OV	CDK7
OV	FEN1
OV	HDAC2
OV	TSG101
OV	WRN
OV	STK17B
OV	CHEK2
OV	GMNN
PRAD	AR
PRAD	FGFR1
PRAD	NTRK1
PRAD	RIPK1
PRAD	HDAC9
PRAD	TNIK
PRAD	TDP1
SKCM	PDE3A
SKCM	PRKDC
SKCM	RRM1
SKCM	HDAC9
SKCM	MAP4K5
SKCM	TNIK
SKCM	DAPK2
SKCM	TAOK1
THCA	MTOR
THCA	PIK3CA
THCA	PRKDC
THCA	SRC
THCA	ATAD5
THCA	RIOK1
UCEC	ABL1
UCEC	BRCA1
UCEC	FLT1
UCEC	MTOR
UCEC	PIK3CA
UCEC	PRKAA1
UCEC	PRKDC
UCEC	PTK2
UCEC	RRM1
UCEC	SMO
UCEC	AURKA
UCEC	TAOK3

## Sheet: Drug-Gene-Intearction
Gene_Symbol	Gene_Entrez IDs	Drug_Name	Drug_ID	Drug target family
ABL1	25	Afatinib	DB08916	EGFR inhibitor
CSNK1E	1454	Afatinib	DB08916	EGFR inhibitor
EGFR	1956	Afatinib	DB08916	EGFR inhibitor
HCK	3055	Afatinib	DB08916	EGFR inhibitor
MAPK14	1432	Afatinib	DB08916	EGFR inhibitor
MET	4233	Afatinib	DB08916	EGFR inhibitor
SRC	6714	Afatinib	DB08916	EGFR inhibitor
YES1	7525	Afatinib	DB08916	EGFR inhibitor
AR	367	Amsacrine	DB00276	DNA topoisomerase inhibitor
GMNN	51053	Amsacrine	DB00276	DNA topoisomerase inhibitor
MTOR	2475	Amsacrine	DB00276	DNA topoisomerase inhibitor
RAD52	5893	Amsacrine	DB00276	DNA topoisomerase inhibitor
TOP2A	7153	Amsacrine	DB00276	DNA topoisomerase inhibitor
PDE3A	5139	Anagrelide	DB00261	Unknown
AR	367	Azacitidine	DB00928	DNA synthesis inhibitor
ATAD5	79915	Azacitidine	DB00928	DNA synthesis inhibitor
GMNN	51053	Azacitidine	DB00928	DNA synthesis inhibitor
HDAC2	3066	Belinostat	DB05015	HDAC inhibitor
HDAC9	9734	Belinostat	DB05015	HDAC inhibitor
YES1	7525	Belinostat	DB05015	HDAC inhibitor
HDAC2	3066	Bendamustine	DB06769	Unknown
AR	367	Bicalutamide	DB01128	Androgen receptor antagonist
AR	367	Bortezomib	DB00188	Proteasome inhibitor
GMNN	51053	Bortezomib	DB00188	Proteasome inhibitor
PSMB5	5693	Bortezomib	DB00188	Proteasome inhibitor
ABL1	25	Bosutinib	DB06616	Bcr-Abl inhibitor
CDK7	1022	Bosutinib	DB06616	Bcr-Abl inhibitor
CHEK1	1111	Bosutinib	DB06616	Bcr-Abl inhibitor
CHEK2	11200	Bosutinib	DB06616	Bcr-Abl inhibitor
CSF1R	1436	Bosutinib	DB06616	Bcr-Abl inhibitor
CSNK1E	1454	Bosutinib	DB06616	Bcr-Abl inhibitor
DDR1	780	Bosutinib	DB06616	Bcr-Abl inhibitor
EGFR	1956	Bosutinib	DB06616	Bcr-Abl inhibitor
HCK	3055	Bosutinib	DB06616	Bcr-Abl inhibitor
JAK2	3717	Bosutinib	DB06616	Bcr-Abl inhibitor
KIT	3815	Bosutinib	DB06616	Bcr-Abl inhibitor
MAP2K4	6416	Bosutinib	DB06616	Bcr-Abl inhibitor
MAP3K1	4214	Bosutinib	DB06616	Bcr-Abl inhibitor
MAP4K5	11183	Bosutinib	DB06616	Bcr-Abl inhibitor
MAPK7	5598	Bosutinib	DB06616	Bcr-Abl inhibitor
MET	4233	Bosutinib	DB06616	Bcr-Abl inhibitor
NTRK1	4914	Bosutinib	DB06616	Bcr-Abl inhibitor
PAK1	5058	Bosutinib	DB06616	Bcr-Abl inhibitor
PDGFRA	5156	Bosutinib	DB06616	Bcr-Abl inhibitor
PDGFRB	5159	Bosutinib	DB06616	Bcr-Abl inhibitor
PKMYT1	9088	Bosutinib	DB06616	Bcr-Abl inhibitor
PLK2	10769	Bosutinib	DB06616	Bcr-Abl inhibitor
PRKAA1	5562	Bosutinib	DB06616	Bcr-Abl inhibitor
PRKD3	23683	Bosutinib	DB06616	Bcr-Abl inhibitor
PTK2	5747	Bosutinib	DB06616	Bcr-Abl inhibitor
RET	5979	Bosutinib	DB06616	Bcr-Abl inhibitor
RIOK1	83732	Bosutinib	DB06616	Bcr-Abl inhibitor
RIOK3	8780	Bosutinib	DB06616	Bcr-Abl inhibitor
RPS6KB1	6198	Bosutinib	DB06616	Bcr-Abl inhibitor
SRC	6714	Bosutinib	DB06616	Bcr-Abl inhibitor
SRPK3	26576	Bosutinib	DB06616	Bcr-Abl inhibitor
STK33	65975	Bosutinib	DB06616	Bcr-Abl inhibitor
TAOK1	57551	Bosutinib	DB06616	Bcr-Abl inhibitor
TAOK3	51347	Bosutinib	DB06616	Bcr-Abl inhibitor
TBK1	29110	Bosutinib	DB06616	Bcr-Abl inhibitor
TLK1	9874	Bosutinib	DB06616	Bcr-Abl inhibitor
TNIK	23043	Bosutinib	DB06616	Bcr-Abl inhibitor
TNNI3K	51086	Bosutinib	DB06616	Bcr-Abl inhibitor
TYRO3	7301	Bosutinib	DB06616	Bcr-Abl inhibitor
WEE1	7465	Bosutinib	DB06616	Bcr-Abl inhibitor
YES1	7525	Bosutinib	DB06616	Bcr-Abl inhibitor
KDR	3791	Cabozantinib	DB08875	Tyrosine kinase inhibitor
KIT	3815	Cabozantinib	DB08875	Tyrosine kinase inhibitor
MET	4233	Cabozantinib	DB08875	Tyrosine kinase inhibitor
RET	5979	Cabozantinib	DB08875	Tyrosine kinase inhibitor
YES1	7525	Cabozantinib	DB08875	Tyrosine kinase inhibitor
AR	367	Carfilzomib	DB08889	Proteasome inhibitor
PSMB5	5693	Carfilzomib	DB08889	Proteasome inhibitor
ABL1	25	Ceritinib	DB09063	Tyrosine kinase inhibitor
CDK2	1017	Ceritinib	DB09063	Tyrosine kinase inhibitor
CDK4	1019	Ceritinib	DB09063	Tyrosine kinase inhibitor
EGFR	1956	Ceritinib	DB09063	Tyrosine kinase inhibitor
JAK2	3717	Ceritinib	DB09063	Tyrosine kinase inhibitor
KDR	3791	Ceritinib	DB09063	Tyrosine kinase inhibitor
KIT	3815	Ceritinib	DB09063	Tyrosine kinase inhibitor
MET	4233	Ceritinib	DB09063	Tyrosine kinase inhibitor
NTRK1	4914	Ceritinib	DB09063	Tyrosine kinase inhibitor
PDGFRA	5156	Ceritinib	DB09063	Tyrosine kinase inhibitor
RET	5979	Ceritinib	DB09063	Tyrosine kinase inhibitor
ROS1	6098	Ceritinib	DB09063	Tyrosine kinase inhibitor
SRC	6714	Ceritinib	DB09063	Tyrosine kinase inhibitor
NFKB1	4790	Chlorambucil	DB00291	Alkylating agents
RRM1	6240	Clofarabine	DB00631	DNA synthesis inhibitor
RRM2	6241	Clofarabine	DB00631	DNA synthesis inhibitor
ABL1	25	Dasatinib	DB01254	Bcr-Abl inhibitor
AURKA	6790	Dasatinib	DB01254	Bcr-Abl inhibitor
AURKB	9212	Dasatinib	DB01254	Bcr-Abl inhibitor
BMPR1A	657	Dasatinib	DB01254	Bcr-Abl inhibitor
CSF1R	1436	Dasatinib	DB01254	Bcr-Abl inhibitor
CSNK1E	1454	Dasatinib	DB01254	Bcr-Abl inhibitor
DDR1	780	Dasatinib	DB01254	Bcr-Abl inhibitor
EGFR	1956	Dasatinib	DB01254	Bcr-Abl inhibitor
FGFR1	2260	Dasatinib	DB01254	Bcr-Abl inhibitor
FLT1	2321	Dasatinib	DB01254	Bcr-Abl inhibitor
HCK	3055	Dasatinib	DB01254	Bcr-Abl inhibitor
JAK2	3717	Dasatinib	DB01254	Bcr-Abl inhibitor
KDR	3791	Dasatinib	DB01254	Bcr-Abl inhibitor
KIT	3815	Dasatinib	DB01254	Bcr-Abl inhibitor
MAP4K5	11183	Dasatinib	DB01254	Bcr-Abl inhibitor
MAPK14	1432	Dasatinib	DB01254	Bcr-Abl inhibitor
PDGFRA	5156	Dasatinib	DB01254	Bcr-Abl inhibitor
PDGFRB	5159	Dasatinib	DB01254	Bcr-Abl inhibitor
PKMYT1	9088	Dasatinib	DB01254	Bcr-Abl inhibitor
RET	5979	Dasatinib	DB01254	Bcr-Abl inhibitor
SMAD3	4088	Dasatinib	DB01254	Bcr-Abl inhibitor
SRC	6714	Dasatinib	DB01254	Bcr-Abl inhibitor
TAOK1	57551	Dasatinib	DB01254	Bcr-Abl inhibitor
TAOK3	51347	Dasatinib	DB01254	Bcr-Abl inhibitor
TNIK	23043	Dasatinib	DB01254	Bcr-Abl inhibitor
TNNI3K	51086	Dasatinib	DB01254	Bcr-Abl inhibitor
WEE1	7465	Dasatinib	DB01254	Bcr-Abl inhibitor
YES1	7525	Dasatinib	DB01254	Bcr-Abl inhibitor
AR	367	Daunorubicin	DB00694	DNA synthesis inhibitor
ATAD5	79915	Daunorubicin	DB00694	DNA synthesis inhibitor
ESR1	2099	Daunorubicin	DB00694	DNA synthesis inhibitor
SMAD3	4088	Daunorubicin	DB00694	DNA synthesis inhibitor
USP1	7398	Daunorubicin	DB00694	DNA synthesis inhibitor
WRN	7486	Daunorubicin	DB00694	DNA synthesis inhibitor
GMNN	51053	Decitabine	DB01262	DNA synthesis inhibitor
AR	367	Enzalutamide	DB08899	Androgen receptor antagonist
AR	367	Epirubicin	DB00445	DNA topoisomerase inhibitor
AURKA	6790	Epirubicin	DB00445	DNA topoisomerase inhibitor
BRCA1	672	Epirubicin	DB00445	DNA topoisomerase inhibitor
ESR1	2099	Epirubicin	DB00445	DNA topoisomerase inhibitor
FEN1	2237	Epirubicin	DB00445	DNA topoisomerase inhibitor
POLH	5429	Epirubicin	DB00445	DNA topoisomerase inhibitor
SMAD3	4088	Epirubicin	DB00445	DNA topoisomerase inhibitor
TOP2A	7153	Epirubicin	DB00445	DNA topoisomerase inhibitor
WRN	7486	Epirubicin	DB00445	DNA topoisomerase inhibitor
ABL1	25	Erlotinib	DB00530	EGFR inhibitor
AURKA	6790	Erlotinib	DB00530	EGFR inhibitor
AURKB	9212	Erlotinib	DB00530	EGFR inhibitor
CSNK1E	1454	Erlotinib	DB00530	EGFR inhibitor
DDR1	780	Erlotinib	DB00530	EGFR inhibitor
EGFR	1956	Erlotinib	DB00530	EGFR inhibitor
FLT1	2321	Erlotinib	DB00530	EGFR inhibitor
HCK	3055	Erlotinib	DB00530	EGFR inhibitor
JAK2	3717	Erlotinib	DB00530	EGFR inhibitor
KDR	3791	Erlotinib	DB00530	EGFR inhibitor
KIT	3815	Erlotinib	DB00530	EGFR inhibitor
MET	4233	Erlotinib	DB00530	EGFR inhibitor
PDGFRA	5156	Erlotinib	DB00530	EGFR inhibitor
PDGFRB	5159	Erlotinib	DB00530	EGFR inhibitor
RET	5979	Erlotinib	DB00530	EGFR inhibitor
SRC	6714	Erlotinib	DB00530	EGFR inhibitor
SRPK3	26576	Erlotinib	DB00530	EGFR inhibitor
STK17B	9262	Erlotinib	DB00530	EGFR inhibitor
TBK1	29110	Erlotinib	DB00530	EGFR inhibitor
TNIK	23043	Erlotinib	DB00530	EGFR inhibitor
TNNI3K	51086	Erlotinib	DB00530	EGFR inhibitor
TYRO3	7301	Erlotinib	DB00530	EGFR inhibitor
YES1	7525	Erlotinib	DB00530	EGFR inhibitor
TDP1	55775	Estramustine	DB01196	Estrogen receptor antagonist
AR	367	Etoposide	DB00773	DNA synthesis inhibitor
GMNN	51053	Etoposide	DB00773	DNA synthesis inhibitor
TOP2A	7153	Etoposide	DB00773	DNA synthesis inhibitor
AR	367	Exemestane	DB00990	Aromatase inhibitors
GMNN	51053	Fludarabine	DB01073	DNA synthesis inhibitor
RRM1	6240	Fludarabine	DB01073	DNA synthesis inhibitor
RRM2	6241	Fludarabine	DB01073	DNA synthesis inhibitor
SMAD3	4088	Fludarabine	DB01073	DNA synthesis inhibitor
AR	367	Flutamide	DB00499	Androgen receptor antagonist
ESR1	2099	Fulvestrant	DB00947	Estrogen receptor antagonist
NR1I2	8856	Fulvestrant	DB00947	Estrogen receptor antagonist
ABL1	25	Gefitinib	DB00317	EGFR inhibitor
CDK7	1022	Gefitinib	DB00317	EGFR inhibitor
CHEK2	11200	Gefitinib	DB00317	EGFR inhibitor
CSNK1E	1454	Gefitinib	DB00317	EGFR inhibitor
EGFR	1956	Gefitinib	DB00317	EGFR inhibitor
HCK	3055	Gefitinib	DB00317	EGFR inhibitor
KDR	3791	Gefitinib	DB00317	EGFR inhibitor
KIT	3815	Gefitinib	DB00317	EGFR inhibitor
MAP4K5	11183	Gefitinib	DB00317	EGFR inhibitor
MAPK14	1432	Gefitinib	DB00317	EGFR inhibitor
MET	4233	Gefitinib	DB00317	EGFR inhibitor
PRKD3	23683	Gefitinib	DB00317	EGFR inhibitor
RET	5979	Gefitinib	DB00317	EGFR inhibitor
SRC	6714	Gefitinib	DB00317	EGFR inhibitor
STK17B	9262	Gefitinib	DB00317	EGFR inhibitor
TNIK	23043	Gefitinib	DB00317	EGFR inhibitor
YES1	7525	Gefitinib	DB00317	EGFR inhibitor
AR	367	Gemcitabine	DB00441	DNA synthesis inhibitor
ABL1	25	Ibrutinib	DB09053	Tyrosine kinase inhibitor
EGFR	1956	Ibrutinib	DB09053	Tyrosine kinase inhibitor
HCK	3055	Ibrutinib	DB09053	Tyrosine kinase inhibitor
RET	5979	Ibrutinib	DB09053	Tyrosine kinase inhibitor
SRC	6714	Ibrutinib	DB09053	Tyrosine kinase inhibitor
YES1	7525	Ibrutinib	DB09053	Tyrosine kinase inhibitor
AR	367	Idarubicin	DB01177	DNA synthesis inhibitor
ATAD5	79915	Idarubicin	DB01177	DNA synthesis inhibitor
MTOR	2475	Idarubicin	DB01177	DNA synthesis inhibitor
PIK3CA	5290	Idelalisib	DB09054	PI3K inhibitor
PRKDC	5591	Idelalisib	DB09054	PI3K inhibitor
ABL1	25	Imatinib	DB00619	Bcr-Abl inhibitor
CSF1R	1436	Imatinib	DB00619	Bcr-Abl inhibitor
DDR1	780	Imatinib	DB00619	Bcr-Abl inhibitor
EGFR	1956	Imatinib	DB00619	Bcr-Abl inhibitor
KARS	3735	Imatinib	DB00619	Bcr-Abl inhibitor
KIT	3815	Imatinib	DB00619	Bcr-Abl inhibitor
PDGFRA	5156	Imatinib	DB00619	Bcr-Abl inhibitor
PDGFRB	5159	Imatinib	DB00619	Bcr-Abl inhibitor
TAOK1	57551	Imatinib	DB00619	Bcr-Abl inhibitor
TNNI3K	51086	Imatinib	DB00619	Bcr-Abl inhibitor
AR	367	Irinotecan	DB00762	DNA synthesis inhibitor
PSMB5	5693	Ixazomib	DB09570	Proteasome inhibitor
AURKB	9212	Lapatinib	DB01259	EGFR inhibitor
EGFR	1956	Lapatinib	DB01259	EGFR inhibitor
PDGFRB	5159	Lapatinib	DB01259	EGFR inhibitor
RET	5979	Lapatinib	DB01259	EGFR inhibitor
YES1	7525	Lapatinib	DB01259	EGFR inhibitor
KDR	3791	Lenvatinib	DB09078	Tyrosine kinase inhibitor
RET	5979	Lenvatinib	DB09078	Tyrosine kinase inhibitor
YES1	7525	Lenvatinib	DB09078	Tyrosine kinase inhibitor
FEN1	2237	Masoprocol	DB00179	Unknown
GMNN	51053	Masoprocol	DB00179	Unknown
NFKB1	4790	Masoprocol	DB00179	Unknown
POLH	5429	Masoprocol	DB00179	Unknown
TYMS	7298	Methotrexate	DB00563	DNA synthesis inhibitor
AR	367	Mitoxantrone	DB01204	DNA synthesis inhibitor
ATAD5	79915	Mitoxantrone	DB01204	DNA synthesis inhibitor
BLM	641	Mitoxantrone	DB01204	DNA synthesis inhibitor
EGFR	1956	Mitoxantrone	DB01204	DNA synthesis inhibitor
FEN1	2237	Mitoxantrone	DB01204	DNA synthesis inhibitor
MAPK1	5594	Mitoxantrone	DB01204	DNA synthesis inhibitor
NFKB1	4790	Mitoxantrone	DB01204	DNA synthesis inhibitor
POLH	5429	Mitoxantrone	DB01204	DNA synthesis inhibitor
RAD52	5893	Mitoxantrone	DB01204	DNA synthesis inhibitor
SMAD3	4088	Mitoxantrone	DB01204	DNA synthesis inhibitor
STK33	65975	Mitoxantrone	DB01204	DNA synthesis inhibitor
TOP2A	7153	Mitoxantrone	DB01204	DNA synthesis inhibitor
WRN	7486	Mitoxantrone	DB01204	DNA synthesis inhibitor
ABL1	25	Nilotinib	DB04868	Bcr-Abl inhibitor
CA5A	763	Nilotinib	DB04868	Bcr-Abl inhibitor
CSF1R	1436	Nilotinib	DB04868	Bcr-Abl inhibitor
DDR1	780	Nilotinib	DB04868	Bcr-Abl inhibitor
HCK	3055	Nilotinib	DB04868	Bcr-Abl inhibitor
JAK2	3717	Nilotinib	DB04868	Bcr-Abl inhibitor
KIT	3815	Nilotinib	DB04868	Bcr-Abl inhibitor
MAPK14	1432	Nilotinib	DB04868	Bcr-Abl inhibitor
PDGFRA	5156	Nilotinib	DB04868	Bcr-Abl inhibitor
PDGFRB	5159	Nilotinib	DB04868	Bcr-Abl inhibitor
RET	5979	Nilotinib	DB04868	Bcr-Abl inhibitor
SRC	6714	Nilotinib	DB04868	Bcr-Abl inhibitor
TAOK1	57551	Nilotinib	DB04868	Bcr-Abl inhibitor
TAOK3	51347	Nilotinib	DB04868	Bcr-Abl inhibitor
TNNI3K	51086	Nilotinib	DB04868	Bcr-Abl inhibitor
YES1	7525	Nilotinib	DB04868	Bcr-Abl inhibitor
AR	367	Nilutamide	DB00665	Androgen receptor antagonist
FGFR1	2260	Nintedanib	DB09079	Tyrosine kinase inhibitor
FLT1	2321	Nintedanib	DB09079	Tyrosine kinase inhibitor
KDR	3791	Nintedanib	DB09079	Tyrosine kinase inhibitor
PDGFRA	5156	Nintedanib	DB09079	Tyrosine kinase inhibitor
PDGFRB	5159	Nintedanib	DB09079	Tyrosine kinase inhibitor
SRC	6714	Nintedanib	DB09079	Tyrosine kinase inhibitor
YES1	7525	Nintedanib	DB09079	Tyrosine kinase inhibitor
AR	367	Omacetaxine	DB04865	Protein synthesis inhibitor
CDK4	1019	Palbociclib	DB09073	CDK inhibitor
CDK6	1021	Palbociclib	DB09073	CDK inhibitor
CHEK1	1111	Palbociclib	DB09073	CDK inhibitor
MAP4K5	11183	Palbociclib	DB09073	CDK inhibitor
MET	4233	Palbociclib	DB09073	CDK inhibitor
PRKAA1	5562	Palbociclib	DB09073	CDK inhibitor
PRKD3	23683	Palbociclib	DB09073	CDK inhibitor
RET	5979	Palbociclib	DB09073	CDK inhibitor
TAOK1	57551	Palbociclib	DB09073	CDK inhibitor
ABL1	25	Pazopanib	DB06589	VEGFR inhibitor
AURKA	6790	Pazopanib	DB06589	VEGFR inhibitor
AURKB	9212	Pazopanib	DB06589	VEGFR inhibitor
CDK7	1022	Pazopanib	DB06589	VEGFR inhibitor
CSF1R	1436	Pazopanib	DB06589	VEGFR inhibitor
DDR1	780	Pazopanib	DB06589	VEGFR inhibitor
FGFR1	2260	Pazopanib	DB06589	VEGFR inhibitor
FLT1	2321	Pazopanib	DB06589	VEGFR inhibitor
HCK	3055	Pazopanib	DB06589	VEGFR inhibitor
JAK2	3717	Pazopanib	DB06589	VEGFR inhibitor
KDR	3791	Pazopanib	DB06589	VEGFR inhibitor
KIT	3815	Pazopanib	DB06589	VEGFR inhibitor
MAP2K4	6416	Pazopanib	DB06589	VEGFR inhibitor
MAP3K1	4214	Pazopanib	DB06589	VEGFR inhibitor
MAP4K5	11183	Pazopanib	DB06589	VEGFR inhibitor
MET	4233	Pazopanib	DB06589	VEGFR inhibitor
PDGFRA	5156	Pazopanib	DB06589	VEGFR inhibitor
PDGFRB	5159	Pazopanib	DB06589	VEGFR inhibitor
PTK2	5747	Pazopanib	DB06589	VEGFR inhibitor
RET	5979	Pazopanib	DB06589	VEGFR inhibitor
RIPK1	8737	Pazopanib	DB06589	VEGFR inhibitor
ROS1	6098	Pazopanib	DB06589	VEGFR inhibitor
SRC	6714	Pazopanib	DB06589	VEGFR inhibitor
TAOK1	57551	Pazopanib	DB06589	VEGFR inhibitor
TAOK3	51347	Pazopanib	DB06589	VEGFR inhibitor
TNIK	23043	Pazopanib	DB06589	VEGFR inhibitor
YES1	7525	Pazopanib	DB06589	VEGFR inhibitor
TYMS	7298	Pemetrexed	DB00642	DNA synthesis inhibitor
CXCR4	7852	Plerixafor	DB06809	Chemokine inhibitor
ABL1	25	Ponatinib	DB08901	Bcr-Abl inhibitor
FGFR1	2260	Ponatinib	DB08901	Bcr-Abl inhibitor
KDR	3791	Ponatinib	DB08901	Bcr-Abl inhibitor
KIT	3815	Ponatinib	DB08901	Bcr-Abl inhibitor
RET	5979	Ponatinib	DB08901	Bcr-Abl inhibitor
SRC	6714	Ponatinib	DB08901	Bcr-Abl inhibitor
YES1	7525	Ponatinib	DB08901	Bcr-Abl inhibitor
TYMS	7298	Raltitrexed	DB00293	DNA synthesis inhibitor
KDR	3791	Regorafenib	DB08896	VEGFR inhibitor
YES1	7525	Regorafenib	DB08896	VEGFR inhibitor
ABL1	25	Ruxolitinib	DB08877	Tyrosine kinase inhibitor
AURKA	6790	Ruxolitinib	DB08877	Tyrosine kinase inhibitor
AURKB	9212	Ruxolitinib	DB08877	Tyrosine kinase inhibitor
CDK7	1022	Ruxolitinib	DB08877	Tyrosine kinase inhibitor
CSNK2A2	1459	Ruxolitinib	DB08877	Tyrosine kinase inhibitor
DAPK2	23604	Ruxolitinib	DB08877	Tyrosine kinase inhibitor
FGFR1	2260	Ruxolitinib	DB08877	Tyrosine kinase inhibitor
JAK2	3717	Ruxolitinib	DB08877	Tyrosine kinase inhibitor
KIT	3815	Ruxolitinib	DB08877	Tyrosine kinase inhibitor
MAP2K4	6416	Ruxolitinib	DB08877	Tyrosine kinase inhibitor
MAP3K1	4214	Ruxolitinib	DB08877	Tyrosine kinase inhibitor
NTRK1	4914	Ruxolitinib	DB08877	Tyrosine kinase inhibitor
PLK2	10769	Ruxolitinib	DB08877	Tyrosine kinase inhibitor
PLK3	1263	Ruxolitinib	DB08877	Tyrosine kinase inhibitor
PRKAA1	5562	Ruxolitinib	DB08877	Tyrosine kinase inhibitor
PRKD3	23683	Ruxolitinib	DB08877	Tyrosine kinase inhibitor
PTK2	5747	Ruxolitinib	DB08877	Tyrosine kinase inhibitor
RET	5979	Ruxolitinib	DB08877	Tyrosine kinase inhibitor
RIOK1	83732	Ruxolitinib	DB08877	Tyrosine kinase inhibitor
RIOK3	8780	Ruxolitinib	DB08877	Tyrosine kinase inhibitor
SRPK3	26576	Ruxolitinib	DB08877	Tyrosine kinase inhibitor
STK17B	9262	Ruxolitinib	DB08877	Tyrosine kinase inhibitor
TAOK1	57551	Ruxolitinib	DB08877	Tyrosine kinase inhibitor
TAOK3	51347	Ruxolitinib	DB08877	Tyrosine kinase inhibitor
TBK1	29110	Ruxolitinib	DB08877	Tyrosine kinase inhibitor
YES1	7525	Ruxolitinib	DB08877	Tyrosine kinase inhibitor
SMO	6608	Sonidegib	DB09143	Smoothened inhibitor
ABL1	25	Sorafenib	DB00398	VEGFR inhibitor
AR	367	Sorafenib	DB00398	VEGFR inhibitor
AURKA	6790	Sorafenib	DB00398	VEGFR inhibitor
AURKB	9212	Sorafenib	DB00398	VEGFR inhibitor
CDK2	1017	Sorafenib	DB00398	VEGFR inhibitor
CDK3	1018	Sorafenib	DB00398	VEGFR inhibitor
CDK7	1022	Sorafenib	DB00398	VEGFR inhibitor
CDKL3	51265	Sorafenib	DB00398	VEGFR inhibitor
CSF1R	1436	Sorafenib	DB00398	VEGFR inhibitor
DDR1	780	Sorafenib	DB00398	VEGFR inhibitor
FGFR1	2260	Sorafenib	DB00398	VEGFR inhibitor
FLT1	2321	Sorafenib	DB00398	VEGFR inhibitor
GMNN	51053	Sorafenib	DB00398	VEGFR inhibitor
HCK	3055	Sorafenib	DB00398	VEGFR inhibitor
KDR	3791	Sorafenib	DB00398	VEGFR inhibitor
KIT	3815	Sorafenib	DB00398	VEGFR inhibitor
MAP4K5	11183	Sorafenib	DB00398	VEGFR inhibitor
MAPK1	5594	Sorafenib	DB00398	VEGFR inhibitor
MAPK14	1432	Sorafenib	DB00398	VEGFR inhibitor
NTRK1	4914	Sorafenib	DB00398	VEGFR inhibitor
PDGFRA	5156	Sorafenib	DB00398	VEGFR inhibitor
PDGFRB	5159	Sorafenib	DB00398	VEGFR inhibitor
RET	5979	Sorafenib	DB00398	VEGFR inhibitor
RPS6KB1	6198	Sorafenib	DB00398	VEGFR inhibitor
SRC	6714	Sorafenib	DB00398	VEGFR inhibitor
STK33	65975	Sorafenib	DB00398	VEGFR inhibitor
TAOK1	57551	Sorafenib	DB00398	VEGFR inhibitor
TAOK3	51347	Sorafenib	DB00398	VEGFR inhibitor
TNIK	23043	Sorafenib	DB00398	VEGFR inhibitor
TNNI3K	51086	Sorafenib	DB00398	VEGFR inhibitor
ABL1	25	Sunitinib	DB01268	VEGFR inhibitor
AURKA	6790	Sunitinib	DB01268	VEGFR inhibitor
AURKB	9212	Sunitinib	DB01268	VEGFR inhibitor
CDK2	1017	Sunitinib	DB01268	VEGFR inhibitor
CDK4	1019	Sunitinib	DB01268	VEGFR inhibitor
CDK7	1022	Sunitinib	DB01268	VEGFR inhibitor
CHEK1	1111	Sunitinib	DB01268	VEGFR inhibitor
CHEK2	11200	Sunitinib	DB01268	VEGFR inhibitor
CSF1R	1436	Sunitinib	DB01268	VEGFR inhibitor
CSNK1E	1454	Sunitinib	DB01268	VEGFR inhibitor
CSNK2A2	1459	Sunitinib	DB01268	VEGFR inhibitor
DAPK2	23604	Sunitinib	DB01268	VEGFR inhibitor
DDR1	780	Sunitinib	DB01268	VEGFR inhibitor
EGFR	1956	Sunitinib	DB01268	VEGFR inhibitor
FGFR1	2260	Sunitinib	DB01268	VEGFR inhibitor
FLT1	2321	Sunitinib	DB01268	VEGFR inhibitor
HCK	3055	Sunitinib	DB01268	VEGFR inhibitor
JAK2	3717	Sunitinib	DB01268	VEGFR inhibitor
KDR	3791	Sunitinib	DB01268	VEGFR inhibitor
KIT	3815	Sunitinib	DB01268	VEGFR inhibitor
MAP2K4	6416	Sunitinib	DB01268	VEGFR inhibitor
MAP4K5	11183	Sunitinib	DB01268	VEGFR inhibitor
MAPK7	5598	Sunitinib	DB01268	VEGFR inhibitor
MET	4233	Sunitinib	DB01268	VEGFR inhibitor
NTRK1	4914	Sunitinib	DB01268	VEGFR inhibitor
PDGFRA	5156	Sunitinib	DB01268	VEGFR inhibitor
PDGFRB	5159	Sunitinib	DB01268	VEGFR inhibitor
PLK2	10769	Sunitinib	DB01268	VEGFR inhibitor
PRKAA1	5562	Sunitinib	DB01268	VEGFR inhibitor
PRKD3	23683	Sunitinib	DB01268	VEGFR inhibitor
PTK2	5747	Sunitinib	DB01268	VEGFR inhibitor
RET	5979	Sunitinib	DB01268	VEGFR inhibitor
RIOK1	83732	Sunitinib	DB01268	VEGFR inhibitor
RIOK3	8780	Sunitinib	DB01268	VEGFR inhibitor
RIPK1	8737	Sunitinib	DB01268	VEGFR inhibitor
RPS6KB1	6198	Sunitinib	DB01268	VEGFR inhibitor
SRC	6714	Sunitinib	DB01268	VEGFR inhibitor
SRPK3	26576	Sunitinib	DB01268	VEGFR inhibitor
STK17B	9262	Sunitinib	DB01268	VEGFR inhibitor
STK33	65975	Sunitinib	DB01268	VEGFR inhibitor
TAOK1	57551	Sunitinib	DB01268	VEGFR inhibitor
TAOK3	51347	Sunitinib	DB01268	VEGFR inhibitor
TBK1	29110	Sunitinib	DB01268	VEGFR inhibitor
TLK1	9874	Sunitinib	DB01268	VEGFR inhibitor
TNIK	23043	Sunitinib	DB01268	VEGFR inhibitor
TYRO3	7301	Sunitinib	DB01268	VEGFR inhibitor
WEE1	7465	Sunitinib	DB01268	VEGFR inhibitor
YES1	7525	Sunitinib	DB01268	VEGFR inhibitor
EGFR	1956	Tamoxifen	DB00675	Estrogen receptor antagonist
ESR1	2099	Tamoxifen	DB00675	Estrogen receptor antagonist
GMNN	51053	Tamoxifen	DB00675	Estrogen receptor antagonist
PTGS1	5742	Tamoxifen	DB00675	Estrogen receptor antagonist
GMNN	51053	Thiotepa	DB04572	DNA synthesis inhibitor
AR	367	Topotecan	DB01030	DNA topoisomerase inhibitor
TOP1	7150	Topotecan	DB01030	DNA topoisomerase inhibitor
TSG101	7251	Topotecan	DB01030	DNA topoisomerase inhibitor
GMNN	51053	Toremifene	DB00539	Estrogen receptor antagonist
AR	367	Valrubicin	DB00385	DNA topoisomerase inhibitor
WRN	7486	Valrubicin	DB00385	DNA topoisomerase inhibitor
ABL1	25	Vandetanib	DB05294	VEGFR inhibitor
AURKB	9212	Vandetanib	DB05294	VEGFR inhibitor
CDK7	1022	Vandetanib	DB05294	VEGFR inhibitor
CSF1R	1436	Vandetanib	DB05294	VEGFR inhibitor
CSNK1E	1454	Vandetanib	DB05294	VEGFR inhibitor
DDR1	780	Vandetanib	DB05294	VEGFR inhibitor
EGFR	1956	Vandetanib	DB05294	VEGFR inhibitor
FGFR1	2260	Vandetanib	DB05294	VEGFR inhibitor
FLT1	2321	Vandetanib	DB05294	VEGFR inhibitor
HCK	3055	Vandetanib	DB05294	VEGFR inhibitor
KDR	3791	Vandetanib	DB05294	VEGFR inhibitor
KIT	3815	Vandetanib	DB05294	VEGFR inhibitor
MAP4K5	11183	Vandetanib	DB05294	VEGFR inhibitor
MAPK14	1432	Vandetanib	DB05294	VEGFR inhibitor
MET	4233	Vandetanib	DB05294	VEGFR inhibitor
MTOR	2475	Vandetanib	DB05294	VEGFR inhibitor
PDGFRA	5156	Vandetanib	DB05294	VEGFR inhibitor
PDGFRB	5159	Vandetanib	DB05294	VEGFR inhibitor
PRKAA1	5562	Vandetanib	DB05294	VEGFR inhibitor
RET	5979	Vandetanib	DB05294	VEGFR inhibitor
RPS6KB1	6198	Vandetanib	DB05294	VEGFR inhibitor
SRC	6714	Vandetanib	DB05294	VEGFR inhibitor
STK33	65975	Vandetanib	DB05294	VEGFR inhibitor
TNIK	23043	Vandetanib	DB05294	VEGFR inhibitor
TNNI3K	51086	Vandetanib	DB05294	VEGFR inhibitor
TYRO3	7301	Vandetanib	DB05294	VEGFR inhibitor
YES1	7525	Vandetanib	DB05294	VEGFR inhibitor
KDR	3791	Vemurafenib	DB08881	BRAF inhibitor (V600E)
YES1	7525	Vemurafenib	DB08881	BRAF inhibitor (V600E)
AR	367	Vindesine	DB00309	Tubulin mitotic inhibitor
AR	367	Vinorelbine	DB00361	Tubulin mitotic inhibitor
GMNN	51053	Vinorelbine	DB00361	Tubulin mitotic inhibitor
ALB	213	Vismodegib	DB08828	Smoothened inhibitor
SMO	6608	Vismodegib	DB08828	Smoothened inhibitor
GMNN	51053	Vorinostat	DB02546	HDAC inhibitor
HDAC2	3066	Vorinostat	DB02546	HDAC inhibitor
HDAC9	9734	Vorinostat	DB02546	HDAC inhibitor
